# Supplementary material for: Molecular mechanisms of exceptional lifespan increase of Drosophila melanogaster with different genotypes after combinations of pro-longevity interventions
Source: Commun Biol. 2022 Jun 9;5:566. doi: 10.1038/s42003-022-03524-4 (PMC9184560; doi:10.1038/s42003-022-03524-4)
Supplement: Supplementary file 4 — Supplementary Data 1 [file 42003_2022_3524_MOESM4_ESM.xlsx]

## Sheet: Figure 1a
w1118	1	2	3	4	12	6	7	8	9	10	11	5	13	14	15	16			1	2	3	4	12	6	7	8	9	10	11	5	13	14	14	16
E(z)	17	18	19	20	28	22	23	24	25	26	27	21	29	30	31	32			366	134	75	245	318	237	238	134	148	399	139	386	145	146	142	376
day	control	DD	18C	3G	DR	18C, DD	3G, DD	3G, 18C	DR, DD	DR, 18C	DR, 3G	3G, 18C, DD	DR, 18C, DD	DR, 3G, DD	DR, 3G, 18C	DR, 3G, 18C, DD		days	control	DD	18°C	3G	DR	18°C, DD	3G, DD	3G, 18°C	DR, DD	DR, 18°C	DR, 3G	3G, 18°C, DD	DR, 18°C, DD	DR, 3G, DD	DR, 3G, 18°C	DR, 3G, 18°C, DD
1	0	0	0	0	0	0	0	0	0	0	0	0	0	0	0	0		1	100	100	100	100	100	100	100	100	100	100	100	100	100	100	100	100
2	0	0	0	0	0	0	0	0	0	0	0	0	0	0	0	0		2	100	100	100	100	100	100	100	100	100	100	100	100	100	100	100	100
3	0	0	0	0	0	0	0	0	0	0	0	0	0	0	0	1		3	100	100	100	100	100	100	100	100	100	100	100	100	100	100	100	99.734
4	0	0	0	0	0	0	0	0	0	0	0	0	0	0	0	0		4	100	100	100	100	100	100	100	100	100	100	100	100	100	100	100	99.734
5	0	0	0	0	0	0	0	0	0	0	0	0	0	0	0	1		5	100	100	100	100	100	100	100	100	100	100	100	100	100	100	100	99.4681
6	0	0	0	1	0	0	0	1	0	1	0	0	1	0	0	1		6	100	100	100	99.5918	100	100	100	99.2537	100	99.7494	100	100	99.3103	100	100	99.2021
7	0	0	0	0	1	0	0	0	0	0	0	0	0	0	0	0		7	100	100	100	99.5918	99.6855	100	100	99.2537	100	99.7494	100	100	99.3103	100	100	99.2021
8	0	0	0	0	0	0	0	0	0	0	0	0	0	0	0	0		8	100	100	100	99.5918	99.6855	100	100	99.2537	100	99.7494	100	100	99.3103	100	100	99.2021
9	1	0	0	2	3	0	0	0	0	0	0	0	0	0	0	0		9	99.7268	100	100	98.7755	98.7421	100	100	99.2537	100	99.7494	100	100	99.3103	100	100	99.2021
10	0	0	0	0	0	17	0	0	0	5	2	0	0	0	0	0		10	99.7268	100	100	98.7755	98.7421	92.827	100	99.2537	100	98.4962	98.5612	100	99.3103	100	100	99.2021
11	0	0	0	0	0	0	0	0	0	1	0	0	0	0	0	1		11	99.7268	100	100	98.7755	98.7421	92.827	100	99.2537	100	98.2456	98.5612	100	99.3103	100	100	98.9362
12	0	1	0	0	0	1	0	0	0	2	0	0	0	0	0	1		12	99.7268	99.2537	100	98.7755	98.7421	92.4051	100	99.2537	100	97.7444	98.5612	100	99.3103	100	100	98.6702
13	0	0	0	0	0	0	0	0	0	1	1	0	0	0	0	0		13	99.7268	99.2537	100	98.7755	98.7421	92.4051	100	99.2537	100	97.4937	97.8417	100	99.3103	100	100	98.6702
14	0	0	1	0	0	7	0	0	0	0	0	10	0	0	0	0		14	99.7268	99.2537	98.6667	98.7755	98.7421	89.4515	100	99.2537	100	97.4937	97.8417	97.4093	99.3103	100	100	98.6702
15	0	1	1	0	1	0	0	0	0	1	0	1	0	0	0	1		15	99.7268	98.5075	97.3333	98.7755	98.4277	89.4515	100	99.2537	100	97.2431	97.8417	97.1503	99.3103	100	100	98.4043
16	1	0	0	0	0	0	0	0	0	0	1	1	0	0	0	2		16	99.4536	98.5075	97.3333	98.7755	98.4277	89.4515	100	99.2537	100	97.2431	97.1223	96.8912	99.3103	100	100	97.8723
17	0	0	0	0	0	3	0	0	0	2	0	1	0	0	0	0		17	99.4536	98.5075	97.3333	98.7755	98.4277	88.1857	100	99.2537	100	96.7419	97.1223	96.6321	99.3103	100	100	97.8723
18	0	1	0	0	1	0	0	1	0	1	0	0	0	0	0	1		18	99.4536	97.7612	97.3333	98.7755	98.1132	88.1857	100	98.5075	100	96.4912	97.1223	96.6321	99.3103	100	100	97.6064
19	0	0	0	0	0	0	0	0	0	1	0	0	0	1	1	1		19	99.4536	97.7612	97.3333	98.7755	98.1132	88.1857	100	98.5075	100	96.2406	97.1223	96.6321	99.3103	99.3151	99.2958	97.3404
20	2	0	0	1	0	0	0	0	0	0	0	0	1	0	0	0		20	98.9071	97.7612	97.3333	98.3673	98.1132	88.1857	100	98.5075	100	96.2406	97.1223	96.6321	98.6207	99.3151	99.2958	97.3404
21	0	0	1	0	0	1	0	0	0	0	0	1	0	0	0	3		21	98.9071	97.7612	96	98.3673	98.1132	87.7637	100	98.5075	100	96.2406	97.1223	96.3731	98.6207	99.3151	99.2958	96.5426
22	0	0	0	0	0	0	0	0	0	0	0	1	0	0	1	1		22	98.9071	97.7612	96	98.3673	98.1132	87.7637	100	98.5075	100	96.2406	97.1223	96.114	98.6207	99.3151	98.5915	96.2766
23	2	0	0	0	1	2	1	0	1	0	0	1	0	0	0	1		23	98.3607	97.7612	96	98.3673	97.7987	86.9198	99.5798	98.5075	99.3243	96.2406	97.1223	95.8549	98.6207	99.3151	98.5915	96.0106
24	0	0	0	0	2	0	0	0	2	2	0	2	0	0	0	3		24	98.3607	97.7612	96	98.3673	97.1698	86.9198	99.5798	98.5075	97.973	95.7393	97.1223	95.3368	98.6207	99.3151	98.5915	95.2128
25	0	0	0	0	0	0	0	0	0	0	0	0	0	0	0	1		25	98.3607	97.7612	96	98.3673	97.1698	86.9198	99.5798	98.5075	97.973	95.7393	97.1223	95.3368	98.6207	99.3151	98.5915	94.9468
26	5	0	0	0	0	1	0	0	0	2	0	1	0	1	0	2		26	96.9945	97.7612	96	98.3673	97.1698	86.4979	99.5798	98.5075	97.973	95.2381	97.1223	95.0777	98.6207	98.6301	98.5915	94.4149
27	1	0	0	2	0	0	0	0	2	1	0	1	0	0	0	1		27	96.7213	97.7612	96	97.551	97.1698	86.4979	99.5798	98.5075	96.6216	94.9875	97.1223	94.8187	98.6207	98.6301	98.5915	94.1489
28	0	0	1	1	0	8	0	0	0	0	0	3	0	2	0	0		28	96.7213	97.7612	94.6667	97.1429	97.1698	83.1224	99.5798	98.5075	96.6216	94.9875	97.1223	94.0415	98.6207	97.2603	98.5915	94.1489
29	0	1	0	0	0	0	0	0	0	0	0	0	0	0	0	0		29	96.7213	97.0149	94.6667	97.1429	97.1698	83.1224	99.5798	98.5075	96.6216	94.9875	97.1223	94.0415	98.6207	97.2603	98.5915	94.1489
30	8	3	1	0	3	1	4	0	1	0	0	1	0	0	0	0		30	94.5355	94.7761	93.3333	97.1429	96.2264	82.7004	97.8992	98.5075	95.9459	94.9875	97.1223	93.7824	98.6207	97.2603	98.5915	94.1489
31	5	0	0	2	0	2	0	0	0	0	0	4	0	0	0	4		31	93.1694	94.7761	93.3333	96.3265	96.2264	81.8565	97.8992	98.5075	95.9459	94.9875	97.1223	92.7461	98.6207	97.2603	98.5915	93.0851
32	3	1	0	0	0	0	0	0	0	1	0	0	0	0	0	0		32	92.3497	94.0299	93.3333	96.3265	96.2264	81.8565	97.8992	98.5075	95.9459	94.7368	97.1223	92.7461	98.6207	97.2603	98.5915	93.0851
33	7	0	0	0	0	0	3	0	0	0	0	0	0	5	0	0		33	90.4372	94.0299	93.3333	96.3265	96.2264	81.8565	96.6387	98.5075	95.9459	94.7368	97.1223	92.7461	98.6207	93.8356	98.5915	93.0851
34	0	0	0	1	0	0	0	0	2	1	1	0	1	2	0	0		34	90.4372	94.0299	93.3333	95.9184	96.2264	81.8565	96.6387	98.5075	94.5946	94.4862	96.4029	92.7461	97.931	92.4658	98.5915	93.0851
35	0	0	0	0	1	0	0	0	2	0	1	1	0	0	0	0		35	90.4372	94.0299	93.3333	95.9184	95.9119	81.8565	96.6387	98.5075	93.2432	94.4862	95.6835	92.487	97.931	92.4658	98.5915	93.0851
36	0	2	0	0	0	0	5	0	0	0	1	1	1	1	0	0		36	90.4372	92.5373	93.3333	95.9184	95.9119	81.8565	94.5378	98.5075	93.2432	94.4862	94.964	92.228	97.2414	91.7808	98.5915	93.0851
37	16	2	0	1	6	0	0	0	0	0	0	0	1	2	0	0		37	86.0656	91.0448	93.3333	95.5102	94.0252	81.8565	94.5378	98.5075	93.2432	94.4862	94.964	92.228	96.5517	90.411	98.5915	93.0851
38	4	4	0	1	1	0	1	0	0	2	0	1	0	0	0	1		38	84.9727	88.0597	93.3333	95.102	93.7107	81.8565	94.1176	98.5075	93.2432	93.985	94.964	91.9689	96.5517	90.411	98.5915	92.8191
39	2	2	1	0	2	0	1	0	0	2	0	1	0	0	0	0		39	84.4262	86.5672	92	95.102	93.0818	81.8565	93.6975	98.5075	93.2432	93.4837	94.964	91.7098	96.5517	90.411	98.5915	92.8191
40	4	1	0	2	3	0	4	0	0	0	0	0	0	8	0	0		40	83.3333	85.8209	92	94.2857	92.1384	81.8565	92.0168	98.5075	93.2432	93.4837	94.964	91.7098	96.5517	84.9315	98.5915	92.8191
41	6	0	0	1	6	0	0	0	3	0	0	0	0	2	0	0		41	81.694	85.8209	92	93.8776	90.2516	81.8565	92.0168	98.5075	91.2162	93.4837	94.964	91.7098	96.5517	83.5616	98.5915	92.8191
42	0	0	0	2	3	0	0	0	1	1	0	1	1	0	0	0		42	81.694	85.8209	92	93.0612	89.3082	81.8565	92.0168	98.5075	90.5405	93.2331	94.964	91.4508	95.8621	83.5616	98.5915	92.8191
43	3	7	0	0	2	0	6	0	1	0	0	0	2	6	0	0		43	80.8743	80.597	92	93.0612	88.6792	81.8565	89.4958	98.5075	89.8649	93.2331	94.964	91.4508	94.4828	79.4521	98.5915	92.8191
44	17	11	0	2	7	0	9	0	1	0	2	1	0	4	1	0		44	76.2295	72.3881	92	92.2449	86.478	81.8565	85.7143	98.5075	89.1892	93.2331	93.5252	91.1917	94.4828	76.7123	97.8873	92.8191
45	7	3	0	3	6	1	1	0	0	1	0	2	1	0	0	0		45	74.3169	70.1493	92	91.0204	84.5912	81.4346	85.2941	98.5075	89.1892	92.9825	93.5252	90.6736	93.7931	76.7123	97.8873	92.8191
46	2	6	0	1	5	0	0	0	0	1	0	0	0	0	0	1		46	73.7705	65.6716	92	90.6122	83.0189	81.4346	85.2941	98.5075	89.1892	92.7318	93.5252	90.6736	93.7931	76.7123	97.8873	92.5532
47	4	3	0	5	8	0	1	0	0	0	0	1	0	4	0	0		47	72.6776	63.4328	92	88.5714	80.5031	81.4346	84.8739	98.5075	89.1892	92.7318	93.5252	90.4145	93.7931	73.9726	97.8873	92.5532
48	13	0	0	11	3	0	0	0	0	0	0	0	1	4	0	0		48	69.1257	63.4328	92	84.0816	79.5597	81.4346	84.8739	98.5075	89.1892	92.7318	93.5252	90.4145	93.1034	71.2329	97.8873	92.5532
49	0	0	0	10	9	1	0	0	1	0	0	0	1	2	1	1		49	69.1257	63.4328	92	80	76.7296	81.0127	84.8739	98.5075	88.5135	92.7318	93.5252	90.4145	92.4138	69.863	97.1831	92.2872
50	0	9	0	8	6	1	2	0	0	0	0	0	0	4	0	0		50	69.1257	56.7164	92	76.7347	74.8428	80.5907	84.0336	98.5075	88.5135	92.7318	93.5252	90.4145	92.4138	67.1233	97.1831	92.2872
51	9	1	1	9	15	0	2	0	1	0	0	1	0	1	1	1		51	66.6667	55.9701	90.6667	73.0612	70.1258	80.5907	83.1933	98.5075	87.8378	92.7318	93.5252	90.1554	92.4138	66.4384	96.4789	92.0213
52	27	1	0	10	12	1	24	0	2	1	0	1	0	0	0	0		52	59.2896	55.2239	90.6667	68.9796	66.3522	80.1688	73.1092	98.5075	86.4865	92.4812	93.5252	89.8964	92.4138	66.4384	96.4789	92.0213
53	0	3	0	1	8	0	0	1	0	0	0	0	0	0	0	1		53	59.2896	52.9851	90.6667	68.5714	63.8365	80.1688	73.1092	97.7612	86.4865	92.4812	93.5252	89.8964	92.4138	66.4384	96.4789	91.7553
54	1	3	0	23	5	0	0	0	0	0	0	1	0	9	0	0		54	59.0164	50.7463	90.6667	59.1837	62.2642	80.1688	73.1092	97.7612	86.4865	92.4812	93.5252	89.6373	92.4138	60.274	96.4789	91.7553
55	5	0	0	12	3	0	0	1	6	1	4	0	1	8	0	0		55	57.6503	50.7463	90.6667	54.2857	61.3208	80.1688	73.1092	97.0149	82.4324	92.2306	90.6475	89.6373	91.7241	54.7945	96.4789	91.7553
56	0	0	0	1	12	5	0	0	0	0	1	10	0	4	0	0		56	57.6503	50.7463	90.6667	53.8776	57.5472	78.0591	73.1092	97.0149	82.4324	92.2306	89.9281	87.0466	91.7241	52.0548	96.4789	91.7553
57	5	8	2	0	7	0	0	1	0	0	1	0	0	1	0	0		57	56.2842	44.7761	88	53.8776	55.3459	78.0591	73.1092	96.2687	82.4324	92.2306	89.2086	87.0466	91.7241	51.3699	96.4789	91.7553
58	32	1	0	3	10	0	47	0	1	0	1	1	0	1	1	2		58	47.541	44.0299	88	52.6531	52.2013	78.0591	53.3613	96.2687	81.7568	92.2306	88.4892	86.7876	91.7241	50.6849	95.7746	91.2234
59	3	3	1	10	15	1	0	0	1	0	1	4	0	0	0	1		59	46.7213	41.791	86.6667	48.5714	47.4843	77.6371	53.3613	96.2687	81.0811	92.2306	87.7698	85.7513	91.7241	50.6849	95.7746	90.9574
60	2	1	1	6	16	0	3	0	0	0	0	0	0	0	0	1		60	46.1749	41.0448	85.3333	46.1224	42.4528	77.6371	52.1008	96.2687	81.0811	92.2306	87.7698	85.7513	91.7241	50.6849	95.7746	90.6915
61	21	0	0	3	3	1	17	1	0	0	0	2	0	8	0	1		61	40.4372	41.0448	85.3333	44.898	41.5094	77.2152	44.958	95.5224	81.0811	92.2306	87.7698	85.2332	91.7241	45.2055	95.7746	90.4255
62	3	0	0	13	2	0	0	1	2	1	3	0	0	6	1	0		62	39.6175	41.0448	85.3333	39.5918	40.8805	77.2152	44.958	94.7761	79.7297	91.9799	85.6115	85.2332	91.7241	41.0959	95.0704	90.4255
63	0	0	0	10	34	1	0	0	2	2	1	2	1	1	0	0		63	39.6175	41.0448	85.3333	35.5102	30.1887	76.7932	44.958	94.7761	78.3784	91.4787	84.8921	84.715	91.0345	40.411	95.0704	90.4255
64	0	2	1	1	19	0	1	0	0	0	0	0	0	3	0	0		64	39.6175	39.5522	84	35.102	24.2138	76.7932	44.5378	94.7761	78.3784	91.4787	84.8921	84.715	91.0345	38.3562	95.0704	90.4255
65	22	2	0	5	7	0	12	0	6	0	2	1	0	4	0	0		65	33.6066	38.0597	84	33.0612	22.0126	76.7932	39.4958	94.7761	74.3243	91.4787	83.4532	84.456	91.0345	35.6164	95.0704	90.4255
66	9	2	0	7	1	0	0	0	3	3	2	1	1	0	0	0		66	31.1475	36.5672	84	30.2041	21.6981	76.7932	39.4958	94.7761	72.2973	90.7268	82.0144	84.1969	90.3448	35.6164	95.0704	90.4255
67	0	0	0	5	11	0	1	1	0	0	0	0	0	0	0	0		67	31.1475	36.5672	84	28.1633	18.239	76.7932	39.0756	94.0299	72.2973	90.7268	82.0144	84.1969	90.3448	35.6164	95.0704	90.4255
68	25	2	0	0	4	0	2	1	0	1	0	0	0	1	0	0		68	24.3169	35.0746	84	28.1633	16.9811	76.7932	38.2353	93.2836	72.2973	90.4762	82.0144	84.1969	90.3448	34.9315	95.0704	90.4255
69	0	0	0	10	3	0	0	1	10	0	11	0	1	2	0	0		69	24.3169	35.0746	84	24.0816	16.0377	76.7932	38.2353	92.5373	65.5405	90.4762	74.1007	84.1969	89.6552	33.5616	95.0704	90.4255
70	0	0	0	6	0	0	0	0	4	0	8	0	0	0	0	0		70	24.3169	35.0746	84	21.6327	16.0377	76.7932	38.2353	92.5373	62.8378	90.4762	68.3453	84.1969	89.6552	33.5616	95.0704	90.4255
71	0	4	0	2	7	2	3	0	2	1	2	7	0	1	0	0		71	24.3169	32.0896	84	20.8163	13.8365	75.9494	36.9748	92.5373	61.4865	90.2256	66.9065	82.3834	89.6552	32.8767	95.0704	90.4255
72	4	2	0	6	9	0	3	0	6	0	1	2	1	0	0	2		72	23.224	30.597	84	18.3673	11.0063	75.9494	35.7143	92.5373	57.4324	90.2256	66.1871	81.8653	88.9655	32.8767	95.0704	89.8936
73	11	0	0	3	4	1	13	0	7	1	1	0	0	0	0	0		73	20.2186	30.597	84	17.1429	9.74843	75.5274	30.2521	92.5373	52.7027	89.9749	65.4676	81.8653	88.9655	32.8767	95.0704	89.8936
74	2	1	0	0	16	0	3	0	0	1	0	0	0	0	0	0		74	19.6721	29.8507	84	17.1429	4.71698	75.5274	28.9916	92.5373	52.7027	89.7243	65.4676	81.8653	88.9655	32.8767	95.0704	89.8936
75	1	3	0	0	7	0	5	2	0	0	0	0	0	5	0	0		75	19.3989	27.6119	84	17.1429	2.51572	75.5274	26.8908	91.0448	52.7027	89.7243	65.4676	81.8653	88.9655	29.4521	95.0704	89.8936
76	6	0	0	6	1	2	0	0	16	0	23	0	0	11	0	0		76	17.7596	27.6119	84	14.6939	2.20126	74.6835	26.8908	91.0448	41.8919	89.7243	48.9209	81.8653	88.9655	21.9178	95.0704	89.8936
77	0	0	0	7	1	7	0	0	15	0	12	7	0	2	0	3		77	17.7596	27.6119	84	11.8367	1.88679	71.73	26.8908	91.0448	31.7568	89.7243	40.2878	80.0518	88.9655	20.5479	95.0704	89.0957
78	0	2	1	3	0	0	10	2	2	0	2	2	0	3	0	0		78	17.7596	26.1194	82.6667	10.6122	1.88679	71.73	22.6891	89.5522	30.4054	89.7243	38.8489	79.5337	88.9655	18.4932	95.0704	89.0957
79	23	10	0	3	4	14	11	0	5	0	4	1	0	4	0	2		79	11.4754	18.6567	82.6667	9.38776	0.628931	65.8228	18.0672	89.5522	27.027	89.7243	35.9712	79.2746	88.9655	15.7534	95.0704	88.5638
80	18	0	0	3	1	0	5	0	8	0	1	1	0	0	0	0		80	6.55738	18.6567	82.6667	8.16327	0.314465	65.8228	15.9664	89.5522	21.6216	89.7243	35.2518	79.0155	88.9655	15.7534	95.0704	88.5638
81	4	5	0	0	0	0	12	1	0	0	0	1	0	0	0	0		81	5.46448	14.9254	82.6667	8.16327	0.314465	65.8228	10.9244	88.806	21.6216	89.7243	35.2518	78.7565	88.9655	15.7534	95.0704	88.5638
82	4	5	0	0	0	2	0	0	0	0	0	0	0	10	0	1		82	4.37158	11.194	82.6667	8.16327	0.314465	64.9789	10.9244	88.806	21.6216	89.7243	35.2518	78.7565	88.9655	8.90411	95.0704	88.2979
83	3	0	0	6	0	0	0	0	21	0	16	0	0	8	0	1		83	3.55191	11.194	82.6667	5.71429	0.314465	64.9789	10.9244	88.806	7.43243	89.7243	23.741	78.7565	88.9655	3.42466	95.0704	88.0319
84	0	0	1	5	0	2	0	0	6	0	12	0	0	0	0	0		84	3.55191	11.194	81.3333	3.67347	0.314465	64.135	10.9244	88.806	3.37838	89.7243	15.1079	78.7565	88.9655	3.42466	95.0704	88.0319
85	0	3	0	0	0	0	17	0	0	0	0	0	0	0	0	0		85	3.55191	8.95522	81.3333	3.67347	0.314465	64.135	3.78151	88.806	3.37838	89.7243	15.1079	78.7565	88.9655	3.42466	95.0704	88.0319
86	8	5	0	0	1	0	7	0	0	0	0	1	0	4	0	2		86	1.36612	5.22388	81.3333	3.67347	-2.73115e-14	64.135	0.840336	88.806	3.37838	89.7243	15.1079	78.4974	88.9655	0.684932	95.0704	87.5
87	1	0	0	5		0	0	0	5	2	9	0	1	0	0	0		87	1.0929	5.22388	81.3333	1.63265		64.135	0.840336	88.806	-3.68594e-14	89.2231	8.63309	78.4974	88.2759	0.684932	95.0704	87.5
88	0	0	1	0		0	0	0		0	0	0	0	0	0	0		88	1.0929	5.22388	80	1.63265		64.135	0.840336	88.806		89.2231	8.63309	78.4974	88.2759	0.684932	95.0704	87.5
89	0	6	0	0		12	1	1		2	0	0	0	0	0	2		89	1.0929	0.746269	80	1.63265		59.0717	0.420168	88.0597		88.7218	8.63309	78.4974	88.2759	0.684932	95.0704	86.9681
90	4	0	0	4		0	0	0		1	7	0	0	1	1	0		90	-1.24345e-14	0.746269	80	-6.03961e-14		59.0717	0.420168	88.0597		88.4712	3.59712	78.4974	88.2759	2.80886e-14	94.3662	86.9681
91		0	0			0	0	0		0	5	2	0		0	0		91		0.746269	80			59.0717	0.420168	88.0597		88.4712	2.13163e-14	77.9793	88.2759		94.3662	86.9681
92		0	1			1	0	1		1		5	1		0	1		92		0.746269	78.6667			58.6498	0.420168	87.3134		88.2206		76.6839	87.5862		94.3662	86.7021
93		1	0			0	1	0		0		1	0		0	0		93		0	78.6667			58.6498	-2.74225e-14	87.3134		88.2206		76.4249	87.5862		94.3662	86.7021
94			2			0		0		0		0	2		0	0		94			76			58.6498		87.3134		88.2206		76.4249	86.2069		94.3662	86.7021
95			1			0		1		0		0	0		0	0		95			74.6667			58.6498		86.5672		88.2206		76.4249	86.2069		94.3662	86.7021
96			0			0		0		3		0	0		1	2		96			74.6667			58.6498		86.5672		87.4687		76.4249	86.2069		93.662	86.1702
97			0			1		0		2		0	0		0	0		97			74.6667			58.2278		86.5672		86.9674		76.4249	86.2069		93.662	86.1702
98			2			1		0		1		2	0		0	0		98			72			57.8059		86.5672		86.7168		75.9067	86.2069		93.662	86.1702
99			3			0		0		0		0	0		0	0		99			68			57.8059		86.5672		86.7168		75.9067	86.2069		93.662	86.1702
100			1			0		0		0		4	0		0	1		100			66.6667			57.8059		86.5672		86.7168		74.8705	86.2069		93.662	85.9043
101			0			0		0		4		0	0		0	0		101			66.6667			57.8059		86.5672		85.7143		74.8705	86.2069		93.662	85.9043
102			2			0		0		1		0	0		0	1		102			64			57.8059		86.5672		85.4637		74.8705	86.2069		93.662	85.6383
103			0			0		3		1		0	0		0	0		103			64			57.8059		84.3284		85.213		74.8705	86.2069		93.662	85.6383
104			0			0		1		1		0	1		0	1		104			64			57.8059		83.5821		84.9624		74.8705	85.5172		93.662	85.3723
105			2			6		1		5		7	0		0	0		105			61.3333			55.2743		82.8358		83.7093		73.057	85.5172		93.662	85.3723
106			1			0		1		0		3	0		0	0		106			60			55.2743		82.0896		83.7093		72.2798	85.5172		93.662	85.3723
107			0			0		0		1		4	0		0	2		107			60			55.2743		82.0896		83.4586		71.2435	85.5172		93.662	84.8404
108			1			3		0		1		3	0		0	0		108			58.6667			54.0084		82.0896		83.208		70.4663	85.5172		93.662	84.8404
109			0			0		0		2		1	0		0	0		109			58.6667			54.0084		82.0896		82.7068		70.2073	85.5172		93.662	84.8404
110			0			0		0		0		1	0		1	1		110			58.6667			54.0084		82.0896		82.7068		69.9482	85.5172		92.9577	84.5745
111			0			0		3		2		0	2		1	0		111			58.6667			54.0084		79.8507		82.2055		69.9482	84.1379		92.2535	84.5745
112			0			0		1		0		0	0		0	0		112			58.6667			54.0084		79.1045		82.2055		69.9482	84.1379		92.2535	84.5745
113			0			13		1		1		11	0		0	0		113			58.6667			48.5232		78.3582		81.9549		67.0984	84.1379		92.2535	84.5745
114			0			0		0		0		3	0		1	1		114			58.6667			48.5232		78.3582		81.9549		66.3212	84.1379		91.5493	84.3085
115			2			1		0		3		7	0		0	1		115			56			48.1013		78.3582		81.203		64.5078	84.1379		91.5493	84.0426
116			1			0		0		2		0	0		0	0		116			54.6667			48.1013		78.3582		80.7018		64.5078	84.1379		91.5493	84.0426
117			0			1		1		0		1	0		0	0		117			54.6667			47.6793		77.6119		80.7018		64.2487	84.1379		91.5493	84.0426
118			0			1		1		5		0	8		0	0		118			54.6667			47.2574		76.8657		79.4486		64.2487	78.6207		91.5493	84.0426
119			4			0		0		1		0	1		0	0		119			49.3333			47.2574		76.8657		79.198		64.2487	77.931		91.5493	84.0426
120			2			2		0		2		7	0		0	0		120			46.6667			46.4135		76.8657		78.6967		62.4352	77.931		91.5493	84.0426
121			1			0		0		2		1	0		0	1		121			45.3333			46.4135		76.8657		78.1955		62.1762	77.931		91.5493	83.7766
122			0			12		0		3		12	0		0	0		122			45.3333			41.3502		76.8657		77.4436		59.0674	77.931		91.5493	83.7766
123			0			2		2		0		7	0		0	1		123			45.3333			40.5063		75.3731		77.4436		57.2539	77.931		91.5493	83.5106
124			0			1		1		3		6	0		1	1		124			45.3333			40.0844		74.6269		76.6917		55.6995	77.931		90.8451	83.2447
125			0			0		0		7		2	2		0	4		125			45.3333			40.0844		74.6269		74.9373		55.1813	76.5517		90.8451	82.1809
126			3			2		1		3		1	1		0	0		126			41.3333			39.2405		73.8806		74.1855		54.9223	75.8621		90.8451	82.1809
127			0			3		1		0		10	0		1	0		127			41.3333			37.9747		73.1343		74.1855		52.3316	75.8621		90.1408	82.1809
128			0			3		0		3		1	0		0	3		128			41.3333			36.7089		73.1343		73.4336		52.0725	75.8621		90.1408	81.383
129			0			0		0		10		2	0		0	0		129			41.3333			36.7089		73.1343		70.9273		51.5544	75.8621		90.1408	81.383
130			1			3		2		9		10	0		0	0		130			40			35.443		71.6418		68.6717		48.9637	75.8621		90.1408	81.383
131			0			1		1		5		9	0		8	0		131			40			35.0211		70.8955		67.4185		46.6321	75.8621		84.507	81.383
132			0			2		1		7		0	1		1	4		132			40			34.1772		70.1493		65.6642		46.6321	75.1724		83.8028	80.3191
133			5			0		1		3		2	1		4	0		133			33.3333			34.1772		69.403		64.9123		46.114	74.4828		80.9859	80.3191
134			10			2		1		0		16	11		4	0		134			20			33.3333		68.6567		64.9123		41.9689	66.8966		78.169	80.3191
135			0			3		0		0		3	2		4	12		135			20			32.0675		68.6567		64.9123		41.1917	65.5172		75.3521	77.1277
136			2			2		0		7		3	1		0	4		136			17.3333			31.2236		68.6567		63.1579		40.4145	64.8276		75.3521	76.0638
137			3			1		3		2		3	0		0	15		137			13.3333			30.8017		66.4179		62.6566		39.6373	64.8276		75.3521	72.0745
138			0			4		3		14		5	0		2	1		138			13.3333			29.1139		64.1791		59.1479		38.342	64.8276		73.9437	71.8085
139			0			0		0		5		0	10		1	7		139			13.3333			29.1139		64.1791		57.8947		38.342	57.931		73.2394	69.9468
140			2			1		3		5		7	2		2	0		140			10.6667			28.692		61.9403		56.6416		36.5285	56.5517		71.831	69.9468
141			1			2		4		4		4	1		2	1		141			9.33333			27.8481		58.9552		55.6391		35.4922	55.8621		70.4225	69.6809
142			1			5		0		2		11	2		0	13		142			8			25.7384		58.9552		55.1378		32.6425	54.4828		70.4225	66.2234
143			0			2		0		8		2	0		0	7		143			8			24.8945		58.9552		53.1328		32.1244	54.4828		70.4225	64.3617
144			1			0		3		1		2	0		0	4		144			6.66667			24.8945		56.7164		52.8822		31.6062	54.4828		70.4225	63.2979
145			0			2		4		11		4	0		14	7		145			6.66667			24.0506		53.7313		50.1253		30.5699	54.4828		60.5634	61.4362
146			0			1		2		17		0	8		0	1		146			6.66667			23.6287		52.2388		45.8647		30.5699	48.9655		60.5634	61.1702
147			0			0		7		12		3	1		8	2		147			6.66667			23.6287		47.0149		42.8571		29.7927	48.2759		54.9296	60.6383
148			3			10		2		2		8	5		0	4		148			2.66667			19.4093		45.5224		42.3559		27.7202	44.8276		54.9296	59.5745
149			1			9		0		5		12	2		4	12		149			1.33333			15.6118		45.5224		41.1028		24.6114	43.4483		52.1127	56.383
150			0			7		0		25		6	1		0	5		150			1.33333			12.6582		45.5224		34.8371		23.057	42.7586		52.1127	55.0532
151			1			3		13		8		5	0		0	8		151			4.52971e-14			11.3924		35.8209		32.8321		21.7617	42.7586		52.1127	52.9255
152						2		9		7		5	0		13	7		152						10.5485		29.1045		31.0777		20.4663	42.7586		42.9577	51.0638
153						0		2		14		0	4		2	6		153						10.5485		27.6119		27.5689		20.4663	40		41.5493	49.4681
154						0		1		4		4	3		12	5		154						10.5485		26.8657		26.5664		19.4301	37.931		33.0986	48.1383
155						5		3		6		8	8		6	3		155						8.43882		24.6269		25.0627		17.3575	32.4138		28.8732	47.3404
156						3		0		4		4	1		0	12		156						7.173		24.6269		24.0602		16.3212	31.7241		28.8732	44.1489
157						7		0		19		2	2		0	9		157						4.21941		24.6269		19.2982		15.8031	30.3448		28.8732	41.7553
158						1		3		6		3	0		0	9		158						3.79747		22.3881		17.7945		15.0259	30.3448		28.8732	39.3617
159						0		9		11		0	0		7	10		159						3.79747		15.6716		15.0376		15.0259	30.3448		23.9437	36.7021
160						0		0		11		0	17		5	14		160						3.79747		15.6716		12.2807		15.0259	18.6207		20.4225	32.9787
161						0		2		5		12	6		1	4		161						3.79747		14.1791		11.0276		11.9171	14.4828		19.7183	31.9149
162						4		7		0		8	3		3	4		162						2.1097		8.95522		11.0276		9.84456	12.4138		17.6056	30.8511
163						1		0		0		4	1		2	7		163						1.68776		8.95522		11.0276		8.80829	11.7241		16.1972	28.9894
164						1		0		9		3	2		0	17		164						1.26582		8.95522		8.77193		8.03109	10.3448		16.1972	24.4681
165						1		4		6		7	0		0	11		165						0.843882		5.97015		7.26817		6.21762	10.3448		16.1972	21.5426
166						1		5		3		1	0		8	7		166						0.421941		2.23881		6.51629		5.95855	10.3448		10.5634	19.6809
167						0		0		9		0	1		4	12		167						0.421941		2.23881		4.26065		5.95855	9.65517		7.74648	16.4894
168						0		0		4		2	5		0	1		168						0.421941		2.23881		3.25815		5.44041	6.2069		7.74648	16.2234
169						0		0		0		5	0		0	3		169						0.421941		2.23881		3.25815		4.14508	6.2069		7.74648	15.4255
170						1		0		0		1	0		2	17		170						5.55112e-15		2.23881		3.25815		3.88601	6.2069		6.33803	10.9043
171								0		6		0	1		0	7		171								2.23881		1.75439		3.88601	5.51724		6.33803	9.04255
172								1		2		3	0		0	9		172								1.49254		1.25313		3.10881	5.51724		6.33803	6.64894
173								2		1		0	0		6	1		173								-1.77636e-13		1.00251		3.10881	5.51724		2.11268	6.38298
174										1		0	1		0	4		174										0.75188		3.10881	4.82759		2.11268	5.31915
175										2		5	4		1	2		175										0.250627		1.81347	2.06897		1.40845	4.78723
176										0		4	0		0	2		176										0.250627		0.777202	2.06897		1.40845	4.25532
177										0		0	0		0	5		177										0.250627		0.777202	2.06897		1.40845	2.92553
178										1		0	1		0	2		178										-5.973e-14		0.777202	1.37931		1.40845	2.39362
179												1	0		0	1		179												0.518135	1.37931		1.40845	2.12766
180												0	0		1	2		180												0.518135	1.37931		0.704225	1.59574
181												0	2		1	3		181												0.518135	-3.59712e-14		3.88578e-14	0.797872
182												2				0		182												1.68976e-13				0.797872
183																0		183																0.797872
184																3		184																-1.29674e-13
185																		185
186
187
188
189
190
191
192
193
194
195
196
197
198
199
200
201
202
203
204
205
206
207
208
209
210
211
212
213

## Sheet: Figure 1b
w1118	1	2	3	4	12	6	7	8	9	10	11	5	13	14	15	16			1	2	3	4	12	6	7	8	9	10	11	5	13	14	14	16
E(z)	17	18	19	20	28	22	23	24	25	26	27	21	29	30	31	32			370	152	131	343	338	213	262	108	159	293	151	357	147	128	155	366
day	control	DD	18C	3G	DR	18C, DD	3G, DD	3G, 18C	DR, DD	DR, 18C	DR, 3G	3G, 18C, DD	DR, 18C, DD	DR, 3G, DD	DR, 3G, 18C	DR, 3G, 18C, DD		days	control	DD	18°C	3G	DR	18°C, DD	3G, DD	3G, 18°C	DR, DD	DR, 18°C	DR, 3G	3G, 18°C, DD	DR, 18°C, DD	DR, 3G, DD	DR, 3G, 18°C	DR, 3G, 18°C, DD
1	0	0	0	0	0	0	0	0	0	0	0	0	0	0	0	0		1	100	100	100	100	100	100	100	100	100	100	100	100	100	100	100	100
2	0	0	0	0	0	0	0	0	0	0	0	0	0	0	0	0		2	100	100	100	100	100	100	100	100	100	100	100	100	100	100	100	100
3	0	0	0	0	0	0	0	0	0	0	0	0	0	0	0	0		3	100	100	100	100	100	100	100	100	100	100	100	100	100	100	100	100
4	0	0	0	0	0	0	0	0	0	0	0	0	0	0	0	0		4	100	100	100	100	100	100	100	100	100	100	100	100	100	100	100	100
5	0	0	0	0	0	0	0	0	0	0	0	0	0	0	0	0		5	100	100	100	100	100	100	100	100	100	100	100	100	100	100	100	100
6	0	0	0	2	0	0	0	0	0	0	0	0	0	1	0	1		6	100	100	100	99.4169	100	100	100	100	100	100	100	100	100	99.2188	100	99.7268
7	0	0	0	4	0	0	0	1	0	0	0	0	0	0	1	0		7	100	100	100	98.2507	100	100	100	99.0741	100	100	100	100	100	99.2188	99.3548	99.7268
8	0	0	0	1	0	0	0	0	0	0	0	0	0	0	1	0		8	100	100	100	97.9592	100	100	100	99.0741	100	100	100	100	100	99.2188	98.7097	99.7268
9	2	0	0	0	0	0	2	0	0	0	0	0	0	0	0	0		9	99.4595	100	100	97.9592	100	100	99.2366	99.0741	100	100	100	100	100	99.2188	98.7097	99.7268
10	0	0	0	1	0	6	0	0	6	0	0	0	0	1	0	0		10	99.4595	100	100	97.6676	100	97.1831	99.2366	99.0741	96.2264	100	100	100	100	98.4375	98.7097	99.7268
11	0	0	3	0	0	0	0	0	0	0	0	0	0	0	0	0		11	99.4595	100	97.7099	97.6676	100	97.1831	99.2366	99.0741	96.2264	100	100	100	100	98.4375	98.7097	99.7268
12	0	0	0	0	0	0	2	0	0	1	0	0	0	0	0	0		12	99.4595	100	97.7099	97.6676	100	97.1831	98.4733	99.0741	96.2264	99.6587	100	100	100	98.4375	98.7097	99.7268
13	0	0	0	0	0	0	0	0	0	1	1	3	1	0	0	2		13	99.4595	100	97.7099	97.6676	100	97.1831	98.4733	99.0741	96.2264	99.3174	99.3377	99.1597	99.3197	98.4375	98.7097	99.1803
14	0	0	1	0	0	5	0	0	0	1	0	0	0	0	0	0		14	99.4595	100	96.9466	97.6676	100	94.8357	98.4733	99.0741	96.2264	98.9761	99.3377	99.1597	99.3197	98.4375	98.7097	99.1803
15	0	0	0	0	2	0	1	0	0	0	0	0	0	0	0	0		15	99.4595	100	96.9466	97.6676	99.4083	94.8357	98.0916	99.0741	96.2264	98.9761	99.3377	99.1597	99.3197	98.4375	98.7097	99.1803
16	0	1	0	0	0	0	1	0	0	0	0	0	0	0	0	3		16	99.4595	99.3421	96.9466	97.6676	99.4083	94.8357	97.7099	99.0741	96.2264	98.9761	99.3377	99.1597	99.3197	98.4375	98.7097	98.3607
17	2	0	0	1	1	0	0	0	0	0	0	0	0	0	0	1		17	98.9189	99.3421	96.9466	97.3761	99.1124	94.8357	97.7099	99.0741	96.2264	98.9761	99.3377	99.1597	99.3197	98.4375	98.7097	98.0874
18	0	0	0	0	0	0	0	0	0	1	0	0	0	0	0	0		18	98.9189	99.3421	96.9466	97.3761	99.1124	94.8357	97.7099	99.0741	96.2264	98.6348	99.3377	99.1597	99.3197	98.4375	98.7097	98.0874
19	0	0	0	0	2	0	2	0	0	0	0	0	0	0	1	0		19	98.9189	99.3421	96.9466	97.3761	98.5207	94.8357	96.9466	99.0741	96.2264	98.6348	99.3377	99.1597	99.3197	98.4375	98.0645	98.0874
20	0	0	0	3	0	0	0	0	0	0	0	0	0	0	0	1		20	98.9189	99.3421	96.9466	96.5015	98.5207	94.8357	96.9466	99.0741	96.2264	98.6348	99.3377	99.1597	99.3197	98.4375	98.0645	97.8142
21	0	0	0	0	0	3	0	0	0	0	1	1	0	1	0	0		21	98.9189	99.3421	96.9466	96.5015	98.5207	93.4272	96.9466	99.0741	96.2264	98.6348	98.6755	98.8796	99.3197	97.6562	98.0645	97.8142
22	0	2	0	0	1	1	0	0	0	0	0	0	0	0	0	2		22	98.9189	98.0263	96.9466	96.5015	98.2249	92.9577	96.9466	99.0741	96.2264	98.6348	98.6755	98.8796	99.3197	97.6562	98.0645	97.2678
23	4	0	1	0	1	1	4	0	1	0	0	0	0	0	0	0		23	97.8378	98.0263	96.1832	96.5015	97.929	92.4883	95.4198	99.0741	95.5975	98.6348	98.6755	98.8796	99.3197	97.6562	98.0645	97.2678
24	0	0	0	0	3	1	0	0	0	0	0	0	0	0	0	0		24	97.8378	98.0263	96.1832	96.5015	97.0414	92.0188	95.4198	99.0741	95.5975	98.6348	98.6755	98.8796	99.3197	97.6562	98.0645	97.2678
25	0	0	0	0	1	0	0	0	0	0	0	0	0	0	0	0		25	97.8378	98.0263	96.1832	96.5015	96.7456	92.0188	95.4198	99.0741	95.5975	98.6348	98.6755	98.8796	99.3197	97.6562	98.0645	97.2678
26	2	0	0	1	1	0	0	0	0	0	0	0	0	0	0	0		26	97.2973	98.0263	96.1832	96.2099	96.4497	92.0188	95.4198	99.0741	95.5975	98.6348	98.6755	98.8796	99.3197	97.6562	98.0645	97.2678
27	1	0	0	0	0	0	0	0	0	0	0	3	0	0	0	0		27	97.027	98.0263	96.1832	96.2099	96.4497	92.0188	95.4198	99.0741	95.5975	98.6348	98.6755	98.0392	99.3197	97.6562	98.0645	97.2678
28	0	0	0	0	0	12	0	0	0	0	0	1	0	0	0	0		28	97.027	98.0263	96.1832	96.2099	96.4497	86.385	95.4198	99.0741	95.5975	98.6348	98.6755	97.7591	99.3197	97.6562	98.0645	97.2678
29	0	2	0	0	2	2	0	0	1	0	0	1	0	0	1	0		29	97.027	96.7105	96.1832	96.2099	95.858	85.446	95.4198	99.0741	94.9686	98.6348	98.6755	97.479	99.3197	97.6562	97.4194	97.2678
30	5	1	0	2	5	4	5	0	0	0	0	4	0	0	0	0		30	95.6757	96.0526	96.1832	95.6268	94.3787	83.5681	93.5115	99.0741	94.9686	98.6348	98.6755	96.3585	99.3197	97.6562	97.4194	97.2678
31	0	0	0	0	3	7	0	0	0	0	0	0	0	0	0	0		31	95.6757	96.0526	96.1832	95.6268	93.4911	80.2817	93.5115	99.0741	94.9686	98.6348	98.6755	96.3585	99.3197	97.6562	97.4194	97.2678
32	0	1	0	0	1	0	1	2	0	1	0	4	0	0	0	2		32	95.6757	95.3947	96.1832	95.6268	93.1953	80.2817	93.1298	97.2222	94.9686	98.2935	98.6755	95.2381	99.3197	97.6562	97.4194	96.7213
33	1	0	0	6	1	0	0	0	0	1	0	0	0	0	0	1		33	95.4054	95.3947	96.1832	93.8776	92.8994	80.2817	93.1298	97.2222	94.9686	97.9522	98.6755	95.2381	99.3197	97.6562	97.4194	96.4481
34	0	0	0	6	0	0	0	0	3	0	0	0	0	2	3	1		34	95.4054	95.3947	96.1832	92.1283	92.8994	80.2817	93.1298	97.2222	93.0818	97.9522	98.6755	95.2381	99.3197	96.0938	95.4839	96.1749
35	0	0	1	0	1	0	0	0	0	1	0	0	0	0	0	0		35	95.4054	95.3947	95.4198	92.1283	92.6036	80.2817	93.1298	97.2222	93.0818	97.6109	98.6755	95.2381	99.3197	96.0938	95.4839	96.1749
36	0	1	0	4	1	0	4	0	0	0	0	2	0	1	1	0		36	95.4054	94.7368	95.4198	90.9621	92.3077	80.2817	91.6031	97.2222	93.0818	97.6109	98.6755	94.6779	99.3197	95.3125	94.8387	96.1749
37	5	0	0	7	11	0	0	0	0	0	0	2	0	2	0	0		37	94.0541	94.7368	95.4198	88.9213	89.0533	80.2817	91.6031	97.2222	93.0818	97.6109	98.6755	94.1176	99.3197	93.75	94.8387	96.1749
38	0	1	0	0	4	0	0	0	1	1	0	0	0	0	0	0		38	94.0541	94.0789	95.4198	88.9213	87.8698	80.2817	91.6031	97.2222	92.4528	97.2696	98.6755	94.1176	99.3197	93.75	94.8387	96.1749
39	1	0	1	0	3	0	0	1	0	0	0	0	0	0	0	2		39	93.7838	94.0789	94.6565	88.9213	86.9822	80.2817	91.6031	96.2963	92.4528	97.2696	98.6755	94.1176	99.3197	93.75	94.8387	95.6284
40	3	1	0	5	3	0	2	0	0	2	0	0	0	0	1	0		40	92.973	93.4211	94.6565	87.4636	86.0947	80.2817	90.8397	96.2963	92.4528	96.587	98.6755	94.1176	99.3197	93.75	94.1935	95.6284
41	0	0	0	5	1	1	0	0	1	0	0	3	3	1	1	1		41	92.973	93.4211	94.6565	86.0058	85.7988	79.8122	90.8397	96.2963	91.8239	96.587	98.6755	93.2773	97.2789	92.9688	93.5484	95.3552
42	0	0	0	3	1	2	0	0	1	0	0	1	0	2	0	1		42	92.973	93.4211	94.6565	85.1312	85.503	78.8732	90.8397	96.2963	91.195	96.587	98.6755	92.9972	97.2789	91.4062	93.5484	95.082
43	4	0	0	3	1	0	3	0	0	0	1	4	0	0	0	0		43	91.8919	93.4211	94.6565	84.2566	85.2071	78.8732	89.6947	96.2963	91.195	96.587	98.0132	91.8768	97.2789	91.4062	93.5484	95.082
44	10	0	1	5	6	6	2	0	0	0	0	1	0	0	6	0		44	89.1892	93.4211	93.8931	82.7988	83.432	76.0563	88.9313	96.2963	91.195	96.587	98.0132	91.5966	97.2789	91.4062	89.6774	95.082
45	0	0	0	0	2	0	1	0	1	2	1	0	0	0	0	0		45	89.1892	93.4211	93.8931	82.7988	82.8402	76.0563	88.5496	96.2963	90.566	95.9044	97.351	91.5966	97.2789	91.4062	89.6774	95.082
46	0	1	0	0	1	0	1	1	0	2	0	0	0	0	0	0		46	89.1892	92.7632	93.8931	82.7988	82.5444	76.0563	88.1679	95.3704	90.566	95.2218	97.351	91.5966	97.2789	91.4062	89.6774	95.082
47	11	0	0	9	1	1	5	1	0	1	0	0	0	0	1	0		47	86.2162	92.7632	93.8931	80.1749	82.2485	75.5869	86.2595	94.4444	90.566	94.8805	97.351	91.5966	97.2789	91.4062	89.0323	95.082
48	1	0	0	6	0	0	0	0	4	0	2	0	1	0	2	0		48	85.9459	92.7632	93.8931	78.4257	82.2485	75.5869	86.2595	94.4444	88.0503	94.8805	96.0265	91.5966	96.5986	91.4062	87.7419	95.082
49	0	0	2	1	0	0	0	0	1	1	0	1	1	0	0	0		49	85.9459	92.7632	92.3664	78.1341	82.2485	75.5869	86.2595	94.4444	87.4214	94.5392	96.0265	91.3165	95.9184	91.4062	87.7419	95.082
50	0	6	0	0	2	0	4	3	1	0	0	0	0	1	1	1		50	85.9459	88.8158	92.3664	78.1341	81.6568	75.5869	84.7328	91.6667	86.7925	94.5392	96.0265	91.3165	95.9184	90.625	87.0968	94.8087
51	3	1	1	2	10	0	1	0	1	0	1	1	1	2	1	0		51	85.1351	88.1579	91.6031	77.551	78.6982	75.5869	84.3511	91.6667	86.1635	94.5392	95.3642	91.0364	95.2381	89.0625	86.4516	94.8087
52	31	0	0	0	3	3	13	0	0	1	1	0	0	1	0	0		52	76.7568	88.1579	91.6031	77.551	77.8107	74.1784	79.3893	91.6667	86.1635	94.198	94.702	91.0364	95.2381	88.2812	86.4516	94.8087
53	0	0	0	0	4	0	1	2	0	1	0	0	0	0	0	0		53	76.7568	88.1579	91.6031	77.551	76.6272	74.1784	79.0076	89.8148	86.1635	93.8567	94.702	91.0364	95.2381	88.2812	86.4516	94.8087
54	1	2	0	4	2	0	3	0	0	1	0	0	0	0	2	0		54	76.4865	86.8421	91.6031	76.3848	76.0355	74.1784	77.8626	89.8148	86.1635	93.5154	94.702	91.0364	95.2381	88.2812	85.1613	94.8087
55	2	0	0	4	0	0	0	1	2	1	0	7	0	2	0	1		55	75.9459	86.8421	91.6031	75.2187	76.0355	74.1784	77.8626	88.8889	84.9057	93.1741	94.702	89.0756	95.2381	86.7188	85.1613	94.5355
56	0	0	0	1	2	12	0	0	2	0	0	0	0	0	0	0		56	75.9459	86.8421	91.6031	74.9271	75.4438	68.5446	77.8626	88.8889	83.6478	93.1741	94.702	89.0756	95.2381	86.7188	85.1613	94.5355
57	5	2	1	2	3	0	1	0	1	0	1	2	0	0	1	0		57	74.5946	85.5263	90.8397	74.344	74.5562	68.5446	77.4809	88.8889	83.0189	93.1741	94.0397	88.5154	95.2381	86.7188	84.5161	94.5355
58	42	1	0	2	11	0	13	0	2	0	2	3	1	1	0	0		58	63.2432	84.8684	90.8397	73.7609	71.3018	68.5446	72.5191	88.8889	81.761	93.1741	92.7152	87.6751	94.5578	85.9375	84.5161	94.5355
59	3	2	1	0	3	2	1	0	1	1	3	0	0	0	0	0		59	62.4324	83.5526	90.0763	73.7609	70.4142	67.6056	72.1374	88.8889	81.1321	92.8328	90.7285	87.6751	94.5578	85.9375	84.5161	94.5355
60	2	2	1	0	7	0	2	1	0	2	0	1	0	0	0	0		60	61.8919	82.2368	89.313	73.7609	68.3432	67.6056	71.374	87.963	81.1321	92.1502	90.7285	87.395	94.5578	85.9375	84.5161	94.5355
61	15	1	0	9	4	0	22	0	0	0	0	0	0	0	1	1		61	57.8378	81.5789	89.313	71.137	67.1598	67.6056	62.9771	87.963	81.1321	92.1502	90.7285	87.395	94.5578	85.9375	83.871	94.2623
62	1	0	0	9	5	0	0	0	2	0	4	0	0	8	1	0		62	57.5676	81.5789	89.313	68.5131	65.6805	67.6056	62.9771	87.963	79.8742	92.1502	88.0795	87.395	94.5578	79.6875	83.2258	94.2623
63	0	0	2	6	29	3	0	0	2	4	1	0	0	0	0	0		63	57.5676	81.5789	87.7863	66.7638	57.1006	66.1972	62.9771	87.963	78.6164	90.785	87.4172	87.395	94.5578	79.6875	83.2258	94.2623
64	0	7	0	5	12	0	13	1	0	0	0	0	0	1	0	0		64	57.5676	76.9737	87.7863	65.3061	53.5503	66.1972	58.0153	87.037	78.6164	90.785	87.4172	87.395	94.5578	78.9062	83.2258	94.2623
65	19	2	1	16	10	1	25	0	0	0	3	1	0	3	1	0		65	52.4324	75.6579	87.0229	60.6414	50.5917	65.7277	48.4733	87.037	78.6164	90.785	85.4305	87.1148	94.5578	76.5625	82.5806	94.2623
66	12	2	0	3	18	0	0	0	8	4	2	0	2	4	0	1		66	49.1892	74.3421	87.0229	59.7668	45.2663	65.7277	48.4733	87.037	73.5849	89.4198	84.106	87.1148	93.1973	73.4375	82.5806	93.9891
67	5	10	0	0	23	1	1	0	0	1	0	5	0	0	0	0		67	47.8378	67.7632	87.0229	59.7668	38.4615	65.2582	48.0916	87.037	73.5849	89.0785	84.106	85.7143	93.1973	73.4375	82.5806	93.9891
68	21	7	0	0	5	0	24	0	0	1	0	2	0	0	2	0		68	42.1622	63.1579	87.0229	59.7668	36.9822	65.2582	38.9313	87.037	73.5849	88.7372	84.106	85.1541	93.1973	73.4375	81.2903	93.9891
69	13	0	0	30	5	0	0	0	10	2	2	0	1	7	1	0		69	38.6486	63.1579	87.0229	51.0204	35.503	65.2582	38.9313	87.037	67.2956	88.0546	82.7815	85.1541	92.517	67.9688	80.6452	93.9891
70	0	0	0	4	0	0	0	0	9	1	0	3	0	2	0	0		70	38.6486	63.1579	87.0229	49.8542	35.503	65.2582	38.9313	87.037	61.6352	87.7133	82.7815	84.3137	92.517	66.4062	80.6452	93.9891
71	0	18	1	13	47	2	26	0	5	0	0	6	1	0	1	0		71	38.6486	51.3158	86.2595	46.0641	21.5976	64.3192	29.0076	87.037	58.4906	87.7133	82.7815	82.6331	91.8367	66.4062	80	93.9891
72	38	4	1	8	16	4	18	0	6	0	1	1	0	12	0	1		72	28.3784	48.6842	85.4962	43.7318	16.8639	62.4413	22.1374	87.037	54.717	87.7133	82.1192	82.3529	91.8367	57.0312	80	93.7158
73	15	4	1	7	5	0	28	0	7	5	4	0	1	3	0	0		73	24.3243	46.0526	84.7328	41.691	15.3846	62.4413	11.4504	87.037	50.3145	86.0068	79.4702	82.3529	91.1565	54.6875	80	93.7158
74	5	7	2	0	20	0	2	4	0	1	0	0	0	0	0	3		74	22.973	41.4474	83.2061	41.691	9.46746	62.4413	10.687	83.3333	50.3145	85.6655	79.4702	82.3529	91.1565	54.6875	80	92.8962
75	9	4	0	8	13	0	16	1	0	0	0	1	0	0	0	0		75	20.5405	38.8158	83.2061	39.3586	5.6213	62.4413	4.58015	82.4074	50.3145	85.6655	79.4702	82.0728	91.1565	54.6875	80	92.8962
76	19	0	0	30	4	0	0	0	10	3	57	7	0	8	1	0		76	15.4054	38.8158	83.2061	30.6122	4.43787	62.4413	4.58015	82.4074	44.0252	84.6416	41.7219	80.112	91.1565	48.4375	79.3548	92.8962
77	0	0	2	2	2	4	0	0	18	0	12	0	2	3	0	1		77	15.4054	38.8158	81.6794	30.0292	3.84615	60.5634	4.58015	82.4074	32.7044	84.6416	33.7748	80.112	89.7959	46.0938	79.3548	92.623
78	0	25	4	7	0	0	5	0	6	0	5	2	1	2	0	1		78	15.4054	22.3684	78.626	27.9883	3.84615	60.5634	2.67176	82.4074	28.9308	84.6416	30.4636	79.5518	89.1156	44.5312	79.3548	92.3497
79	34	12	0	7	5	1	3	0	10	0	2	0	2	3	1	0		79	6.21622	14.4737	78.626	25.9475	2.36686	60.0939	1.52672	82.4074	22.6415	84.6416	29.1391	79.5518	87.7551	42.1875	78.7097	92.3497
80	15	4	1	3	3	2	0	0	9	4	4	2	0	12	0	0		80	2.16216	11.8421	77.8626	25.0729	1.47929	59.1549	1.52672	82.4074	16.9811	83.2765	26.4901	78.9916	87.7551	32.8125	78.7097	92.3497
81	4	4	0	0	2	2	3	2	0	0	0	2	0	0	0	0		81	1.08108	9.21053	77.8626	25.0729	0.887574	58.216	0.381679	80.5556	16.9811	83.2765	26.4901	78.4314	87.7551	32.8125	78.7097	92.3497
82	1	7	0	0	1	9	1	0	0	1	0	2	0	0	1	0		82	0.810811	4.60526	77.8626	25.0729	0.591716	53.9906	-8.03801e-14	80.5556	16.9811	82.9352	26.4901	77.8711	87.7551	32.8125	78.0645	92.3497
83	1	0	0	44	2	0		0	18	2	22	4	0	14	1	0		83	0.540541	4.60526	77.8626	12.2449	9.40359e-14	53.9906		80.5556	5.66038	82.2526	11.9205	76.7507	87.7551	21.875	77.4194	92.3497
84	0	0	0	23		0		0	3	0	6	0	0	14	0	0		84	0.540541	4.60526	77.8626	5.53936		53.9906		80.5556	3.77358	82.2526	7.94702	76.7507	87.7551	10.9375	77.4194	92.3497
85	0	7	5	0		2		0	0	4	0	7	0	0	0	0		85	0.540541	0	74.0458	5.53936		53.0516		80.5556	3.77358	80.8874	7.94702	74.7899	87.7551	10.9375	77.4194	92.3497
86	2		0	0		4		0	0	0	0	4	0	0	1	0		86	-7.19425e-14		74.0458	5.53936		51.1737		80.5556	3.77358	80.8874	7.94702	73.6695	87.7551	10.9375	76.7742	92.3497
87	0		0	12		1		0	4	0	11	0	3	10	0	0		87			74.0458	2.04082		50.7042		80.5556	1.25786	80.8874	0.662252	73.6695	85.7143	3.125	76.7742	92.3497
88	0		0	0		0		3	0	0	0	1	0	0	0	0		88			74.0458	2.04082		50.7042		77.7778	1.25786	80.8874	0.662252	73.3894	85.7143	3.125	76.7742	92.3497
89	0		0	0		0		0	0	6	0	1	0	0	0	0		89			74.0458	2.04082		50.7042		77.7778	1.25786	78.8396	0.662252	73.1092	85.7143	3.125	76.7742	92.3497
90	0		0	7		0		1	2	0	1	1	1	4	1	0		90			74.0458	-1.64313e-14		50.7042		76.8519	-6.4837e-14	78.8396	2.81997e-14	72.8291	85.034	0	76.129	92.3497
91			3			2		0		0		3	3		0	0		91			71.7557			49.7653		76.8519		78.8396		71.9888	82.9932		76.129	92.3497
92			2			1		2		6		1	0		0	0		92			70.229			49.2958		75		76.7918		71.7087	82.9932		76.129	92.3497
93			1			1		0		0		2	0		0	1		93			69.4656			48.8263		75		76.7918		71.1485	82.9932		76.129	92.0765
94			0			1		0		0		0	5		0	0		94			69.4656			48.3568		75		76.7918		71.1485	79.5918		76.129	92.0765
95			2			0		1		0		0	0		0	0		95			67.9389			48.3568		74.0741		76.7918		71.1485	79.5918		76.129	92.0765
96			0			0		2		11		5	0		3	3		96			67.9389			48.3568		72.2222		73.0375		69.7479	79.5918		74.1935	91.2568
97			0			1		2		0		1	1		4	1		97			67.9389			47.8873		70.3704		73.0375		69.4678	78.9116		71.6129	90.9836
98			4			0		2		0		1	1		1	2		98			64.8855			47.8873		68.5185		73.0375		69.1877	78.2313		70.9677	90.4372
99			1			0		4		0		3	0		2	0		99			64.1221			47.8873		64.8148		73.0375		68.3473	78.2313		69.6774	90.4372
100			2			0		0		0		0	1		0	0		100			62.5954			47.8873		64.8148		73.0375		68.3473	77.551		69.6774	90.4372
101			1			0		0		5		0	2		0	0		101			61.8321			47.8873		64.8148		71.3311		68.3473	76.1905		69.6774	90.4372
102			0			0		1		1		0	0		0	2		102			61.8321			47.8873		63.8889		70.9898		68.3473	76.1905		69.6774	89.8907
103			0			1		1		3		0	0		2	1		103			61.8321			47.4178		62.963		69.9659		68.3473	76.1905		68.3871	89.6175
104			0			0		1		1		9	3		3	2		104			61.8321			47.4178		62.037		69.6246		65.8263	74.1497		66.4516	89.071
105			6			4		2		1		2	1		0	1		105			57.2519			45.5399		60.1852		69.2833		65.2661	73.4694		66.4516	88.7978
106			0			1		3		0		1	1		1	1		106			57.2519			45.0704		57.4074		69.2833		64.986	72.7891		65.8065	88.5246
107			2			0		0		0		0	0		1	0		107			55.7252			45.0704		57.4074		69.2833		64.986	72.7891		65.1613	88.5246
108			2			3		0		5		2	0		0	2		108			54.1985			43.662		57.4074		67.5768		64.4258	72.7891		65.1613	87.9781
109			1			0		2		7		1	0		0	2		109			53.4351			43.662		55.5556		65.1877		64.1457	72.7891		65.1613	87.4317
110			0			0		2		1		1	0		4	0		110			53.4351			43.662		53.7037		64.8464		63.8655	72.7891		62.5806	87.4317
111			0			0		0		0		0	3		1	2		111			53.4351			43.662		53.7037		64.8464		63.8655	70.7483		61.9355	86.8852
112			4			0		0		2		7	1		3	0		112			50.3817			43.662		53.7037		64.1638		61.9048	70.068		60	86.8852
113			2			8		3		0		3	1		1	1		113			48.855			39.9061		50.9259		64.1638		61.0644	69.3878		59.3548	86.612
114			3			1		0		0		7	0		2	2		114			46.5649			39.4366		50.9259		64.1638		59.1036	69.3878		58.0645	86.0656
115			7			3		0		8		1	0		0	0		115			41.2214			38.0282		50.9259		61.4334		58.8235	69.3878		58.0645	86.0656
116			15			0		5		7		1	0		0	1		116			29.771			38.0282		46.2963		59.0444		58.5434	69.3878		58.0645	85.7923
117			0			0		1		0		5	0		2	0		117			29.771			38.0282		45.3704		59.0444		57.1429	69.3878		56.7742	85.7923
118			0			1		0		3		0	8		7	1		118			29.771			37.5587		45.3704		58.0205		57.1429	63.9456		52.2581	85.5191
119			2			0		1		1		8	4		2	0		119			28.2443			37.5587		44.4444		57.6792		54.902	61.2245		50.9677	85.5191
120			2			5		4		0		7	1		0	1		120			26.7176			35.2113		40.7407		57.6792		52.9412	60.5442		50.9677	85.2459
121			1			1		0		0		13	0		4	2		121			25.9542			34.7418		40.7407		57.6792		49.2997	60.5442		48.3871	84.6995
122			1			14		0		12		5	1		0	1		122			25.1908			28.169		40.7407		53.5836		47.8992	59.8639		48.3871	84.4262
123			0			0		5		5		10	0		0	2		123			25.1908			28.169		36.1111		51.8771		45.098	59.8639		48.3871	83.8798
124			0			0		2		7		0	0		4	0		124			25.1908			28.169		34.2593		49.4881		45.098	59.8639		45.8065	83.8798
125			0			0		0		8		12	9		6	1		125			25.1908			28.169		34.2593		46.7577		41.7367	53.7415		41.9355	83.6066
126			4			3		1		8		4	8		0	2		126			22.1374			26.7606		33.3333		44.0273		40.6162	48.2993		41.9355	83.0601
127			2			2		0		0		12	0		1	0		127			20.6107			25.8216		33.3333		44.0273		37.2549	48.2993		41.2903	83.0601
128			0			1		0		0		3	1		1	4		128			20.6107			25.3521		33.3333		44.0273		36.4146	47.619		40.6452	81.9672
129			3			0		0		13		4	5		0	1		129			18.3206			25.3521		33.3333		39.5904		35.2941	44.2177		40.6452	81.694
130			0			0		3		10		6	0		0	6		130			18.3206			25.3521		30.5556		36.1775		33.6134	44.2177		40.6452	80.0546
131			0			0		1		8		2	0		10	0		131			18.3206			25.3521		29.6296		33.4471		33.0532	44.2177		34.1935	80.0546
132			0			0		1		11		0	4		0	2		132			18.3206			25.3521		28.7037		29.6928		33.0532	41.4966		34.1935	79.5082
133			8			0		2		8		9	0		2	3		133			12.2137			25.3521		26.8519		26.9625		30.5322	41.4966		32.9032	78.6885
134			7			16		5		0		5	3		3	2		134			6.87023			17.8404		22.2222		26.9625		29.1317	39.4558		30.9677	78.1421
135			0			0		0		0		5	7		5	5		135			6.87023			17.8404		22.2222		26.9625		27.7311	34.6939		27.7419	76.776
136			1			1		0		3		0	2		0	1		136			6.10687			17.3709		22.2222		25.9386		27.7311	33.3333		27.7419	76.5027
137			2			3		3		9		9	0		0	11		137			4.58015			15.9624		19.4444		22.8669		25.2101	33.3333		27.7419	73.4973
138			0			3		5		3		0	0		2	1		138			4.58015			14.554		14.8148		21.843		25.2101	33.3333		26.4516	73.224
139			0			0		2		10		0	3		7	3		139			4.58015			14.554		12.963		18.43		25.2101	31.2925		21.9355	72.4044
140			2			1		0		12		6	3		1	6		140			3.05344			14.0845		12.963		14.3345		23.5294	29.2517		21.2903	70.765
141			2			4		2		0		23	1		0	5		141			1.52672			12.2066		11.1111		14.3345		17.0868	28.5714		21.2903	69.3989
142			0			8		0		0		7	0		3	4		142			1.52672			8.4507		11.1111		14.3345		15.1261	28.5714		19.3548	68.306
143			0			0		0		1		7	0		0	5		143			1.52672			8.4507		11.1111		13.9932		13.1653	28.5714		19.3548	66.9399
144			2			0		1		0		2	0		0	15		144			-4.9738e-14			8.4507		10.1852		13.9932		12.605	28.5714		19.3548	62.8415
145						2		6		2		2	0		7	9		145						7.51174		4.62963		13.3106		12.0448	28.5714		14.8387	60.3825
146						3		0		10		0	6		3	14		146						6.10329		4.62963		9.89761		12.0448	24.4898		12.9032	56.5574
147						1		0		4		9	5		1	9		147						5.6338		4.62963		8.53242		9.52381	21.0884		12.2581	54.0984
148						4		1		0		1	0		3	7		148						3.75587		3.7037		8.53242		9.2437	21.0884		10.3226	52.1858
149						1		0		0		13	1		0	11		149						3.28638		3.7037		8.53242		5.60224	20.4082		10.3226	49.1803
150						1		0		5		3	5		0	5		150						2.8169		3.7037		6.82594		4.7619	17.0068		10.3226	47.8142
151						0		1		1		0	0		0	21		151						2.8169		2.77778		6.48464		4.7619	17.0068		10.3226	42.0765
152						0		0		0		0	0		5	6		152						2.8169		2.77778		6.48464		4.7619	17.0068		7.09677	40.4372
153						1		0		3		1	5		3	17		153						2.34742		2.77778		5.46075		4.48179	13.6054		5.16129	35.7923
154						1		0		0		0	6		5	11		154						1.87793		2.77778		5.46075		4.48179	9.52381		1.93548	32.7869
155						0		3		0		7	8		0	10		155						1.87793		5.77316e-14		5.46075		2.52101	4.08163		1.93548	30.0546
156						0				0		4	3		2	15		156						1.87793				5.46075		1.40056	2.04082		0.645161	25.9563
157						0				2		3	0		0	9		157						1.87793				4.77816		0.560224	2.04082		0.645161	23.4973
158						0				3		0	0		0	14		158						1.87793				3.75427		0.560224	2.04082		0.645161	19.6721
159						0				3		0	0		0	6		159						1.87793				2.73038		0.560224	2.04082		0.645161	18.0328
160						2				5		0	2		0	13		160						0.938967				1.02389		0.560224	0.680272		0.645161	14.4809
161						0				0		0	0		0	2		161										1.02389		0.560224	0.680272		0.645161	13.9344
162						0				0		0	0		1	7		162										1.02389		0.560224	0.680272		6.93889e-14	12.0219
163						2				0		1	0			6		163										1.02389		0.280112	0.680272			10.3825
164										2		0	1			3		164										0.341297		0.280112	-6.91669e-14			9.56284
165										0		0				4		165										0.341297		0.280112				8.46995
166										1		0				3		166										-9.45355e-14		0.280112				7.65027
167												0				14		167												0.280112				3.82514
168												1				5		168												1.1624e-13				2.45902
169																2		169																1.91257
170																1		170																1.63934
171																0		171																1.63934
172																2		172																1.0929
173																3		173																0.273224
174																0		174																0.273224
175																0		175																0.273224
176																0		176																0.273224
177																0		177																0.273224
178																0		178																0.273224
179																0		179																0.273224
180																0		180																0.273224
181																0		181																0.273224
182																0		182																0.273224
183																0		183																0.273224
184																0		184																0.273224
185																1		185																1.71529e-14
186
187
188
189
190
191
192
193
194
195
196
197
198
199
200
201
202
203
204
205
206
207
208
209
210
211
212
213

## Sheet: Figure 1c
					name	Median	Maximum	Percentile 90	n	dMedian	dMaximum
					control	58	90	80	366
					DD	57	93	85	134	-0.0172414	0.0333333
					18°C	112	162	143	75	0.931034	0.8
					3G	59	90	79	245	0.0172414	0
					DR	59	86	73	318	0.0172414	-0.0444444
					18°C, DD	113	170	155	237	0.948276	0.888889
					3G, DD	61	93	85	238	0.0517241	0.0333333
					3G, 18°C	147	173	162	134	1.53448	0.922222
					DR, DD	76	87	83	148	0.310345	-0.0333333
					DR, 18°C	146	178	164	399	1.51724	0.977778
					DR, 3G	76	91	87	139	0.310345	0.0111111
					3G, 18°C, DD	130	182	162	386	1.24138	1.02222
					DR, 18°C, DD	146	181	167	145	1.51724	1.01111
					DR, 3G, DD	61	90	82	146	0.0517241	0
					DR, 3G, 18°C	152	181	167	142	1.62069	1.01111
					DR, 3G, 18°C, DD	153	184	171	376	1.63793	1.04444

## Sheet: Figure 1d
name	Median	Maximum	Percentile 90	n	dMedian	dMaximum
control	66	86	79	370
DD	72	85	81	152	0.0909091	-0.0116279
18°C	113	144	134	131	0.712121	0.674419
3G	70	90	84	343	0.0606061	0.0465116
DR	66	83	74	338	ns	-0.0348837
18°C, DD	91	163	142	213	0.378788	0.895349
3G, DD	65	82	75	262	ns	-0.0465116
3G, 18°C	116	155	145	108	0.757576	0.802326
DR, DD	76	90	83	159	0.151515	0.0465116
DR, 18°C	124	166	146	293	0.878788	0.930233
DR, 3G	76	90	84	151	0.151515	0.0465116
3G, 18°C, DD	121	168	147	357	0.833333	0.953488
DR, 18°C, DD	126	164	154	147	0.909091	0.906977
DR, 3G, DD	76	90	87	128	0.151515	0.0465116
DR, 3G, 18°C	121	162	152	155	0.833333	0.883721
DR, 3G, 18°C, DD	149	185	164	366	1.25758	1.15116

## Sheet: Figure 1e
	Genotype	Sex	Risk factors	Hazard Ratio	Hazard ratio 95% lower	Hazard ratio 95% upper	0.05	0.05	p-value	p-value BC
	w/w	♂	DD	0.892197	0.815785	0.975767	0.0764123	0.0835697	0.012526	0.0501041
	w/w	♂	18°C	0.282702	0.25354	0.315218	0.0291618	0.032516	0	0
	w/w	♂	3G	0.891754	0.816004	0.974535	0.0757498	0.0827817	0.0114233	0.0456931
	w/w	♂	DR	0.907128	0.830131	0.991266	0.0769966	0.0841382	0.0312559	0.125024

## Sheet: Figure 1f
	Genotype	Sex	Risk factors	Hazard Ratio	Hazard ratio 95% lower	Hazard ratio 95% upper	0.05	0.05	p-value	p-value BC
Light	w/w	♀	DD	0.847067	0.788073	0.910478	0.0589948	0.0634111	6.59875e-06	2.6395e-05
T	w/w	♀	18°C	0.0904657	0.0801823	0.102068	0.0102833	0.0116021	0	0
3G	w/w	♀	3G	0.657221	0.613867	0.703638	0.0433545	0.0464164	0	0
DR	w/w	♀	DR	0.602252	0.56214	0.645226	0.0401117	0.0429739	0	0

## Sheet: Figure 2a
	17	18	19	20	28	22	23	24	25	26	27	21	29	30	31	32			17	18	19	20	28	22	23	24	25	26	27	21	29	30	31	32
																			242	333	135	567	668	90	238	85	150	171	314	127	139	137	0	333
day	control	DD	18C	3G	DR	18C, DD	3G, DD	3G, 18C	DR, DD	DR, 18C	DR, 3G	3G, 18C, DD	DR, 18C, DD	DR, 3G, DD	DR, 3G, 18C	DR, 3G, 18C, DD		days	control	DD	18°C	3G	DR	18°C, DD	3G, DD	3G, 18°C	DR, DD	DR, 18°C	DR, 3G	3G, 18°C, DD	DR, 18°C, DD	DR, 3G, DD	DR, 3G, 18°C	DR, 3G, 18°C, DD
1	0	0	0	0	0	0	0	0	0		0	0		0		0		1	100	100	100	100	100	100	100	100	100	100	100	100	100	100	#DIV/0!	100
2	0	0	0	0	0	0	0	0	0		0	0		0		0		2	100	100	100	100	100	100	100	100	100	100	100	100	100	100	#DIV/0!	100
3	0	0	0	0	0	0	0	0	0		0	0		0		0		3	100	100	100	100	100	100	100	100	100	100	100	100		100		100
4	0	1	0	0	0	0	0	0	0		0	0		0		0		4	100	99.6997	100	100	100	100	100	100	100	100	100	100		100		100
5	0	0	0	2	0	0	1	0	0		0	0	1	0		0		5	100	99.6997	100	99.6473	100	100	99.5798	100	100	100	100	100		100		100
6	0	0	0	2	0	0	0	0	0		0	0		0		0		6	100	99.6997	100	99.2945	100	100	99.5798	100	100	100	100	100		100		100
7	0	0	0	5	1	0	0	0	0		0	0		0		0		7	100	99.6997	100	98.4127	99.8503	100	99.5798	100	100	100	100	100		100		100
8	0	0	0	1	1	2	0	0	0		0	3		0		0		8	100	99.6997	100	98.2363	99.7006	97.7778	99.5798	100	100	100	100	97.6378		100		100
9	0	0	0	1	3	0	3	0	0		1	0		0		0		9	100	99.6997	100	98.06	99.2515	97.7778	98.3193	100	100	100	99.6815	97.6378		100		100
10	0	0	0	0	0	0	0	0	0		0	0	1	0		0		10	100	99.6997	100	98.06	99.2515	97.7778	98.3193	100	100	100	99.6815	97.6378		100		100
11	0	2	1	0	0	0	0	0	0		0	0		0		0		11	100	99.0991	99.2593	98.06	99.2515	97.7778	98.3193	100	100	100	99.6815	97.6378		100		100
12	0	0	0	0	0	0	0	0	0		0	0	1	1		0		12	100	99.0991	99.2593	98.06	99.2515	97.7778	98.3193	100	100	100	99.6815	97.6378		99.2701		100
13	0	0	0	0	0	0	0	0	0		0	0		0		0		13	100	99.0991	99.2593	98.06	99.2515	97.7778	98.3193	100	100	100	99.6815	97.6378		99.2701		100
14	0	0	1	1	3	0	0	2	0		0	0		0		0		14	100	99.0991	98.5185	97.8836	98.8024	97.7778	98.3193	97.6471	100	100	99.6815	97.6378		99.2701		100
15	0	0	0	0	0	1	0	0	0		0	0		0		0		15	100	99.0991	98.5185	97.8836	98.8024	96.6667	98.3193	97.6471	100	100	99.6815	97.6378		99.2701		100
16	0	0	0	0	0	0	1	0	0		0	0	1	0		0		16	100	99.0991	98.5185	97.8836	98.8024	96.6667	97.8992	97.6471	100	100	99.6815	97.6378		99.2701		100
17	0	0	1	0	0	0	0	0	1		1	0		0		0		17	100	99.0991	97.7778	97.8836	98.8024	96.6667	97.8992	97.6471	99.3333	100	99.3631	97.6378		99.2701		100
18	0	0	0	0	0	0	0	0	0		2	0		0		0		18	100	99.0991	97.7778	97.8836	98.8024	96.6667	97.8992	97.6471	99.3333	100	98.7261	97.6378		99.2701		100
19	0	1	0	1	0	0	1	0	1		0	0	1	0		0		19	100	98.7988	97.7778	97.7072	98.8024	96.6667	97.479	97.6471	98.6667	100	98.7261	97.6378		99.2701		100
20	0	0	0	0	0	0	0	0	0		1	0		0		2		20	100	98.7988	97.7778	97.7072	98.8024	96.6667	97.479	97.6471	98.6667	100	98.4076	97.6378		99.2701		99.3994
21	0	0	0	0	1	0	0	0	0		1	0		0		0		21	100	98.7988	97.7778	97.7072	98.6527	96.6667	97.479	97.6471	98.6667	100	98.0892	97.6378		99.2701		99.3994
22	0	0	0	2	2	1	0	0	0	1	0	0		1		0		22	100	98.7988	97.7778	97.3545	98.3533	95.5556	97.479	97.6471	98.6667	99.4152	98.0892	97.6378		98.5401		99.3994
23	0	0	0	3	0	0	0	0	0		0	0		0		0		23	100	98.7988	97.7778	96.8254	98.3533	95.5556	97.479	97.6471	98.6667	99.4152	98.0892	97.6378		98.5401		99.3994
24	0	1	0	0	1	0	0	0	0		0	0		0		0		24	100	98.4985	97.7778	96.8254	98.2036	95.5556	97.479	97.6471	98.6667	99.4152	98.0892	97.6378		98.5401		99.3994
25	0	0	0	4	3	0	0	0	1		0	0		0		0		25	100	98.4985	97.7778	96.1199	97.7545	95.5556	97.479	97.6471	98	99.4152	98.0892	97.6378		98.5401		99.3994
26	0	0	0	0	0	0	0	0	0		1	0		0		0		26	100	98.4985	97.7778	96.1199	97.7545	95.5556	97.479	97.6471	98	99.4152	97.7707	97.6378		98.5401		99.3994
27	0	1	0	0	0	0	0	0	0		0	0		0		0		27	100	98.1982	97.7778	96.1199	97.7545	95.5556	97.479	97.6471	98	99.4152	97.7707	97.6378		98.5401		99.3994
28	0	0	0	4	1	0	0	1	0		0	0		0		0		28	100	98.1982	97.7778	95.4145	97.6048	95.5556	97.479	96.4706	98	99.4152	97.7707	97.6378		98.5401		99.3994
29	0	0	0	3	1	13	0	0	0		0	6		0		0		29	100	98.1982	97.7778	94.8854	97.4551	81.1111	97.479	96.4706	98	99.4152	97.7707	92.9134		98.5401		99.3994
30	0	0	0	6	0	0	1	0	1		1	0		0		0		30	100	98.1982	97.7778	93.8272	97.4551	81.1111	97.0588	96.4706	97.3333	99.4152	97.4522	92.9134		98.5401		99.3994
31	0	2	0	7	2	0	0	0	0		0	0		0		0		31	100	97.5976	97.7778	92.5926	97.1557	81.1111	97.0588	96.4706	97.3333	99.4152	97.4522	92.9134		98.5401		99.3994
32	0	0	0	6	0	2	0	0	0	2	2	1		1		0		32	100	97.5976	97.7778	91.5344	97.1557	78.8889	97.0588	96.4706	97.3333	98.2456	96.8153	92.126		97.8102		99.3994
33	0	0	0	4	0	0	3	0	0		3	0		0		0		33	100	97.5976	97.7778	90.8289	97.1557	78.8889	95.7983	96.4706	97.3333	98.2456	95.8599	92.126		97.8102		99.3994
34	0	0	0	7	0	0	0	0	1		1	0		0		0		34	100	97.5976	97.7778	89.5944	97.1557	78.8889	95.7983	96.4706	96.6667	98.2456	95.5414	92.126		97.8102		99.3994
35	0	0	0	13	4	0	0	0	0	2	6	0		0		0		35	100	97.5976	97.7778	87.3016	96.5569	78.8889	95.7983	96.4706	96.6667	97.076	93.6306	92.126		97.8102		99.3994
36	0	0	0	18	7	0	0	0	0		2	0		1		0		36	100	97.5976	97.7778	84.127	95.509	78.8889	95.7983	96.4706	96.6667	97.076	92.9936	92.126		97.0803		99.3994
37	0	1	0	13	0	0	0	1	0		2	0		0		0		37	100	97.2973	97.7778	81.8342	95.509	78.8889	95.7983	95.2941	96.6667	97.076	92.3567	92.126		97.0803		99.3994
38	0	2	0	16	10	0	0	0	0		2	0		0		0		38	100	96.6967	97.7778	79.0123	94.012	78.8889	95.7983	95.2941	96.6667	97.076	91.7197	92.126		97.0803		99.3994
39	1	2	0	8	9	1	0	0	2		9	0		1		1		39	99.5868	96.0961	97.7778	77.6014	92.6647	77.7778	95.7983	95.2941	95.3333	97.076	88.8535	92.126		96.3504		99.0991
40	0	1	0	7	2	0	1	0	1		5	0		0		0		40	99.5868	95.7958	97.7778	76.3668	92.3653	77.7778	95.3782	95.2941	94.6667	97.076	87.2611	92.126		96.3504		99.0991
41	0	4	0	6	3	0	0	0	0		4	0		0		0		41	99.5868	94.5946	97.7778	75.3086	91.9162	77.7778	95.3782	95.2941	94.6667	97.076	85.9873	92.126		96.3504		99.0991
42	0	1	0	13	20	0	0	1	2	1	0	0		0		0		42	99.5868	94.2943	97.7778	73.0159	88.9222	77.7778	95.3782	94.1176	93.3333	96.4912	85.9873	92.126		96.3504		99.0991
43	1	1	0	21	12	0	1	0	1	1	9	1		0		1		43	99.1736	93.994	97.7778	69.3122	87.1257	77.7778	94.958	94.1176	92.6667	95.9064	83.121	91.3386		96.3504		98.7988
44	0	6	0	23	14	0	0	0	0		12	0		0		0		44	99.1736	92.1922	97.7778	65.2557	85.0299	77.7778	94.958	94.1176	92.6667	95.9064	79.2994	91.3386		96.3504		98.7988
45	0	1	0	16	9	0	0	0	0	2	0	0		0		0		45	99.1736	91.8919	97.7778	62.4339	83.6826	77.7778	94.958	94.1176	92.6667	94.7368	79.2994	91.3386		96.3504		98.7988
46	0	4	0	7	11	0	0	1	7		12	1		1		0		46	99.1736	90.6907	97.7778	61.1993	82.0359	77.7778	94.958	92.9412	88	94.7368	75.4777	90.5512		95.6204		98.7988
47	0	10	0	11	2	0	1	0	0		11	0		0		0		47	99.1736	87.6877	97.7778	59.2593	81.7365	77.7778	94.5378	92.9412	88	94.7368	71.9745	90.5512		95.6204		98.7988
48	0	6	0	25	1	0	1	0	2		10	0		1		2		48	99.1736	85.8859	97.7778	54.8501	81.5868	77.7778	94.1176	92.9412	86.6667	94.7368	68.7898	90.5512		94.8905		98.1982
49	0	4	0	29	21	0	0	1	0		2	0		1		1		49	99.1736	84.6847	97.7778	49.7354	78.4431	77.7778	94.1176	91.7647	86.6667	94.7368	68.1529	90.5512		94.1606		97.8979
50	3	2	0	22	20	0	2	0	1		4	0		1		0		50	97.9339	84.0841	97.7778	45.8554	75.4491	77.7778	93.2773	91.7647	86	94.7368	66.879	90.5512		93.4307		97.8979
51	2	9	0	30	12	0	2	0	0		11	5		0		0		51	97.1074	81.3814	97.7778	40.5644	73.6527	77.7778	92.437	91.7647	86	94.7368	63.3758	86.6142		93.4307		97.8979
52	1	9	0	18	11	0	8	0	0		1	0		0		1		52	96.6942	78.6787	97.7778	37.3898	72.006	77.7778	89.0756	91.7647	86	94.7368	63.0573	86.6142		93.4307		97.5976
53	1	12	0	11	12	0	0	0	2		24	0		1		0		53	96.281	75.0751	97.7778	35.4497	70.2096	77.7778	89.0756	91.7647	84.6667	94.7368	55.414	86.6142		92.7007		97.5976
54	0	8	0	15	6	0	7	0	1		12	0		1		0		54	96.281	72.6727	97.7778	32.8042	69.3114	77.7778	86.1345	91.7647	84	94.7368	51.5924	86.6142		91.9708		97.5976
55	0	13	0	4	2	0	1	0	4		11	0		0		0		55	96.281	68.7688	97.7778	32.0988	69.012	77.7778	85.7143	91.7647	81.3333	94.7368	48.0892	86.6142		91.9708		97.5976
56	5	1	0	17	40	0	0	1	2		0	0		2		1		56	94.2149	68.4685	97.7778	29.1005	63.024	77.7778	85.7143	90.5882	80	94.7368	48.0892	86.6142		90.5109		97.2973
57	3	2	0	13	31	0	3	0	0	1	10	0		1		0		57	92.9752	67.8679	97.7778	26.8078	58.3832	77.7778	84.4538	90.5882	80	94.152	44.9045	86.6142		89.781		97.2973
58	2	24	0	20	10	0	13	0	2		13	0		0		1		58	92.1488	60.6607	97.7778	23.2804	56.8862	77.7778	78.9916	90.5882	78.6667	94.152	40.7643	86.6142		89.781		96.997
59	1	7	0	11	12	0	1	0	0		11	0		0		0		59	91.7355	58.5586	97.7778	21.3404	55.0898	77.7778	78.5714	90.5882	78.6667	94.152	37.2611	86.6142		89.781		96.997
60	1	10	0	1	15	1	1	0	4		12	4		2		0		60	91.3223	55.5556	97.7778	21.164	52.8443	76.6667	78.1513	90.5882	76	94.152	33.4395	83.4646		88.3212		96.997
61	0	6	0	15	15	0	9	0	1		17	0		5		0		61	91.3223	53.7538	97.7778	18.5185	50.5988	76.6667	74.3697	90.5882	75.3333	94.152	28.0255	83.4646		84.6715		96.997
62	0	12	0	8	8	0	30	0	6		9	0		0		1		62	91.3223	50.1502	97.7778	17.1076	49.4012	76.6667	61.7647	90.5882	71.3333	94.152	25.1592	83.4646		84.6715		96.6967
63	7	3	0	17	38	0	5	1	2	2	7	0		0		0		63	88.4298	49.2492	97.7778	14.1093	43.7126	76.6667	59.6639	89.4118	70	92.9825	22.9299	83.4646		84.6715		96.6967
64	17	5	0	12	23	0	1	0	0		10	1		1		0		64	81.405	47.7477	97.7778	11.9929	40.2695	76.6667	59.2437	89.4118	70	92.9825	19.7452	82.6772		83.9416		96.6967
65	7	13	0	13	7	0	14	0	2		13	0		6		0		65	78.5124	43.8438	97.7778	9.70018	39.2216	76.6667	53.3613	89.4118	68.6667	92.9825	15.6051	82.6772		79.562		96.6967
66	4	11	0	10	25	0	3	0	1		5	0		4		0		66	76.8595	40.5405	97.7778	7.93651	35.479	76.6667	52.1008	89.4118	68	92.9825	14.0127	82.6772		76.6423		96.6967
67	4	8	0	4	6	1	2	0	13		3	2		10		1		67	75.2066	38.1381	97.7778	7.23104	34.5808	75.5556	51.2605	89.4118	59.3333	92.9825	13.0573	81.1024		69.3431		96.3964
68	0	21	0	0	0	0	28	0	10		3	0		5		0		68	75.2066	31.8318	97.7778	7.23104	34.5808	75.5556	39.4958	89.4118	52.6667	92.9825	12.1019	81.1024		65.6934		96.3964
69	0	9	0	4	0	0	1	0	7		4	0		0		0		69	75.2066	29.1291	97.7778	6.52557	34.5808	75.5556	39.0756	89.4118	48	92.9825	10.828	81.1024		65.6934		96.3964
70	7	3	0	0	26	0	2	0	3	3	0	0		6		2		70	72.314	28.2282	97.7778	6.52557	30.6886	75.5556	38.2353	89.4118	46	91.2281	10.828	81.1024		61.3139		95.7958
71	8	7	0	4	24	0	1	0	4		0	0		4		1		71	69.0083	26.1261	97.7778	5.82011	27.0958	75.5556	37.8151	89.4118	43.3333	91.2281	10.828	81.1024		58.3942		95.4955
72	4	6	0	10	14	1	3	1	13	1	11	2		0		1		72	67.3554	24.3243	97.7778	4.05644	25	74.4444	36.5546	88.2353	34.6667	90.6433	7.32484	79.5276		58.3942		95.1952
73	8	7	0	6	11	0	32	0	2		14	0	2	0		1		73	64.0496	22.2222	97.7778	2.99824	23.3533	74.4444	23.1092	88.2353	33.3333	90.6433	2.86624	79.5276		58.3942		94.8949
74	6	8	0	2	13	0	0	1	13		1	2		13		0		74	61.5702	19.8198	97.7778	2.6455	21.4072	74.4444	23.1092	87.0588	24.6667	90.6433	2.54777	77.9528		48.9051		94.8949
75	0	5	0	1	0	0	7	0	10		2	0		14		1		75	61.5702	18.3183	97.7778	2.46914	21.4072	74.4444	20.1681	87.0588	18	90.6433	1.91083	77.9528		38.6861		94.5946
76	0	11	0	1	0	0	3	0	3		1	0		3		0		76	61.5702	15.015	97.7778	2.29277	21.4072	74.4444	18.9076	87.0588	16	90.6433	1.59236	77.9528		36.4964		94.5946
77	33	1	0	1	46	0	2	1	2	1	0	0		0		0		77	47.9339	14.7147	97.7778	2.1164	14.521	74.4444	18.0672	85.8824	14.6667	90.0585	1.59236	77.9528		36.4964		94.5946
78	24	6	0	0	16	5	0	1	0		0	6		6		1		78	38.0165	12.9129	97.7778	2.1164	12.1257	68.8889	18.0672	84.7059	14.6667	90.0585	1.59236	73.2283		32.1168		94.2943
79	14	6	0	4	15	0	21	0	7		0	0	1	10		0		79	32.2314	11.1111	97.7778	1.41093	9.88024	68.8889	9.2437	84.7059	10	90.0585	1.59236	73.2283		24.8175		94.2943
80	7	4	0	6	8	0	0	0	7		4	0		0		0		80	29.3388	9.90991	97.7778	0.352734	8.68263	68.8889	9.2437	84.7059	5.33333	90.0585	0.318471	73.2283		24.8175		94.2943
81	5	9	0	0	6	0	0	0	4	2	0	1		10		0		81	27.2727	7.20721	97.7778	0.352734	7.78443	68.8889	9.2437	84.7059	2.66667	88.8889	0.318471	72.4409		17.5182		94.2943
82	0	4	0	0	0	0	13	0	0		0	0		0		0		82	27.2727	6.00601	97.7778	0.352734	7.78443	68.8889	3.78151	84.7059	2.66667	88.8889	0.318471	72.4409		17.5182		94.2943
83	0	6	0	0	1	0	2	0	1		0	0		2		2		83	27.2727	4.2042	97.7778	0.352734	7.63473	68.8889	2.94118	84.7059	2	88.8889	0.318471	72.4409		16.0584		93.6937
84	24	1	1	0	23	0	0	0	0	1	0	0		0		0		84	17.3554	3.9039	97.037	0.352734	4.19162	68.8889	2.94118	84.7059	2	88.3041	0.318471	72.4409		16.0584		93.6937
85	10	0	0	0	9	0	0	0	0	1	0	0		5		1		85	13.2231	3.9039	97.037	0.352734	2.84431	68.8889	2.94118	84.7059	2	87.7193	0.318471	72.4409		12.4088		93.3934
86	0	4	0	1	0	0	6	0	1		0	0		0		0		86	13.2231	2.7027	97.037	0.176367	2.84431	68.8889	0.420168	84.7059	1.33333	87.7193	0.318471	72.4409		12.4088		93.3934
87	0	7	0	0	0	0	0	0	0		0	0		0		0		87	13.2231	0.600601	97.037	0.176367	2.84431	68.8889	0.420168	84.7059	1.33333	87.7193	0.318471	72.4409		12.4088		93.3934
88	14	1	0	0	5	1	0	1	0		0	1		4		5		88	7.43802	0.3003	97.037	0.176367	2.09581	67.7778	0.420168	83.5294	1.33333	87.7193	0.318471	71.6535		9.48905		91.8919
89	0	0	0	0	0	0	0	0	0		0	0		6		0		89	7.43802	0.3003	97.037	0.176367	2.09581	67.7778	0.420168	83.5294	1.33333	87.7193	0.318471	71.6535		5.10949		91.8919
90	0	0	1	0	0	0	0	0	0		1	0		2		3		90	7.43802	0.3003	96.2963	0.176367	2.09581	67.7778	0.420168	83.5294	1.33333	87.7193	-7.66054e-15	71.6535		3.64964		90.991
91	8	0	1	0	4	0	0	2	0	3		1		0		0		91	4.13223	0.3003	95.5556	0.176367	1.49701	67.7778	0.420168	81.1765	1.33333	85.9649		70.8661		3.64964		90.991
92	5	0	0	1	4	0	0	0	1			2		1		1		92	2.06612	0.3003	95.5556	-4.44089e-15	0.898204	67.7778	0.420168	81.1765	0.666667	85.9649		69.2913		2.91971		90.6907
93	0	0	0		1	0	1	0	0			0		0		1		93	2.06612	0.3003	95.5556		0.748503	67.7778	-5.43454e-14	81.1765	0.666667	85.9649		69.2913		2.91971		90.3904
94	0	1	0		0	0		0	0			1		0		0		94	2.06612	-6.10623e-14	95.5556		0.748503	67.7778		81.1765	0.666667	85.9649		68.5039		2.91971		90.3904
95	5		0		2	0		1	0			1		0		0		95	-4.17444e-14		95.5556		0.449102	67.7778		80	0.666667	85.9649		67.7165		2.91971		90.3904
96			0		0	0		0	0			0		3		0		96			95.5556		0.449102	67.7778		80	0.666667	85.9649		67.7165		0.729927		90.3904
97			0		0	0		0	0			0		0		0		97			95.5556		0.449102	67.7778		80	0.666667	85.9649		67.7165		0.729927		90.3904
98			0		3	1		0	0	2		4		0		0		98			95.5556		-4.10783e-14	66.6667		80	0.666667	84.7953		64.5669		0.729927		90.3904
99			0			0		0	0			1	4	0		1		99			95.5556			66.6667		80	0.666667	84.7953		63.7795		0.729927		90.0901
100			0			0		0	1			0		0		1		100			95.5556			66.6667		80	-2.93099e-14	84.7953		63.7795		0.729927		89.7898
101			0			0		1				0		0		1		101			95.5556			66.6667		78.8235		84.7953		63.7795		0.729927		89.4895
102			0			0		0				5	1	1		1		102			95.5556			66.6667		78.8235		84.7953		59.8425		6.79456e-14		89.1892
103			1			0		0				0	1			1		103			94.8148			66.6667		78.8235		84.7953		59.8425				88.8889
104			0			0		0				0				2		104			94.8148			66.6667		78.8235		84.7953		59.8425				88.2883
105			0			0		0		2		0				2		105			94.8148			66.6667		78.8235		83.6257		59.8425				87.6877
106			0			6		0		1		22				0		106			94.8148			60		78.8235		83.0409		42.5197				87.6877
107			0			0		2				0	2			0		107			94.8148			60		76.4706		83.0409		42.5197				87.6877
108			0			0		0		1		0				0		108			94.8148			60		76.4706		82.4561		42.5197				87.6877
109			0			1		0				18				0		109			94.8148			58.8889		76.4706		82.4561		28.3465				87.6877
110			0			0		0				0	1			0		110			94.8148			58.8889		76.4706		82.4561		28.3465				87.6877
111			2			0		0				0				3		111			93.3333			58.8889		76.4706		82.4561		28.3465				86.7868
112			0			0		1		2		0				1		112			93.3333			58.8889		75.2941		81.2865		28.3465				86.4865
113			0			0		0				0	1			0		113			93.3333			58.8889		75.2941		81.2865		28.3465				86.4865
114			0			5		0				5	1			3		114			93.3333			53.3333		75.2941		81.2865		24.4094				85.5856
115			2			0		0		1		0	1			0		115			91.8519			53.3333		75.2941		80.7018		24.4094				85.5856
116			3			1		0				0				3		116			89.6296			52.2222		75.2941		80.7018		24.4094				84.6847
117			0			0		0				0	1			0		117			89.6296			52.2222		75.2941		80.7018		24.4094				84.6847
118			0			0		0				0				0		118			89.6296			52.2222		75.2941		80.7018		24.4094				84.6847
119			0			0		1		1		0				0		119			89.6296			52.2222		74.1176		80.117		24.4094				84.6847
120			1			2		0		1		0	2			1		120			88.8889			50		74.1176		79.5322		24.4094				84.3844
121			0			1		0		1		5	2			1		121			88.8889			48.8889		74.1176		78.9474		20.4724				84.0841
122			0			0		1		1		0	1			0		122			88.8889			48.8889		72.9412		78.3626		20.4724				84.0841
123			0			8		0		1		6				3		123			88.8889			40		72.9412		77.7778		15.748				83.1832
124			1			0		0				0				2		124			88.1481			40		72.9412		77.7778		15.748				82.5826
125			0			0		0				0				2		125			88.1481			40		72.9412		77.7778		15.748				81.982
126			0			0		1		2		0				3		126			88.1481			40		71.7647		76.6082		15.748				81.0811
127			1			5		0				1	7			0		127			87.4074			34.4444		71.7647		76.6082		14.9606				81.0811
128			0			0		1				0				0		128			87.4074			34.4444		70.5882		76.6082		14.9606				81.0811
129			0			0		1		1		0				0		129			87.4074			34.4444		69.4118		76.0234		14.9606				81.0811
130			0			0		1				0				2		130			87.4074			34.4444		68.2353		76.0234		14.9606				80.4805
131			3			0		0				0	2			0		131			85.1852			34.4444		68.2353		76.0234		14.9606				80.4805
132			0			0		0				0				1		132			85.1852			34.4444		68.2353		76.0234		14.9606				80.1802
133			0			0		1		2		0				0		133			85.1852			34.4444		67.0588		74.8538		14.9606				80.1802
134			0			0		0		2		0	2			3		134			85.1852			34.4444		67.0588		73.6842		14.9606				79.2793
135			0			7		1				2	1			2		135			85.1852			26.6667		65.8824		73.6842		13.3858				78.6787
136			3			0		0				0	1			0		136			82.963			26.6667		65.8824		73.6842		13.3858				78.6787
137			0			0		0		1		0	3			2		137			82.963			26.6667		65.8824		73.0994		13.3858				78.0781
138			0			0		0				0	2			0		138			82.963			26.6667		65.8824		73.0994		13.3858				78.0781
139			1			0		0				0				4		139			82.2222			26.6667		65.8824		73.0994		13.3858				76.8769
140			1			0		1		3		0				3		140			81.4815			26.6667		64.7059		71.345		13.3858				75.976
141			0			0		0		1		0	7			2		141			81.4815			26.6667		64.7059		70.7602		13.3858				75.3754
142			0			0		2		3		0	3			1		142			81.4815			26.6667		62.3529		69.0058		13.3858				75.0751
143			2			4		1				5				1		143			80			22.2222		61.1765		69.0058		9.44882				74.7748
144			0			0		2		2		0	4			1		144			80			22.2222		58.8235		67.8363		9.44882				74.4745
145			2			0		0				0				2		145			78.5185			22.2222		58.8235		67.8363		9.44882				73.8739
146			0			0		0				0				3		146			78.5185			22.2222		58.8235		67.8363		9.44882				72.973
147			2			0		2		2		0				3		147			77.037			22.2222		56.4706		66.6667		9.44882				72.0721
148			0			0		1		5		0	2			2		148			77.037			22.2222		55.2941		63.7427		9.44882				71.4715
149			0			7		1				9	6			1		149			77.037			14.4444		54.1176		63.7427		2.3622				71.1712
150			2			0		0		2		0				0		150			75.5556			14.4444		54.1176		62.5731		2.3622				71.1712
151			3			3		1		3		1				3		151			73.3333			11.1111		52.9412		60.8187		1.5748				70.2703
152			0			0		0				0				0		152			73.3333			11.1111		52.9412		60.8187		1.5748				70.2703
153			2			0		0				0				2		153			71.8519			11.1111		52.9412		60.8187		1.5748				69.6697
154			1			0		4		4		0				2		154			71.1111			11.1111		48.2353		58.4795		1.5748				69.0691
155			0			1		3		1		0	12			2		155			71.1111			10		44.7059		57.8947		1.5748				68.4685
156			0			0		3		1		0	1			4		156			71.1111			10		41.1765		57.3099		1.5748				67.2673
157			5			0		1		22		0	13			1		157			67.4074			10		40		44.4444		1.5748				66.967
158			5			7		5		4		1	3			2		158			63.7037			2.22222		34.1176		42.1053		0.787402				66.3664
159			3			0		0				0	2			1		159			61.4815			2.22222		34.1176		42.1053		0.787402				66.0661
160			4			0		0				0				8		160			58.5185			2.22222		34.1176		42.1053		0.787402				63.6637
161			5			0		4		10		0				1		161			54.8148			2.22222		29.4118		36.2573		0.787402				63.3634
162			0			0		6		4		0	5			7		162			54.8148			2.22222		22.3529		33.9181		0.787402				61.2613
163			0			0		2		1		0	4			1		163			54.8148			2.22222		20		33.3333		0.787402				60.961
164			6			2		1				1				4		164			50.3704			-4.44089e-14		18.8235		33.3333		-4.4853e-14				59.7598
165			3					4								10		165			48.1481					14.1176		33.3333						56.7568
166			8					0					1			3		166			42.2222					14.1176		33.3333						55.8559
167			5					0								8		167			38.5185					14.1176		33.3333						53.4535
168			6					0		4						2		168			34.0741					14.1176		30.9942						52.8529
169			0					3		5			5			5		169			34.0741					10.5882		28.0702						51.3514
170			0					0		4						4		170			34.0741					10.5882		25.731						50.1502
171			5					0					3			4		171			30.3704					10.5882		25.731						48.9489
172			15					0					1			10		172			19.2593					10.5882		25.731						45.9459
173			9					0					1			4		173			12.5926					10.5882		25.731						44.7447
174			3					0								11		174			10.3704					10.5882		25.731						41.4414
175			2					1		7						6		175			8.88889					9.41176		21.6374						39.6396
176			0					4		2			4			7		176			8.88889					4.70588		20.4678						37.5375
177			0					0		4			3			9		177			8.88889					4.70588		18.1287						34.8348
178			1					0		2			2			2		178			8.14815					4.70588		16.9591						34.2342
179			2					0		3			1			12		179			6.66667					4.70588		15.2047						30.6306
180			0					0					1			9		180			6.66667					4.70588		15.2047						27.9279
181			2					0								15		181			5.18519					4.70588		15.2047						23.4234
182			1					3		12						11		182			4.44444					1.17647		8.18713						20.1201
183			0					1		5			5			5		183			4.44444					7.12763e-14		5.26316						18.6186
184			0							3			1			8		184			4.44444							3.50877						16.2162
185			2										1			12		185			2.96296							3.50877						12.6126
186			1							2						8		186			2.22222							2.33918						10.2102
187			0										1			8		187			2.22222							2.33918						7.80781
188			0													6		188			2.22222							2.33918						6.00601
189			0													2		189			2.22222							2.33918						5.40541
190			0							2						0		190			2.22222							1.16959						5.40541
191			0							1			3			2		191			2.22222							0.584795						4.8048
192			2													0		192			0.740741							0.584795						4.8048
193			0													3		193			0.740741							0.584795						3.9039
194			1													0		194			-1.03584e-13							0.584795						3.9039
195																3		195										0.584795						3.003
196																0		196										0.584795						3.003
197										1						2		197										-9.72555e-14						2.4024
198																0		198																2.4024
199																1		199																2.1021
200																2		200																1.5015
201																2		201																0.900901
202																0		202																0.900901
203																1		203																0.600601
204																0		204																0.600601
205																0		205																0.600601
206																0		206																0.600601
207																0		207																0.600601
208																0		208																0.600601
209																0		209																0.600601
210																0		210																0.600601
211																0		211																0.600601
212																1		212																0.3003
213																1		213																-2.77001e-13

## Sheet: Figure 2b
	17	18	19	20	28	22	23	24	25	26	27	21	29	30	31	32			17	18	19	20	28	22	23	24	25	26	27	21	29	30	31	32
																			185	345	158	646	676	143	267	77	141	160	290	128	132	154	0	333
day	control	DD	18C	3G	DR	18C, DD	3G, DD	3G, 18C	DR, DD	DR, 18C	DR, 3G	3G, 18C, DD	DR, 18C, DD	DR, 3G, DD	DR, 3G, 18C	DR, 3G, 18C, DD		days	control	DD	18°C	3G	DR	18°C, DD	3G, DD	3G, 18°C	DR, DD	DR, 18°C	DR, 3G	3G, 18°C, DD	DR, 18°C, DD	DR, 3G, DD	DR, 3G, 18°C	DR, 3G, 18°C, DD
1	0	0	0	0	0	0	0	0	0		0	0		0		0		1	100	100	100	100	100	100	100	100	100	100	100	100	100	100	#DIV/0!	100
2	0	0	0	0	0	0	0	0	0		0	0		0		0		2	100	100	100	100	100	100	100	100	100	100	100	100	100	100	#DIV/0!	100
3	0	0	0	0	0	0	0	0	0		0	0		0		0		3	100	100	100	100	100	100	100	100	100	100	100	100	100	100		100
4	0	2	0	1	0	0	0	0	0	1	0	0		0		0		4	100	99.4203	100	99.8452	100	100	100	100	100	99.375	100	100	100	100		100
5	0	0	0	0	0	0	0	0	0		0	0	1	0		0		5	100	99.4203	100	99.8452	100	100	100	100	100	99.375	100	100	99.2424	100		100
6	0	0	0	1	0	0	1	0	0		0	0		0		0		6	100	99.4203	100	99.6904	100	100	99.6255	100	100	99.375	100	100	99.2424	100		100
7	0	0	0	0	0	0	0	0	0		0	0		0		0		7	100	99.4203	100	99.6904	100	100	99.6255	100	100	99.375	100	100	99.2424	100		100
8	0	0	0	3	5	5	0	0	0		0	5		0		0		8	100	99.4203	100	99.226	99.2604	96.5035	99.6255	100	100	99.375	100	96.0938	99.2424	100		100
9	0	0	0	2	0	0	3	0	0		2	0		0		0		9	100	99.4203	100	98.9164	99.2604	96.5035	98.5019	100	100	99.375	99.3103	96.0938	99.2424	100		100
10	0	0	0	0	0	0	0	0	0		0	0		0		1		10	100	99.4203	100	98.9164	99.2604	96.5035	98.5019	100	100	99.375	99.3103	96.0938	99.2424	100		99.6997
11	2	1	0	1	1	4	0	0	1		0	2		1		0		11	98.9189	99.1304	100	98.7616	99.1124	93.7063	98.5019	100	99.2908	99.375	99.3103	94.5312	99.2424	99.3506		99.6997
12	0	0	1	0	0	0	2	0	0		0	0		1		1		12	98.9189	99.1304	99.3671	98.7616	99.1124	93.7063	97.7528	100	99.2908	99.375	99.3103	94.5312	99.2424	98.7013		99.3994
13	0	0	0	1	0	0	0	0	1		0	0		0		0		13	98.9189	99.1304	99.3671	98.6068	99.1124	93.7063	97.7528	100	98.5816	99.375	99.3103	94.5312	99.2424	98.7013		99.3994
14	0	0	0	1	1	0	0	0	0		0	0		0		0		14	98.9189	99.1304	99.3671	98.452	98.9645	93.7063	97.7528	100	98.5816	99.375	99.3103	94.5312	99.2424	98.7013		99.3994
15	0	1	0	1	3	4	1	0	0		0	10	1	0		0		15	98.9189	98.8406	99.3671	98.2972	98.5207	90.9091	97.3783	100	98.5816	99.375	99.3103	86.7188	98.4848	98.7013		99.3994
16	0	0	0	1	1	0	1	0	0	1	0	0		0		0		16	98.9189	98.8406	99.3671	98.1424	98.3728	90.9091	97.0037	100	98.5816	98.75	99.3103	86.7188	98.4848	98.7013		99.3994
17	0	1	0	0	0	0	1	0	0		1	0		0		0		17	98.9189	98.5507	99.3671	98.1424	98.3728	90.9091	96.6292	100	98.5816	98.75	98.9655	86.7188	98.4848	98.7013		99.3994
18	0	0	0	1	1	0	0	0	2		3	0		1		0		18	98.9189	98.5507	99.3671	97.9876	98.2249	90.9091	96.6292	100	97.1631	98.75	97.931	86.7188	98.4848	98.0519		99.3994
19	0	0	0	0	0	0	3	0	0		0	0		2		0		19	98.9189	98.5507	99.3671	97.9876	98.2249	90.9091	95.5056	100	97.1631	98.75	97.931	86.7188	98.4848	96.7532		99.3994
20	0	0	0	0	0	0	0	0	0		1	0		0		5		20	98.9189	98.5507	99.3671	97.9876	98.2249	90.9091	95.5056	100	97.1631	98.75	97.5862	86.7188	98.4848	96.7532		97.8979
21	1	0	0	2	4	0	0	0	1		1	0		0		0		21	98.3784	98.5507	99.3671	97.678	97.6331	90.9091	95.5056	100	96.4539	98.75	97.2414	86.7188	98.4848	96.7532		97.8979
22	0	0	0	1	2	7	0	0	1		1	6		1		0		22	98.3784	98.5507	99.3671	97.5232	97.3373	86.014	95.5056	100	95.7447	98.75	96.8966	82.0312	98.4848	96.1039		97.8979
23	0	0	0	1	0	0	2	0	0		0	0		0		1		23	98.3784	98.5507	99.3671	97.3684	97.3373	86.014	94.7566	100	95.7447	98.75	96.8966	82.0312	98.4848	96.1039		97.5976
24	0	0	0	1	3	0	0	0	0		0	0		0		0		24	98.3784	98.5507	99.3671	97.2136	96.8935	86.014	94.7566	100	95.7447	98.75	96.8966	82.0312	98.4848	96.1039		97.5976
25	0	0	0	0	3	0	0	0	2		4	0		2		1		25	98.3784	98.5507	99.3671	97.2136	96.4497	86.014	94.7566	100	94.3262	98.75	95.5172	82.0312	98.4848	94.8052		97.2973
26	0	2	0	2	0	0	2	0	3		4	0	1	1		0		26	98.3784	97.971	99.3671	96.904	96.4497	86.014	94.0075	100	92.1986	98.75	94.1379	82.0312	97.7273	94.1558		97.2973
27	0	0	0	1	0	0	1	0	0		2	0		0		0		27	98.3784	97.971	99.3671	96.7492	96.4497	86.014	93.633	100	92.1986	98.75	93.4483	82.0312	97.7273	94.1558		97.2973
28	0	0	0	2	6	0	0	1	1		1	0		1		0		28	98.3784	97.971	99.3671	96.4396	95.5621	86.014	93.633	98.7013	91.4894	98.75	93.1034	82.0312	97.7273	93.5065		97.2973
29	1	0	0	8	7	8	0	0	0		0	8		0		0		29	97.8378	97.971	99.3671	95.2012	94.5266	80.4196	93.633	98.7013	91.4894	98.75	93.1034	75.7812	97.7273	93.5065		97.2973
30	1	1	0	2	0	0	3	0	0		0	0		0		0		30	97.2973	97.6812	99.3671	94.8916	94.5266	80.4196	92.5094	98.7013	91.4894	98.75	93.1034	75.7812	97.7273	93.5065		97.2973
31	0	0	0	3	4	0	0	0	0		1	1		0		0		31	97.2973	97.6812	99.3671	94.4272	93.9349	80.4196	92.5094	98.7013	91.4894	98.75	92.7586	75	97.7273	93.5065		97.2973
32	0	3	0	3	3	0	0	0	6		4	3		1		0		32	97.2973	96.8116	99.3671	93.9628	93.4911	80.4196	92.5094	98.7013	87.234	98.75	91.3793	72.6562	97.7273	92.8571		97.2973
33	0	0	0	5	0	0	5	0	0		1	0		1		0		33	97.2973	96.8116	99.3671	93.1889	93.4911	80.4196	90.6367	98.7013	87.234	98.75	91.0345	72.6562	97.7273	92.2078		97.2973
34	0	1	0	5	0	0	0	0	0		2	0		0		1		34	97.2973	96.5217	99.3671	92.4149	93.4911	80.4196	90.6367	98.7013	87.234	98.75	90.3448	72.6562	97.7273	92.2078		96.997
35	0	2	0	6	19	0	1	1	0	1	4	0		0		0		35	97.2973	95.942	99.3671	91.4861	90.6805	80.4196	90.2622	97.4026	87.234	98.125	88.9655	72.6562	97.7273	92.2078		96.997
36	0	0	0	10	6	1	1	0	0		0	0		1		0		36	97.2973	95.942	99.3671	89.9381	89.7929	79.7203	89.8876	97.4026	87.234	98.125	88.9655	72.6562	97.7273	91.5584		96.997
37	0	2	0	3	5	0	3	1	0		2	0		0		1		37	97.2973	95.3623	99.3671	89.4737	89.0533	79.7203	88.764	96.1039	87.234	98.125	88.2759	72.6562	97.7273	91.5584		96.6967
38	0	0	0	4	9	0	1	0	0		2	0		0		0		38	97.2973	95.3623	99.3671	88.8545	87.7219	79.7203	88.3895	96.1039	87.234	98.125	87.5862	72.6562	97.7273	91.5584		96.6967
39	0	4	0	2	8	1	0	0	3		6	2		1		1		39	97.2973	94.2029	99.3671	88.5449	86.5385	79.021	88.3895	96.1039	85.1064	98.125	85.5172	71.0938	97.7273	90.9091		96.3964
40	0	7	1	4	0	0	3	0	2		2	0		0		1		40	97.2973	92.1739	98.7342	87.9257	86.5385	79.021	87.2659	96.1039	83.6879	98.125	84.8276	71.0938	97.7273	90.9091		96.0961
41	0	4	0	3	0	0	0	0	1		0	0		1		0		41	97.2973	91.0145	98.7342	87.4613	86.5385	79.021	87.2659	96.1039	82.9787	98.125	84.8276	71.0938	97.7273	90.2597		96.0961
42	0	0	0	7	11	0	0	0	1		0	0		0		0		42	97.2973	91.0145	98.7342	86.3777	84.9112	79.021	87.2659	96.1039	82.2695	98.125	84.8276	71.0938	97.7273	90.2597		96.0961
43	0	0	0	4	10	0	3	1	0	1	5	0	1	0		0		43	97.2973	91.0145	98.7342	85.7585	83.432	79.021	86.1423	94.8052	82.2695	97.5	83.1034	71.0938	96.9697	90.2597		96.0961
44	0	1	0	3	7	0	0	0	0		1	0		0		1		44	97.2973	90.7246	98.7342	85.2941	82.3964	79.021	86.1423	94.8052	82.2695	97.5	82.7586	71.0938	96.9697	90.2597		95.7958
45	0	0	0	3	4	0	0	0	0		17	0		0		0		45	97.2973	90.7246	98.7342	84.8297	81.8047	79.021	86.1423	94.8052	82.2695	97.5	76.8966	71.0938	96.9697	90.2597		95.7958
46	0	3	0	5	3	0	0	3	1		4	0	1	2		0		46	97.2973	89.8551	98.7342	84.0557	81.3609	79.021	86.1423	90.9091	81.5603	97.5	75.5172	71.0938	96.2121	88.961		95.7958
47	0	2	0	2	0	0	1	0	0		3	0		0		1		47	97.2973	89.2754	98.7342	83.7461	81.3609	79.021	85.7678	90.9091	81.5603	97.5	74.4828	71.0938	96.2121	88.961		95.4955
48	0	2	1	5	0	0	1	0	1		2	0		0		0		48	97.2973	88.6957	98.1013	82.9721	81.3609	79.021	85.3933	90.9091	80.8511	97.5	73.7931	71.0938	96.2121	88.961		95.4955
49	1	1	0	19	4	0	0	0	1		2	0		1		0		49	96.7568	88.4058	98.1013	80.031	80.7692	79.021	85.3933	90.9091	80.1418	97.5	73.1034	71.0938	96.2121	88.3117		95.4955
50	0	0	0	6	7	0	0	0	0		1	0	2	1		0		50	96.7568	88.4058	98.1013	79.1022	79.7337	79.021	85.3933	90.9091	80.1418	97.5	72.7586	71.0938	94.697	87.6623		95.4955
51	0	3	0	17	2	3	1	0	1		1	2		0		3		51	96.7568	87.5362	98.1013	76.4706	79.4379	76.9231	85.0187	90.9091	79.4326	97.5	72.4138	69.5312	94.697	87.6623		94.5946
52	1	1	0	5	11	0	6	0	0		2	0		0		2		52	96.2162	87.2464	98.1013	75.6966	77.8107	76.9231	82.7715	90.9091	79.4326	97.5	71.7241	69.5312	94.697	87.6623		93.994
53	0	9	0	18	5	0	1	0	0		3	0		2		1		53	96.2162	84.6377	98.1013	72.9102	77.071	76.9231	82.397	90.9091	79.4326	97.5	70.6897	69.5312	94.697	86.3636		93.6937
54	0	6	1	13	0	0	0	0	1		5	0		0		0		54	96.2162	82.8986	97.4684	70.8978	77.071	76.9231	82.397	90.9091	78.7234	97.5	68.9655	69.5312	94.697	86.3636		93.6937
55	0	3	0	6	0	0	1	0	1		3	0		1		1		55	96.2162	82.029	97.4684	69.969	77.071	76.9231	82.0225	90.9091	78.0142	97.5	67.931	69.5312	94.697	85.7143		93.3934
56	1	2	0	26	17	0	0	0	3	3	0	0		1		0		56	95.6757	81.4493	97.4684	65.9443	74.5562	76.9231	82.0225	90.9091	75.8865	95.625	67.931	69.5312	94.697	85.0649		93.3934
57	1	3	0	28	9	9	0	2	0	1	5	4	1	1		0		57	95.1351	80.5797	97.4684	61.6099	73.2249	70.6294	82.0225	88.3117	75.8865	95	66.2069	66.4062	93.9394	84.4156		93.3934
58	1	6	0	13	4	0	14	0	0	1	5	0		0		2		58	94.5946	78.8406	97.4684	59.5975	72.6331	70.6294	76.779	88.3117	75.8865	94.375	64.4828	66.4062	93.9394	84.4156		92.7928
59	0	2	2	9	4	0	0	0	1		0	0		2		0		59	94.5946	78.2609	96.2025	58.2043	72.0414	70.6294	76.779	88.3117	75.1773	94.375	64.4828	66.4062	93.9394	83.1169		92.7928
60	1	4	0	11	11	8	0	1	5		7	3		0		0		60	94.0541	77.1014	96.2025	56.5015	70.4142	65.035	76.779	87.013	71.6312	94.375	62.069	64.0625	93.9394	83.1169		92.7928
61	0	8	0	25	0	0	7	0	1		4	0		1		0		61	94.0541	74.7826	96.2025	52.6316	70.4142	65.035	74.1573	87.013	70.922	94.375	60.6897	64.0625	93.9394	82.4675		92.7928
62	0	7	0	30	0	0	1	0	1		11	0		0		1		62	94.0541	72.7536	96.2025	47.9876	70.4142	65.035	73.7828	87.013	70.2128	94.375	56.8966	64.0625	93.9394	82.4675		92.4925
63	1	2	1	34	28	0	1	0	0	1	0	0		0		2		63	93.5135	72.1739	95.5696	42.7245	66.2722	65.035	73.4082	87.013	70.2128	93.75	56.8966	64.0625	93.9394	82.4675		91.8919
64	4	3	0	26	17	0	3	0	0		4	1	2	0		0		64	91.3514	71.3043	95.5696	38.6997	63.7574	65.035	72.2846	87.013	70.2128	93.75	55.5172	63.2812	92.4242	82.4675		91.8919
65	1	6	0	19	3	0	6	0	0		2	0	2	0		5		65	90.8108	69.5652	95.5696	35.7585	63.3136	65.035	70.0375	87.013	70.2128	93.75	54.8276	63.2812	90.9091	82.4675		90.3904
66	2	2	0	13	14	0	0	0	0		1	0		0		0		66	89.7297	68.9855	95.5696	33.7461	61.2426	65.035	70.0375	87.013	70.2128	93.75	54.4828	63.2812	90.9091	82.4675		90.3904
67	3	7	0	15	16	0	1	1	4		12	1		2		1		67	88.1081	66.9565	95.5696	31.4241	58.8757	65.035	69.6629	85.7143	67.3759	93.75	50.3448	62.5	90.9091	81.1688		90.0901
68	0	6	2	1	0	0	14	0	3		13	0		1		1		68	88.1081	65.2174	94.3038	31.2693	58.8757	65.035	64.4195	85.7143	65.2482	93.75	45.8621	62.5	90.9091	80.5195		89.7898
69	0	3	0	35	0	0	2	0	1		9	0		2		0		69	88.1081	64.3478	94.3038	25.8514	58.8757	65.035	63.6704	85.7143	64.539	93.75	42.7586	62.5	90.9091	79.2208		89.7898
70	4	3	1	4	29	0	1	1	2	2	8	0		0		1		70	85.9459	63.4783	93.6709	25.2322	54.5858	65.035	63.2959	84.4156	63.1206	92.5	40	62.5	90.9091	79.2208		89.4895
71	1	3	0	23	37	0	1	0	3		11	0	3	1		0		71	85.4054	62.6087	93.6709	21.6718	49.1124	65.035	62.9213	84.4156	60.9929	92.5	36.2069	62.5	88.6364	78.5714		89.4895
72	2	11	0	8	17	2	4	0	3		6	3		0		2		72	84.3243	59.4203	93.6709	20.4334	46.5976	63.6364	61.4232	84.4156	58.8652	92.5	34.1379	60.1562	88.6364	78.5714		88.8889
73	0	4	3	5	12	0	18	1	3		4	0		0		0		73	84.3243	58.2609	91.7722	19.6594	44.8225	63.6364	54.6816	83.1169	56.7376	92.5	32.7586	60.1562	88.6364	78.5714		88.8889
74	3	12	0	2	22	0	0	0	4	1	5	1		3		0		74	82.7027	54.7826	91.7722	19.3498	41.568	63.6364	54.6816	83.1169	53.9007	91.875	31.0345	59.375	88.6364	76.6234		88.8889
75	0	15	1	23	3	0	9	0	2		16	0		2		0		75	82.7027	50.4348	91.1392	15.7895	41.1243	63.6364	51.3109	83.1169	52.4823	91.875	25.5172	59.375	88.6364	75.3247		88.8889
76	0	8	2	9	4	0	3	0	0		1	0		2		0		76	82.7027	48.1159	89.8734	14.3963	40.5325	63.6364	50.1873	83.1169	52.4823	91.875	25.1724	59.375	88.6364	74.026		88.8889
77	5	10	1	9	62	0	1	3	0		0	0		3		1		77	80	45.2174	89.2405	13.0031	31.3609	63.6364	49.8127	79.2208	52.4823	91.875	25.1724	59.375	88.6364	72.0779		88.5886
78	2	9	0	0	24	3	5	0	5		0	7		2		0		78	78.9189	42.6087	89.2405	13.0031	27.8107	61.5385	47.9401	79.2208	48.9362	91.875	25.1724	53.9062	88.6364	70.7792		88.5886
79	5	18	0	10	10	0	33	0	6		9	0		0		2		79	76.2162	37.3913	89.2405	11.4551	26.3314	61.5385	35.5805	79.2208	44.6809	91.875	22.069	53.9062	88.6364	70.7792		87.988
80	2	11	0	9	22	0	5	0	3	1	7	0		1		1		80	75.1351	34.2029	89.2405	10.0619	23.0769	61.5385	33.7079	79.2208	42.5532	91.25	19.6552	53.9062	88.6364	70.1299		87.6877
81	6	14	1	0	20	0	0	0	8		1	1		4		0		81	71.8919	30.1449	88.6076	10.0619	20.1183	61.5385	33.7079	79.2208	36.8794	91.25	19.3103	53.125	88.6364	67.5325		87.6877
82	0	19	0	0	2	0	15	0	3		0	0	1	12		1		82	71.8919	24.6377	88.6076	10.0619	19.8225	61.5385	28.0899	79.2208	34.7518	91.25	19.3103	53.125	87.8788	59.7403		87.3874
83	0	24	0	14	3	0	13	0	3		22	0		3		1		83	71.8919	17.6812	88.6076	7.89474	19.3787	61.5385	23.221	79.2208	32.6241	91.25	11.7241	53.125	87.8788	57.7922		87.0871
84	8	6	1	0	21	0	0	1	0	2	0	0		0		0		84	67.5676	15.942	87.9747	7.89474	16.2722	61.5385	23.221	77.9221	32.6241	90	11.7241	53.125	87.8788	57.7922		87.0871
85	13	8	0	1	8	2	0	1	13		0	4	2	15		0		85	60.5405	13.6232	87.9747	7.73994	15.0888	60.1399	23.221	76.6234	23.4043	90	11.7241	50	86.3636	48.0519		87.0871
86	0	11	0	8	4	0	18	1	3		7	0		2		1		86	60.5405	10.4348	87.9747	6.50155	14.497	60.1399	16.4794	75.3247	21.2766	90	9.31034	50	86.3636	46.7532		86.7868
87	0	9	2	20	3	0	0	0	0	1	8	0		11		0		87	60.5405	7.82609	86.7089	3.40557	14.0533	60.1399	16.4794	75.3247	21.2766	89.375	6.55172	50	86.3636	39.6104		86.7868
88	43	4	0	6	30	2	0	2	8		5	2	1	10		0		88	37.2973	6.66667	86.7089	2.47678	9.61538	58.7413	16.4794	72.7273	15.6028	89.375	4.82759	48.4375	85.6061	33.1169		86.7868
89	0	5	0	0	0	0	20	0	0		0	0	1	8		0		89	37.2973	5.21739	86.7089	2.47678	9.61538	58.7413	8.98876	72.7273	15.6028	89.375	4.82759	48.4375	84.8485	27.9221		86.7868
90	0	4	1	6	0	0	5	0	5		4	0		3		0		90	37.2973	4.05797	86.0759	1.54799	9.61538	58.7413	7.1161	72.7273	12.0567	89.375	3.44828	48.4375	84.8485	25.974		86.7868
91	16	3	1	0	36	1	6	0	0		0	0		0		0		91	28.6486	3.18841	85.443	1.54799	4.28994	58.042	4.86891	72.7273	12.0567	89.375	3.44828	48.4375	84.8485	25.974		86.7868
92	21	4	0	0	13	3	1	0	11	3	0	3		3		1		92	17.2973	2.02899	85.443	1.54799	2.36686	55.9441	4.49438	72.7273	4.25532	87.5	3.44828	46.0938	84.8485	24.026		86.4865
93	12	1	0	9	3	0	6	0	0		7	0	1	5		4		93	10.8108	1.73913	85.443	0.154799	1.92308	55.9441	2.24719	72.7273	4.25532	87.5	1.03448	46.0938	84.0909	20.7792		85.2853
94	0	0	1	1	0	0	0	0	0		3	0		0		1		94	10.8108	1.73913	84.8101	-6.88338e-15	1.92308	55.9441		72.7273	4.25532	87.5	8.50431e-14	46.0938	84.0909	20.7792		84.985
95	20	6	0		3	3	0	3	6			8	1	13		0		95	-1.06581e-13	1.03251e-13	84.8101		1.47929	53.8462		68.8312	-3.9968e-14	87.5		39.8438	83.3333	12.3377		84.985
96	0	0	0		0	0	0	0				0		13		1		96			84.8101		1.47929	53.8462		68.8312		87.5		39.8438	83.3333	3.8961		84.6847
97	0	0	1		0	0	0	0				0		0		0		97			84.1772		1.47929	53.8462		68.8312		87.5		39.8438	83.3333	3.8961		84.6847
98	30	0	3		7	2	0	1		1		1		2		0		98			82.2785		0.443787	52.4476		67.5325		86.875		39.0625	83.3333	2.5974		84.6847
99	2	0	0		3	2	2	1		1		0	3	4		0		99			82.2785		-2.45914e-14	51.049		66.2338		86.25		39.0625	81.0606	-9.32587e-14		84.6847
100	2	0	0			0	4	0				0	1			2		100			82.2785			51.049		66.2338		86.25		39.0625	80.303			84.0841
101	0	0	4			0	0	0		5		0				1		101			79.7468			51.049		66.2338		83.125		39.0625	80.303			83.7838
102	1	0	3			0	0	1		1		0	2			1		102			77.8481			51.049		64.9351		82.5		39.0625	78.7879			83.4835
103	0	2	0			0		0				0				0		103			77.8481			51.049		64.9351		82.5		39.0625	78.7879			83.4835
104	0		2			0		0				0				2		104			76.5823			51.049		64.9351		82.5		39.0625	78.7879			82.8829
105	1		0			0		0				0				2		105			76.5823			51.049		64.9351		82.5		39.0625	78.7879			82.2823
106			0			10		0		3		7	4			0		106			76.5823			44.0559		64.9351		80.625		33.5938	75.7576			82.2823
107			0			0		0				0				1		107			76.5823			44.0559		64.9351		80.625		33.5938	75.7576			81.982
108			5			0		0				0	1			0		108			73.4177			44.0559		64.9351		80.625		33.5938	75			81.982
109			1			1		1		3		2				2		109			72.7848			43.3566		63.6364		78.75		32.0312	75			81.3814
110			2			0		0				0	4			0		110			71.519			43.3566		63.6364		78.75		32.0312	71.9697			81.3814
111			3			0		0				0				0		111			69.6203			43.3566		63.6364		78.75		32.0312	71.9697			81.3814
112			1			0		1		3		0				0		112			68.9873			43.3566		62.3377		76.875		32.0312	71.9697			81.3814
113			0			0		0		1		0	1			0		113			68.9873			43.3566		62.3377		76.25		32.0312	71.2121			81.3814
114			0			8		0				4				1		114			68.9873			37.7622		62.3377		76.25		28.9062	71.2121			81.0811
115			3			0		0		1		0	1			0		115			67.0886			37.7622		62.3377		75.625		28.9062	70.4545			81.0811
116			0			0		0		2		0				1		116			67.0886			37.7622		62.3377		74.375		28.9062	70.4545			80.7808
117			0			0		0				0	1			2		117			67.0886			37.7622		62.3377		74.375		28.9062	69.697			80.1802
118			0			0		0				0				1		118			67.0886			37.7622		62.3377		74.375		28.9062	69.697			79.8799
119			0			0		1		3		0				1		119			67.0886			37.7622		61.039		72.5		28.9062	69.697			79.5796
120			0			1		3		2		0	1			0		120			67.0886			37.0629		57.1429		71.25		28.9062	68.9394			79.5796
121			0			4		0				3				2		121			67.0886			34.2657		57.1429		71.25		26.5625	68.9394			78.979
122			0			0		2				0				1		122			67.0886			34.2657		54.5455		71.25		26.5625	68.9394			78.6787
123			0			8		1		2		4	2			1		123			67.0886			28.6713		53.2468		70		23.4375	67.4242			78.3784
124			3			0		0				0	1			2		124			65.1899			28.6713		53.2468		70		23.4375	66.6667			77.7778
125			0			0		0				0				1		125			65.1899			28.6713		53.2468		70		23.4375	66.6667			77.4775
126			0			0		0		1		0				0		126			65.1899			28.6713		53.2468		69.375		23.4375	66.6667			77.4775
127			4			3		1				9				0		127			62.6582			26.5734		51.9481		69.375		16.4062	66.6667			77.4775
128			0			0		0		2		0				7		128			62.6582			26.5734		51.9481		68.125		16.4062	66.6667			75.3754
129			0			0		0				0	2			0		129			62.6582			26.5734		51.9481		68.125		16.4062	65.1515			75.3754
130			0			0		1				0	1			5		130			62.6582			26.5734		50.6494		68.125		16.4062	64.3939			73.8739
131			6			0		0				0	1			0		131			58.8608			26.5734		50.6494		68.125		16.4062	63.6364			73.8739
132			2			0		0				0				2		132			57.5949			26.5734		50.6494		68.125		16.4062	63.6364			73.2733
133			3			0		2		4		0				0		133			55.6962			26.5734		48.0519		65.625		16.4062	63.6364			73.2733
134			0			0		2		1		0				0		134			55.6962			26.5734		45.4545		65		16.4062	63.6364			73.2733
135			0			8		0				7	2			5		135			55.6962			20.979		45.4545		65		10.9375	62.1212			71.7718
136			1			0		0		2		0				2		136			55.0633			20.979		45.4545		63.75		10.9375	62.1212			71.1712
137			2			0		0		1		0				2		137			53.7975			20.979		45.4545		63.125		10.9375	62.1212			70.5706
138			2			3		0				0	4			1		138			52.5316			18.8811		45.4545		63.125		10.9375	59.0909			70.2703
139			0			0		0				0				0		139			52.5316			18.8811		45.4545		63.125		10.9375	59.0909			70.2703
140			7			0		2		3		0				0		140			48.1013			18.8811		42.8571		61.25		10.9375	59.0909			70.2703
141			0			0		1		6		0	2			0		141			48.1013			18.8811		41.5584		57.5		10.9375	57.5758			70.2703
142			0			0		1				0	2			3		142			48.1013			18.8811		40.2597		57.5		10.9375	56.0606			69.3694
143			4			3		0		2		1	1			1		143			45.5696			16.7832		40.2597		56.25		10.1562	55.303			69.0691
144			1			0		1				0	3			0		144			44.9367			16.7832		38.961		56.25		10.1562	53.0303			69.0691
145			3			0		0				0	1			1		145			43.038			16.7832		38.961		56.25		10.1562	52.2727			68.7688
146			8			0		0				0				2		146			37.9747			16.7832		38.961		56.25		10.1562	52.2727			68.1682
147			0			0		2				0				1		147			37.9747			16.7832		36.3636		56.25		10.1562	52.2727			67.8679
148			0			0		1		5		0				2		148			37.9747			16.7832		35.0649		53.125		10.1562	52.2727			67.2673
149			0			6		0		1		3	5			1		149			37.9747			12.5874		35.0649		52.5		7.8125	48.4848			66.967
150			2			0		2		3		0				0		150			36.7089			12.5874		32.4675		50.625		7.8125	48.4848			66.967
151			10			2		5		4		1				2		151			30.3797			11.1888		25.974		48.125		7.03125	48.4848			66.3664
152			0			0		0				0				6		152			30.3797			11.1888		25.974		48.125		7.03125	48.4848			64.5646
153			5			0		0				0				5		153			27.2152			11.1888		25.974		48.125		7.03125	48.4848			63.0631
154			1			0		1		7		0				0		154			26.5823			11.1888		24.6753		43.75		7.03125	48.4848			63.0631
155			0			1		2		5		1	1			1		155			26.5823			10.4895		22.0779		40.625		6.25	47.7273			62.7628
156			0			0		1		8		0	2			5		156			26.5823			10.4895		20.7792		35.625		6.25	46.2121			61.2613
157			5			0		1		5		0	7			4		157			23.4177			10.4895		19.4805		32.5		6.25	40.9091			60.0601
158			2			4		3		18		1	2			7		158			22.1519			7.69231		15.5844		21.25		5.46875	39.3939			57.958
159			0			0		0				0	5			2		159			22.1519			7.69231		15.5844		21.25		5.46875	35.6061			57.3574
160			3			0		0				0				6		160			20.2532			7.69231		15.5844		21.25		5.46875	35.6061			55.5556
161			7			0		5				0				1		161			15.8228			7.69231		9.09091		21.25		5.46875	35.6061			55.2553
162			0			0		3		3		0	10			3		162			15.8228			7.69231		5.19481		19.375		5.46875	28.0303			54.3544
163			0			0		0		2		0	4			8		163			15.8228			7.69231		5.19481		18.125		5.46875	25			51.952
164			5			11		0				7				4		164			12.6582			-7.99361e-15		5.19481		18.125		0	25			50.7508
165			2					2					1			8		165			11.3924					2.5974		18.125			24.2424			48.3483
166			2					0					5			5		166			10.1266					2.5974		18.125			20.4545			46.8468
167			2					0								8		167			8.86076					2.5974		18.125			20.4545			44.4444
168			5					0		4						3		168			5.6962					2.5974		15.625			20.4545			43.5435
169			0					1		3						4		169			5.6962					1.2987		13.75			20.4545			42.3423
170			0					0								14		170			5.6962					1.2987		13.75			20.4545			38.1381
171			5					0								3		171			2.53165					1.2987		13.75			20.4545			37.2372
172			2					1					2			8		172			1.26582					-3.10862e-14		13.75			18.9394			34.8348
173			0					0								5		173			1.26582							13.75			18.9394			33.3333
174			2					0								5		174			2.57572e-14							13.75			18.9394			31.8318
175								0		3						9		175										11.875			18.9394			29.1291
176								0					4			1		176										11.875			15.9091			28.8288
177								0								9		177										11.875			15.9091			26.1261
178								0		6			1			9		178										8.125			15.1515			23.4234
179								0		1			2			4		179										7.5			13.6364			22.2222
180								0								2		180										7.5			13.6364			21.6216
181								0								7		181										7.5			13.6364			19.5195
182								0		4						0		182										5			13.6364			19.5195
183								0		2			7			2		183										3.75			8.33333			18.9189
184													2			10		184										3.75			6.81818			15.9159
185													3			6		185										3.75			4.54545			14.1141
186										1			1			11		186										3.125			3.78788			10.8108
187													1			3		187										3.125			3.0303			9.90991
188																6		188										3.125			3.0303			8.10811
189																1		189										3.125			3.0303			7.80781
190										3						2		190										1.25			3.0303			7.20721
191													4			10		191										1.25			1.23457e-13			4.2042
192										1						4		192										0.625						3.003
193																1		193										0.625						2.7027
194																0		194										0.625						2.7027
195																4		195										0.625						1.5015
196										1						0		196										0						1.5015
197																0		197																1.5015
198																0		198																1.5015
199																3		199																0.600601
200																2		200																-2.93654e-13
201																		201
202																		202
203																		203
204																		204
205																		205
206																		206
207																		207
208																		208
209																		209
210																		210
211																		211
212																		212
213																		213

## Sheet: Figure 2c
	name	Median	Maximum	Percentile 90	n	dMedian	dMaximum
	control	77	95	88	242
	DD	63	94	80	333	-0.181818	-0.0105263
	18°C	165	194	175	135	1.14286	1.04211
	3G	49	92	65	567	-0.363636	-0.0315789
	DR	62	98	79	668	-0.194805	0.0315789
	18°C, DD	121	164	155	90	0.571429	0.726316
	3G, DD	68	93	79	238	-0.116883	-0.0210526
	3G, 18°C	154	183	175	85	1	0.926316
	DR, DD	69	100	79	150	-0.103896	0.0526316
	DR, 18°C	157	197	182	171	1.03896	1.07368
	DR, 3G	55	90	72	314	-0.285714	-0.0526316
	3G, 18°C, DD	106	164	143	127	0.376623	0.726316
	DR, 18°C, DD	155	191	178	139	1.01299	1.01053
	DR, 3G, DD	74	102	88	137	ns	ns
	DR, 3G, 18°C, DD	171	213	187	333	1.22078	1.24211

## Sheet: Figure 2d
name	Median	Maximum	Percentile 90	n	dMedian	dMaximum
control	88	105	98	221
DD	76	103	87	347	-0.136364	-0.0190476
18°C	140	174	167	158	0.590909	0.657143
3G	62	94	83	646	-0.295455	-0.104762
DR	71	99	88	676	-0.193182	-0.0571429
18°C, DD	106	164	158	143	0.204545	0.561905
3G, DD	77	100	89	267	-0.125	-0.047619
3G, 18°C	133	172	161	77	0.511364	0.638095
DR, DD	78	95	92	141	-0.113636	-0.0952381
DR, 18°C	151	196	178	160	0.715909	0.866667
DR, 3G	68	94	86	290	-0.227273	-0.104762
3G, 18°C, DD	85	164	149	128	ns	0.561905
DR, 18°C, DD	149	191	183	132	0.693182	0.819048
DR, 3G, DD	85	99	96	154	ns	-0.0571429
DR, 3G, 18°C, DD	165	200	187	333	0.875	0.904762

[truncated: 7 more sheets: Figure 2e, Figure 2f, Figure 3, Figure 4ab, Figure 4cd, Figure 5a, Figure 5b]
