# Supplementary material for: Molecular mechanisms of exceptional lifespan increase of Drosophila melanogaster with different genotypes after combinations of pro-longevity interventions
Source: Commun Biol. 2022 Jun 9;5:566. doi: 10.1038/s42003-022-03524-4 (PMC9184560; doi:10.1038/s42003-022-03524-4)
Supplement: Supplementary file 5 — Supplementary Data 2 [file 42003_2022_3524_MOESM5_ESM.xlsx]

## Sheet: tr. vs untr.Ez_female_5days
Gene ID	Symbol	Biotype	Annotation	Score		untr. [Ez female 5days]	treated [Ez female 5days]	LogCPM rank (%)	LogFC	LogCPM	F	p (QLF test)	FDR (QLF test)		p (Mann-Wh.)	FDR (Mann-Wh.)	p (t-test)	Spearman r	Pearson r	p (Spearman)	p (Pearson)	CPMs:	37-F1Ez5C	38-F2Ez5C	39-F3Ez5C	40-F1Ez5E	41-F2Ez5E	42-F3Ez5E			(log-R) 37-F1Ez5C	(log-R) 38-F2Ez5C	(log-R) 39-F3Ez5C		(log-R) 40-F1Ez5E	(log-R) 41-F2Ez5E	(log-R) 42-F3Ez5E
Age																							0	0	0	0	0	0			0	0	0		0	0	0
Treatment																							0	0	0	1	1	1			0	0	0		1	1	1
Genotype																							1	1	1	1	1	1			1	1	1		1	1	1
FBgn0002773	Mlc2	protein_coding	GO:0003012 (muscle system process), GO:0030239 (myofibril assembly), GO:0060361 (flight), GO:0016459 (myosin complex), GO:0030016 (myofibril), GO:0005509 (calcium ion binding)	1685.35				92.6565	1.75957	7.80025	508.485	4.72127e-09	2.51095e-05		0.1	0.190328	0.00116915	0.87831	0.992656	0.0213116	8.07043e-05		91.1399	107.123	106.33	353.224	316.609	361.612			-1.02593	-0.79515	-0.805776		0.916833	0.759424	0.9506
FBgn0004426	LysC	pseudogene		1619.69				69.0147	-1.77417	6.11674	476.312	6.2548e-09	2.51095e-05		0.1	0.190328	3.36283e-05	-0.87831	-0.996583	0.0213116	1.7496e-05		111.431	107.01	102.702	33.3273	27.546	32.9872			0.931622	0.873747	0.815032		-0.77999	-1.04606	-0.794354
FBgn0035665	Jon65Aiii	protein_coding	GO:0006508 (proteolysis), GO:0004175 (endopeptidase activity), GO:0004252 (serine-type endopeptidase activity)	1548.91				96.6433	-1.49934	8.74147	442.637	8.57205e-09	2.51095e-05		0.1	0.190328	0.0022185	-0.87831	-0.99003	0.0213116	0.000148614		579.826	642.4	673.8	234.424	205.631	230.57			0.626097	0.773706	0.842451		-0.676746	-0.864949	-0.70056
FBgn0036619	Cpr72Ec	protein_coding	GO:0040003 (chitin-based cuticle development), GO:0005615 (extracellular space), GO:0031012 (extracellular matrix), GO:0008010 (structural constituent of chitin-based larval cuticle), GO:0042302 (structural constituent of cuticle)	1480.82				38.7627	-2.80826	4.69921	411.225	1.17575e-08	2.51095e-05		0.1	0.190328	0.00283055	-0.87831	-0.990602	0.0213116	0.000132077		40.2421	45.91	49.084	7.48163	6.57477	5.21447			1.16516	1.35094	1.44539		-1.11655	-1.27969	-1.56526
FBgn0032913	CG9259	protein_coding		1460.28				68.271	1.47576	6.08216	401.943	1.29671e-08	2.51095e-05		0.1	0.190328	0.00454175	0.87831	0.989747	0.0213116	0.000157132		35.3677	36.8414	34.9143	104.063	103.723	90.233			-0.737078	-0.679772	-0.755178		0.793443	0.788765	0.58982
FBgn0035886	Jon66Ci	protein_coding	GO:0006508 (proteolysis), GO:0004175 (endopeptidase activity), GO:0004252 (serine-type endopeptidase activity)	1398.06				24.654	-4.29846	3.64032	374.366	1.75837e-08	2.83742e-05		0.1	0.190328	8.83107e-05	-0.87831	-0.997881	0.0213116	6.73093e-06		22.785	24.5987	22.5582	1.81373	0.906864	0.793506			1.72621	1.83223	1.71239		-1.35328	-1.91457	-2.00298
FBgn0039761	CG18404	protein_coding		1276.55				88.8246	-1.00201	7.28242	322.895	3.30914e-08	4.57701e-05		0.1	0.190328	4.91176e-05	-0.87831	-0.995463	0.0213116	3.08232e-05		199.623	212.32	210.166	98.7348	102.702	109.164			0.443799	0.532325	0.517684		-0.564522	-0.508243	-0.421042
FBgn0250815	Jon65Aiv	protein_coding	GO:0006508 (proteolysis), GO:0004252 (serine-type endopeptidase activity)	1222.02				98.5953	-1.35073	10.1511	300.838	4.47452e-08	5.2166e-05		0.1	0.190328	0.0032868	-0.87831	-0.984447	0.0213116	0.000360959		1473.99	1670.56	1755.35	700.213	604.765	616.214			0.530196	0.71068	0.782066		-0.542589	-0.753683	-0.72667
FBgn0033268	Obp44a	protein_coding	GO:0007606 (sensory perception of chemical stimulus), GO:0007608 (sensory perception of smell), GO:0005576 (extracellular region), GO:0005549 (odorant binding)	1201.74				76.007	2.05966	6.45048	292.803	5.02134e-08	5.2166e-05		0.1	0.190328	0.00138399	0.87831	0.988676	0.0213116	0.000191639		27.0926	36.8414	37.2948	141.471	127.528	153.147			-1.3115	-0.881725	-0.864541		1.03091	0.882319	1.14454
FBgn0036656	CG13026	protein_coding		1189.5				26.8746	2.71154	3.83242	287.995	5.38794e-08	5.2166e-05		0.1	0.190328	0.00441547	0.87831	0.987369	0.0213116	0.000238297		3.06067	4.30761	3.74082	23.5785	21.9915	27.4326			-1.41941	-1.03306	-1.19599		1.1782	1.0819	1.38835
FBgn0265180	CG44245	protein_coding	GO:0007498 (mesoderm development), GO:0005575 (cellular_component), GO:0003674 (molecular_function)	1143.54				70.9874	1.05503	6.20879	270.24	7.06189e-08	5.6927e-05		0.1	0.190328	0.00185002	0.87831	0.991537	0.0213116	0.000107134		46.8169	46.9302	49.9909	104.856	93.7471	100.095			-0.551556	-0.54814	-0.458836		0.594958	0.435006	0.528566
FBgn0039118	CG10208	protein_coding	GO:0008150 (biological_process), GO:0005575 (cellular_component), GO:0003674 (molecular_function)	1132.37				45.4452	1.39867	5.10372	265.994	7.55323e-08	5.6927e-05		0.1	0.190328	0.00419844	0.87831	0.989094	0.0213116	0.000177752		18.4774	19.6109	18.2506	46.0234	48.8573	53.7317			-0.697148	-0.615535	-0.714039		0.574432	0.658859	0.793431
FBgn0002772	Mlc1	protein_coding	GO:0006936 (muscle contraction), GO:0007498 (mesoderm development), GO:0005829 (cytosol), GO:0005859 (muscle myosin complex), GO:0016459 (myosin complex), GO:0000146 (microfilament motor activity), GO:0005509 (calcium ion binding), R-DME-162582 (Drosophila melanogaster: Signal Transduction), R-DME-194315 (Drosophila melanogaster: Signaling by Rho GTPases), R-DME-195258 (Drosophila melanogaster: R…	1123.54				94.7945	1.44637	8.22674	262.66	7.96881e-08	5.6927e-05		0.1	0.190328	0.00199547	0.87831	0.985094	0.0213116	0.000331618		140.904	172.871	168.337	423.392	409.222	481.318			-0.904187	-0.611086	-0.649208		0.676295	0.627304	0.860882
FBgn0035926	CG5804	protein_coding	GO:0000062 (fatty-acyl-CoA binding)	1118.22				78.7647	-1.17319	6.60042	260.66	8.23154e-08	5.6927e-05		0.1	0.190328	9.25672e-05	-0.87831	-0.99263	0.0213116	8.12752e-05		128.321	140.224	133.876	62.8003	62.1202	53.505			0.518819	0.645843	0.579491		-0.500505	-0.515967	-0.727681
FBgn0004117	Tm2	protein_coding	GO:0007015 (actin filament organization), GO:0007507 (heart development), GO:0060298 (positive regulation of sarcomere organization), GO:0005884 (actin filament), GO:0003779 (actin binding), GO:0051015 (actin filament binding), R-DME-397014 (Drosophila melanogaster: Muscle contraction), R-DME-445355 (Drosophila melanogaster: Smooth Muscle Contraction)	1097.26				94.0611	1.35733	8.0622	252.837	9.36731e-08	5.98778e-05		0.1	0.190328	0.000414196	0.87831	0.988796	0.0213116	0.000187606		131.609	165.276	152.92	374.875	364.673	412.963			-0.858366	-0.531961	-0.64336		0.644712	0.605012	0.783962
FBgn0011555	thetaTry	protein_coding	dme04080 (Neuroactive ligand-receptor interaction), GO:0006508 (proteolysis), GO:0005737 (cytoplasm), GO:0004252 (serine-type endopeptidase activity)	1082.04				80.2107	-1.03132	6.67114	247.219	1.03033e-07	5.98778e-05		0.1	0.190328	9.3956e-05	-0.87831	-0.992657	0.0213116	8.0674e-05		131.835	135.123	142.718	63.5939	64.5007	72.3224			0.461446	0.496714	0.575044		-0.578725	-0.558611	-0.395868
FBgn0032374	CG14931	protein_coding	GO:0008150 (biological_process), GO:0005575 (cellular_component), GO:0003674 (molecular_function)	1074.46				80.7994	-0.782845	6.70052	244.437	1.08093e-07	5.98778e-05		0.1	0.190328	9.09328e-05	-0.87831	-0.997296	0.0213116	1.09585e-05		133.536	132.516	127.755	76.63	74.4762	77.7636			0.412323	0.401341	0.348956		-0.38098	-0.421573	-0.360066
FBgn0035779	CG8562	protein_coding	GO:0006508 (proteolysis), GO:0005615 (extracellular space), GO:0004181 (metallocarboxypeptidase activity), GO:0008270 (zinc ion binding), R-DME-166658 (Drosophila melanogaster: Complement cascade), R-DME-168249 (Drosophila melanogaster: Innate Immune System), R-DME-168256 (Drosophila melanogaster: Immune System), R-DME-977606 (Drosophila melanogaster: Regulation of Complement cascade)	1069.82				78.2173	-1.32572	6.57349	242.744	1.1132e-07	5.98778e-05		0.1	0.190328	0.00534769	-0.87831	-0.981119	0.0213116	0.000531369		124.467	132.516	150.539	53.505	58.4927	50.5577			0.53339	0.623088	0.805774		-0.669459	-0.543134	-0.74966
FBgn0051374	sals	protein_coding	GO:0030838 (positive regulation of actin filament polymerization), GO:0060297 (regulation of sarcomere organization), GO:0005865 (striated muscle thin filament), GO:0051015 (actin filament binding)	1042.77				54.3793	1.08209	5.50101	232.961	1.32488e-07	6.13259e-05		0.1	0.190328	0.000162954	0.87831	0.996855	0.0213116	1.48214e-05		26.6391	30.38	29.6998	60.5332	60.7599	62.3469			-0.64097	-0.457839	-0.489453		0.513682	0.518988	0.555592
FBgn0038845	CG10827	protein_coding	dme01100 (Metabolic pathways), dme00790 (Folate biosynthesis), dme00730 (Thiamine metabolism), GO:0016311 (dephosphorylation), GO:0009986 (cell surface), GO:0004035 (alkaline phosphatase activity), R-DME-1430728 (Drosophila melanogaster: Metabolism), R-DME-1483166 (Drosophila melanogaster: Synthesis of PA), R-DME-1483206 (Drosophila melanogaster: Glycerophospholipid biosynthesis), R-DME-1483257 (…	1027.95				43.8029	-1.56839	5.02051	227.671	1.45997e-07	6.13259e-05		0.1	0.190328	0.00167727	-0.87831	-0.987636	0.0213116	0.000228359		44.0963	52.1447	48.4039	18.0239	14.5098	16.2102			0.634372	0.871289	0.765988		-0.610822	-0.905454	-0.755373
FBgn0000045	Act79B	protein_coding	dme04745 (Phototransduction - fly), dme04145 (Phagosome), dme04391 (Hippo signaling pathway - fly), GO:0007010 (cytoskeleton organization), GO:0005884 (actin filament), GO:0005200 (structural constituent of cytoskeleton)	1026.32				93.1213	1.72297	7.91107	227.093	1.47574e-07	6.13259e-05		0.1	0.190328	0.00915238	0.87831	0.972451	0.0213116	0.00112796		101.115	127.755	106.557	337.807	340.981	428.607			-0.992686	-0.658263	-0.91779		0.737578	0.75103	1.08013
FBgn0031908	CG5177	protein_coding	dme01100 (Metabolic pathways), dme00500 (Starch and sucrose metabolism), GO:0005992 (trehalose biosynthetic process), GO:0005576 (extracellular region), GO:0004805 (trehalose-phosphatase activity)	1024.98				71.7104	1.25929	6.2423	226.619	1.48883e-07	6.13259e-05		0.0765225	0.190328	0.00160073	0.891133	0.986205	0.017133	0.00028412		40.0154	46.7035	46.7035	113.358	97.4879	108.597			-0.766156	-0.548225	-0.548225		0.713165	0.497626	0.651816
FBgn0004169	up	protein_coding	GO:0003009 (skeletal muscle contraction), GO:0006874 (cellular calcium ion homeostasis), GO:0006936 (muscle contraction), GO:0006937 (regulation of muscle contraction), GO:0007005 (mitochondrion organization), GO:0007498 (mesoderm development), GO:0030239 (myofibril assembly), GO:0030240 (skeletal muscle thin filament assembly), GO:0045214 (sarcomere organization), GO:0046716 (muscle cell cellula…	1023.05				96.9944	1.11841	8.88421	225.932	1.50804e-07	6.13259e-05		0.1	0.190328	0.000996274	0.87831	0.985232	0.0213116	0.000325519		274.1	326.471	293.031	630.271	611.907	697.945			-0.674444	-0.423031	-0.578433		0.52386	0.481268	0.670781
FBgn0029750	CG3323	protein_coding	GO:0008150 (biological_process), GO:0005575 (cellular_component), GO:0003674 (molecular_function)	1016.02				14.1913	-3.52658	2.52192	223.448	1.58013e-07	6.13259e-05		0.1	0.190328	0.00477434	-0.87831	-0.987673	0.0213116	0.000226993		10.3156	8.84193	11.3358	0.793506	1.13358	0.680148			1.31547	1.11417	1.44001		-1.34199	-1.09149	-1.43618
FBgn0035917	Zasp66	protein_coding	GO:0007498 (mesoderm development), GO:0030239 (myofibril assembly), GO:0030018 (Z disc), GO:0008157 (protein phosphatase 1 binding), GO:0051371 (muscle alpha-actinin binding)	1009.53				95.5794	1.22169	8.41475	221.165	1.65015e-07	6.13259e-05		0.1	0.190328	0.00255982	0.87831	0.994124	0.0213116	5.16953e-05		175.478	222.635	215.947	480.298	473.95	477.917			-0.82592	-0.484263	-0.528068		0.62152	0.602365	0.614367
FBgn0020306	dom	protein_coding	GO:0000381 (regulation of alternative mRNA splicing, via spliceosome), GO:0002165 (instar larval or pupal development), GO:0006325 (chromatin organization), GO:0006338 (chromatin remodeling), GO:0010629 (negative regulation of gene expression), GO:0016458 (gene silencing), GO:0016573 (histone acetylation), GO:0030097 (hemopoiesis), GO:0035019 (somatic stem cell maintenance), GO:0035207 (negative …	1001.99				85.5815	0.932746	7.01061	218.526	1.73592e-07	6.13259e-05		0.1	0.190328	0.000155914	0.87831	0.993868	0.0213116	5.62951e-05		81.3911	90.0063	94.0872	164.709	168.903	173.211			-0.580461	-0.436983	-0.373698		0.427633	0.463694	0.499815
FBgn0032775	CG17544	protein_coding	dme01040 (Biosynthesis of unsaturated fatty acids), dme01100 (Metabolic pathways), dme00640 (Propanoate metabolism), dme01200 (Carbon metabolism), dme00410 (beta-Alanine metabolism), dme04146 (Peroxisome), dme00071 (Fatty acid degradation), dme01212 (Fatty acid metabolism), dme00592 (alpha-Linolenic acid metabolism), GO:0006635 (fatty acid beta-oxidation), GO:0033540 (fatty acid beta-oxidation us…	1000.93				58.2628	1.12187	5.65716	218.157	1.74834e-07	6.13259e-05		0.1	0.190328	0.00136438	0.87831	0.989181	0.0213116	0.000174952		33.554	29.6998	31.6269	72.3224	70.282	63.9339			-0.464466	-0.635088	-0.547256		0.620937	0.58022	0.445655
FBgn0026197	lncRNA:noe	ncRNA		998.215				39.3514	1.31534	4.73343	217.21	1.78075e-07	6.13259e-05		0.1	0.190328	0.00035287	0.87831	0.99435	0.0213116	4.77885e-05		14.0564	15.4167	15.8701	39.2219	35.5944	38.0883			-0.727349	-0.602562	-0.563255		0.690255	0.553898	0.649012
FBgn0259219	CG42319	protein_coding		993.64				51.9934	1.4708	5.40199	215.618	1.83686e-07	6.13259e-05		0.1	0.190328	0.00344857	0.87831	0.983168	0.0213116	0.000422599		19.951	24.372	22.5582	58.1527	58.6061	68.695			-0.864221	-0.588005	-0.695009		0.633202	0.644219	0.869813
FBgn0010039	GstD3	protein_coding	dme00980 (Metabolism of xenobiotics by cytochrome P450), dme00982 (Drug metabolism - cytochrome P450), dme00983 (Drug metabolism - other enzymes), dme00480 (Glutathione metabolism), dme01100 (Metabolic pathways), GO:0006749 (glutathione metabolic process), GO:0005737 (cytoplasm), GO:0004364 (glutathione transferase activity)	963.741				63.5716	-0.79797	5.87019	205.333	2.25694e-07	7.04441e-05		0.1	0.190328	0.000164708	-0.87831	-0.998127	0.0213116	5.2574e-06		74.2495	72.3224	75.3831	42.5093	43.1894	41.9425			0.397246	0.359818	0.418817		-0.393114	-0.370736	-0.412031
FBgn0003149	Prm	protein_coding	GO:0007498 (mesoderm development), GO:0030239 (myofibril assembly), GO:0016459 (myosin complex), GO:0003774 (motor activity)	959.373				86.6247	1.24504	7.08938	203.848	2.32697e-07	7.04441e-05		0.1	0.190328	0.00129088	0.87831	0.984243	0.0213116	0.000370489		71.6423	88.0792	82.2979	201.777	174.005	197.923			-0.782434	-0.488155	-0.584963		0.69858	0.486077	0.670895
FBgn0028862	dao	protein_coding	GO:0005886 (plasma membrane)	958.333				18.8907	2.25734	3.07813	203.495	2.34401e-07	7.04441e-05		0.1	0.190328	0.00351014	0.87831	0.990892	0.0213116	0.000124046		2.83395	2.60723	3.06067	12.356	13.603	14.8499			-0.962077	-1.05002	-0.879192		0.83851	0.967281	1.08549
FBgn0004425	LysB	protein_coding	GO:0050829 (defense response to Gram-negative bacterium), GO:0005615 (extracellular space), GO:0003796 (lysozyme activity), R-DME-168249 (Drosophila melanogaster: Innate Immune System), R-DME-168256 (Drosophila melanogaster: Immune System), R-DME-6798695 (Drosophila melanogaster: Neutrophil degranulation), R-DME-6803157 (Drosophila melanogaster: Antimicrobial peptides)	954.915				60.566	-1.77748	5.74922	202.337	2.40101e-07	7.04441e-05		0.1	0.190328	0.00216477	-0.87831	-0.982026	0.0213116	0.000481692		77.4235	93.0669	78.3304	21.3113	22.1048	29.133			0.779593	1.04199	0.79618		-1.03392	-0.9835	-0.600349
FBgn0034382	CG18609	protein_coding	dme01040 (Biosynthesis of unsaturated fatty acids), dme01212 (Fatty acid metabolism), dme01100 (Metabolic pathways), dme00062 (Fatty acid elongation), GO:0019367 (fatty acid elongation, saturated fatty acid), GO:0030148 (sphingolipid biosynthetic process), GO:0030497 (fatty acid elongation), GO:0034625 (fatty acid elongation, monounsaturated fatty acid), GO:0034626 (fatty acid elongation, polyuns…	930.909				50.4338	2.05761	5.33063	194.278	2.8485e-07	7.9873e-05		0.1	0.190328	0.00110243	0.87831	0.985484	0.0213116	0.000314551		15.3033	12.016	19.1575	71.7556	62.2336	59.6263			-0.998243	-1.32313	-0.692093		1.15965	0.957281	0.896535
FBgn0085442	NKAIN	protein_coding	GO:0002028 (regulation of sodium ion transport), GO:0005575 (cellular_component), GO:0005515 (protein binding)	929.028				55.6187	0.868751	5.54487	193.652	2.88737e-07	7.9873e-05		0.0765225	0.190328	8.75033e-06	0.891133	0.997625	0.017133	8.45191e-06		32.0803	34.2341	32.307	59.3996	59.3996	61.3267			-0.458644	-0.367644	-0.44879		0.409922	0.409922	0.455233
FBgn0011764				922.465				73.27	0.819874	6.31736	191.475	3.0278e-07	8.1431e-05		0.1	0.190328	0.000918762	0.87831	0.995915	0.0213116	2.4993e-05		53.9584	60.5332	58.0393	101.909	100.435	102.249			-0.494196	-0.331172	-0.390861		0.410759	0.38995	0.415519
FBgn0033631	Sod3	protein_coding	dme04213 (Longevity regulating pathway - multiple species), dme04146 (Peroxisome), GO:0006979 (response to oxidative stress), GO:0009650 (UV protection), GO:0019430 (removal of superoxide radicals), GO:0055114 (oxidation-reduction process), GO:0005615 (extracellular space), GO:0005737 (cytoplasm), GO:0005886 (plasma membrane), GO:0004784 (superoxide dismutase activity), GO:0005507 (copper ion bin…	917.418				95.6724	-0.681637	8.43189	189.808	3.14104e-07	8.21934e-05		0.1	0.190328	0.00244542	-0.87831	-0.99459	0.0213116	4.38202e-05		426.793	423.732	424.979	279.314	265.371	250.521			0.346011	0.335652	0.339881		-0.263857	-0.337464	-0.420222
FBgn0036364	CG14109	protein_coding		888.411				48.9672	1.45879	5.26623	180.339	3.8928e-07	9.51886e-05		0.1	0.190328	0.00526803	0.87831	0.978187	0.0213116	0.000708523		18.9308	19.3842	22.8983	55.5454	50.2176	62.5736			-0.805641	-0.773187	-0.543731		0.698771	0.556	0.867788
FBgn0259209	Mlp60A	protein_coding	GO:0060537 (muscle tissue development), GO:0005634 (nucleus), GO:0015629 (actin cytoskeleton), GO:0030018 (Z disc)	887.499				90.1054	1.17702	7.40762	180.045	3.91954e-07	9.51886e-05		0.1	0.190328	0.00749474	0.87831	0.973742	0.0213116	0.00102515		95.2207	105.763	110.978	233.631	210.619	261.177			-0.706321	-0.556329	-0.487532		0.579652	0.43073	0.7398
FBgn0030737	CG9914	protein_coding	dme01100 (Metabolic pathways), dme00040 (Pentose and glucuronate interconversions), R-DME-1430728 (Drosophila melanogaster: Metabolism), R-DME-5661270 (Drosophila melanogaster: Formation of xylulose-5-phosphate), R-DME-71387 (Drosophila melanogaster: Metabolism of carbohydrates)	887.056				59.5022	0.966766	5.70445	179.902	3.9326e-07	9.51886e-05		0.1	0.190328	0.007294	0.87831	0.984503	0.0213116	0.000358368		35.5944	35.2543	34.5742	70.9621	62.8003	72.3224			-0.454321	-0.46779	-0.495113		0.521294	0.34762	0.54831
FBgn0000055	Adh	protein_coding		883.179				99.1841	0.639767	10.8898	178.653	4.04906e-07	9.5617e-05		0.1	0.190328	0.00295581	0.87831	0.98735	0.0213116	0.000239014		1522.51	1452.34	1474.9	2226.47	2272.04	2434.59			-0.281377	-0.349402	-0.327181		0.266625	0.295842	0.395494
FBgn0040060	yip7	protein_coding	GO:0006508 (proteolysis), GO:0004252 (serine-type endopeptidase activity)	873.482				98.6883	-0.870376	10.2677	175.543	4.35785e-07	9.94561e-05		0.1	0.190328	0.00284531	-0.87831	-0.978903	0.0213116	0.000662905		1514.12	1537.7	1728.48	936.904	842.137	835.789			0.363472	0.385751	0.554378		-0.32845	-0.482124	-0.493027
FBgn0038718	CG17752	protein_coding	GO:0055085 (transmembrane transport)	871.711				71.0907	1.34963	6.21174	174.978	4.41707e-07	9.94561e-05		0.1	0.190328	0.000444698	0.87831	0.991322	0.0213116	0.000112623		45.1165	45.5699	34.2341	110.411	103.949	104.063			-0.545429	-0.531313	-0.933738		0.727104	0.640909	0.642467
FBgn0037765	CG9458	protein_coding	GO:0019367 (fatty acid elongation, saturated fatty acid), GO:0030148 (sphingolipid biosynthetic process), GO:0030497 (fatty acid elongation), GO:0034625 (fatty acid elongation, monounsaturated fatty acid), GO:0034626 (fatty acid elongation, polyunsaturated fatty acid), GO:0042761 (very long-chain fatty acid biosynthetic process), GO:0030176 (integral component of endoplasmic reticulum membrane), …	866.454				48.0273	1.35485	5.22528	173.303	4.59833e-07	0.000101184		0.1	0.190328	0.00323978	0.87831	0.981558	0.0213116	0.000507037		22.2182	18.4774	21.9915	57.6992	54.8653	47.8371			-0.568316	-0.821772	-0.582472		0.769771	0.698382	0.504407
FBgn0038701	CG18493	protein_coding	GO:0006508 (proteolysis), GO:0008236 (serine-type peptidase activity), GO:0008239 (dipeptidyl-peptidase activity)	859.611				82.9787	-1.41769	6.83289	171.134	4.84699e-07	0.000104286		0.1	0.190328	0.00693244	-0.87831	-0.9726	0.0213116	0.00111588		143.285	170.717	182.733	68.0148	63.8206	54.0718			0.501342	0.752459	0.850037		-0.562597	-0.653051	-0.88819
FBgn0001186	Hex-A	protein_coding	dme01200 (Carbon metabolism), dme00010 (Glycolysis / Gluconeogenesis), dme01100 (Metabolic pathways), dme00051 (Fructose and mannose metabolism), dme00052 (Galactose metabolism), dme00500 (Starch and sucrose metabolism), dme00520 (Amino sugar and nucleotide sugar metabolism), GO:0001678 (cellular glucose homeostasis), GO:0006096 (glycolytic process), GO:0005829 (cytosol), GO:0004340 (glucokinase …	855.298				76.4718	0.751537	6.48162	169.772	5.01154e-07	0.000105482		0.0765225	0.190328	0.000708631	0.891133	0.994835	0.017133	3.99403e-05		62.5736	70.0553	66.6545	112.678	110.184	112.678			-0.455604	-0.295091	-0.365846		0.382847	0.350845	0.382847
FBgn0039154	Npc2f	protein_coding	GO:0015918 (sterol transport), GO:0032367 (intracellular cholesterol transport), GO:0032934 (sterol binding)	847.465				36.9758	-1.6513	4.59592	167.31	5.32679e-07	0.000109211		0.0765225	0.190328	0.00317028	-0.891133	-0.981979	0.017133	0.000484224		32.307	36.8414	39.902	9.74879	12.4694	12.4694			0.627243	0.81138	0.923588		-1.00441	-0.6789	-0.6789
FBgn0020372	TM4SF	protein_coding	GO:0016021 (integral component of membrane)	842.563				37.2754	1.49968	4.61273	165.777	5.53549e-07	0.000109211		0.1	0.190328	0.0015497	0.87831	0.985086	0.0213116	0.000331968		11.3358	12.2427	14.3965	39.3352	33.3273	34.8009			-0.857488	-0.755146	-0.53774		0.851701	0.619015	0.679657
FBgn0032218	CG5381	protein_coding		840.707				56.1248	0.907929	5.56689	165.198	5.61691e-07	0.000109211		0.1	0.190328	0.000140725	0.87831	0.991982	0.0213116	9.61812e-05		30.6067	33.4406	34.3475	64.1606	61.3267	59.1729			-0.53959	-0.415708	-0.378211		0.504182	0.440031	0.389295
FBgn0030837	CG8661	protein_coding		840.189				46.1681	-2.18255	5.13353	165.036	5.6399e-07	0.000109211		0.1	0.190328	0.0145585	-0.87831	-0.963228	0.0213116	0.00200337		66.3144	59.513	45.6833	13.2629	9.97551	14.5098			1.27578	1.12211	0.747772		-0.962868	-1.34085	-0.841951
FBgn0030976	CG7378	protein_coding	GO:0006470 (protein dephosphorylation), GO:0005575 (cellular_component), GO:0004725 (protein tyrosine phosphatase activity), GO:0008138 (protein tyrosine/serine/threonine phosphatase activity), R-DME-1280215 (Drosophila melanogaster: Cytokine Signaling in Immune system), R-DME-162582 (Drosophila melanogaster: Signal Transduction), R-DME-166016 (Drosophila melanogaster: Toll Like Receptor 4 (TLR4)…	829.979				74.1376	1.08793	6.36212	161.867	6.11498e-07	0.00011152		0.1	0.190328	0.000342934	0.87831	0.9893	0.0213116	0.00017113		45.3432	55.5454	56.5657	110.864	107.69	116.192			-0.739909	-0.452857	-0.427059		0.531409	0.489882	0.598535
FBgn0035725	Mis12	protein_coding	GO:0007059 (chromosome segregation), GO:0007079 (mitotic chromosome movement towards spindle pole), GO:0007080 (mitotic metaphase plate congression), GO:0000775 (chromosome, centromeric region), GO:0000776 (kinetochore), GO:0031262 (Ndc80 complex)	827.474				39.6096	-1.03943	4.74973	161.093	6.23837e-07	0.00011152		0.0765225	0.190328	0.00185541	-0.891133	-0.994074	0.017133	5.25805e-05		37.6349	34.2341	35.8211	17.2304	17.9106	17.2304			0.566687	0.433757	0.497318		-0.516869	-0.464024	-0.516869
FBgn0004427	LysD	protein_coding	GO:0050829 (defense response to Gram-negative bacterium), GO:0005615 (extracellular space), GO:0003796 (lysozyme activity), GO:0004568 (chitinase activity), R-DME-168249 (Drosophila melanogaster: Innate Immune System), R-DME-168256 (Drosophila melanogaster: Immune System), R-DME-6798695 (Drosophila melanogaster: Neutrophil degranulation), R-DME-6803157 (Drosophila melanogaster: Antimicrobial pept…	826.84				48.8535	-1.36766	5.26268	160.897	6.27007e-07	0.00011152		0.1	0.190328	0.000789745	-0.87831	-0.984363	0.0213116	0.000364871		53.3916	51.6913	59.9664	18.1373	22.1048	23.6918			0.627122	0.581301	0.791752		-0.879877	-0.608069	-0.512229
FBgn0031645	CG3036	protein_coding	GO:0055085 (transmembrane transport), GO:0005886 (plasma membrane), GO:0016021 (integral component of membrane)	825.857				69.8513	1.09396	6.14744	160.594	6.31953e-07	0.00011152		0.1	0.190328	0.00524309	0.87831	0.976629	0.0213116	0.000812899		41.2623	46.1367	47.8371	106.783	90.6864	91.2532			-0.660056	-0.502577	-0.451451		0.690633	0.45728	0.466171
FBgn0050296	RIC-3	protein_coding	GO:0007271 (synaptic transmission, cholinergic), GO:0022417 (protein maturation by protein folding), GO:0034394 (protein localization to cell surface), GO:0061077 (chaperone-mediated protein folding), GO:0016021 (integral component of membrane), GO:0043005 (neuron projection), GO:0043025 (neuronal cell body), GO:0043231 (intracellular membrane-bounded organelle), GO:0033130 (acetylcholine recepto…	825.55				52.2309	1.10803	5.41355	160.5	6.33505e-07	0.00011152		0.1	0.190328	0.00186991	0.87831	0.993154	0.0213116	7.01509e-05		23.3518	28.9063	28.3395	58.6061	58.1527	57.0191			-0.731599	-0.435176	-0.46278		0.559835	0.548818	0.520903
FBgn0263980	CG43729	protein_coding	GO:0035556 (intracellular signal transduction), GO:0045793 (positive regulation of cell size), GO:0005575 (cellular_component)	822.848				35.127	1.1839	4.47121	159.668	6.47373e-07	0.000111646		0.1	0.190328	0.003825	0.87831	0.991409	0.0213116	0.000110384		13.1495	13.603	13.4896	32.307	30.72	28.4529			-0.589523	-0.544016	-0.555259		0.64555	0.575117	0.468131
FBgn0030102	SmydA-9	protein_coding	GO:0010629 (negative regulation of gene expression), GO:0005634 (nucleus), GO:0005737 (cytoplasm), GO:0042826 (histone deacetylase binding)	820.956				47.3972	1.11336	5.19509	159.087	6.57284e-07	0.000111646		0.1	0.190328	0.000163497	0.87831	0.989863	0.0213116	0.000153604		21.198	22.3315	25.5056	47.0436	50.5577	51.8046			-0.651273	-0.579419	-0.395405		0.462644	0.564488	0.598965
FBgn0035434	Drsl5	protein_coding	GO:0050832 (defense response to fungus), GO:0005576 (extracellular region), GO:0003674 (molecular_function)	812.202				43.7203	1.33498	5.01124	156.408	7.05444e-07	0.000114939		0.1	0.190328	0.000272101	0.87831	0.987823	0.0213116	0.000221513		15.4167	19.2709	19.8377	48.9707	45.4566	43.1894			-0.863908	-0.559664	-0.519879		0.74201	0.636811	0.564629
FBgn0047199	CG31517	protein_coding	GO:0008150 (biological_process), GO:0005575 (cellular_component), GO:0003674 (molecular_function)	810.312				62.766	0.932174	5.83957	155.832	7.16361e-07	0.000114939		0.0765225	0.190328	0.0109632	0.891133	0.977937	0.017133	0.000724764		39.4486	38.7684	39.4486	71.7556	82.4113	70.3953			-0.447733	-0.472198	-0.447733		0.399236	0.59642	0.372007
FBgn0053110	CG33110	protein_coding	GO:0019367 (fatty acid elongation, saturated fatty acid), GO:0030148 (sphingolipid biosynthetic process), GO:0030497 (fatty acid elongation), GO:0034625 (fatty acid elongation, monounsaturated fatty acid), GO:0034626 (fatty acid elongation, polyunsaturated fatty acid), GO:0042761 (very long-chain fatty acid biosynthetic process), GO:0030176 (integral component of endoplasmic reticulum membrane), …	809.562				39.2171	1.76756	4.72108	155.604	7.20745e-07	0.000114939		0.0765225	0.190328	0.000174343	0.891133	0.989759	0.017133	0.000156767		10.3156	14.9633	10.3156	42.9627	38.315	40.0154			-1.01817	-0.521728	-1.01817		0.939796	0.778597	0.839682
FBgn0046776	CR14033	pseudogene		807.787				50.3305	0.995519	5.32588	155.063	7.31247e-07	0.000114939		0.1	0.190328	0.000162437	0.87831	0.990523	0.0213116	0.000134292		28.3395	27.2059	24.372	50.671	53.1649	55.5454			-0.396856	-0.453702	-0.606465		0.419655	0.487658	0.54971
FBgn0004429	LysP	protein_coding	GO:0050829 (defense response to Gram-negative bacterium), GO:0005615 (extracellular space), GO:0003796 (lysozyme activity), R-DME-168249 (Drosophila melanogaster: Innate Immune System), R-DME-168256 (Drosophila melanogaster: Immune System), R-DME-6798695 (Drosophila melanogaster: Neutrophil degranulation), R-DME-6803157 (Drosophila melanogaster: Antimicrobial peptides)	806.988				58.2318	1.43204	5.65554	154.821	7.36029e-07	0.000114939		0.1	0.190328	0.000532578	0.87831	0.984058	0.0213116	0.000379202		22.1048	29.0197	30.2666	71.1888	68.8083	79.6907			-0.97619	-0.598476	-0.539761		0.667392	0.619016	0.828019
FBgn0035006	CG4563	protein_coding	GO:0006633 (fatty acid biosynthetic process), GO:0003824 (catalytic activity), GO:0015645 (fatty acid ligase activity), GO:0016405 (CoA-ligase activity)	803.484				14.687	-2.45839	2.59141	153.758	7.57419e-07	0.000115811		0.0765225	0.190328	0.00537851	-0.891133	-0.985045	0.017133	0.000333784		10.9957	9.86215	8.61521	1.47365	1.92709	1.92709			1.13502	0.991808	0.815888		-1.14279	-0.899965	-0.899965
FBgn0036996	mag	protein_coding	GO:0042632 (cholesterol homeostasis), GO:0044255 (cellular lipid metabolic process), GO:0070328 (triglyceride homeostasis), GO:0031410 (cytoplasmic vesicle), GO:0004771 (sterol esterase activity), GO:0016298 (lipase activity), R-DME-1266738 (Drosophila melanogaster: Developmental Biology), R-DME-192456 (Drosophila melanogaster: Digestion of dietary lipid), R-DME-6805567 (Drosophila melanogaster: …	799.788				88.3082	-0.941765	7.22619	152.64	7.80751e-07	0.000115811		0.1	0.190328	0.00169903	-0.87831	-0.979611	0.0213116	0.00061931		188.628	187.948	213.34	100.889	111.431	94.7673			0.410721	0.405537	0.587451		-0.485456	-0.34341	-0.574844
FBgn0000346	comt	protein_coding	GO:0006914 (autophagy), GO:0007030 (Golgi organization), GO:0007269 (neurotransmitter secretion), GO:0007274 (neuromuscular synaptic transmission), GO:0016082 (synaptic vesicle priming), GO:0031629 (synaptic vesicle fusion to presynaptic membrane), GO:0035494 (SNARE complex disassembly), GO:0043001 (Golgi to plasma membrane protein transport), GO:0048172 (regulation of short-term neuronal synapti…	798.644				50.754	1.22384	5.3468	152.295	7.88142e-07	0.000115811		0.1	0.190328	0.000622976	0.87831	0.984491	0.0213116	0.000358906		21.3113	24.372	27.0926	53.0516	55.8855	61.1			-0.770256	-0.584796	-0.437843		0.506305	0.58003	0.706561
FBgn0025366	Ip259	protein_coding	GO:0030687 (preribosome, large subunit precursor)	795.558				96.7879	0.557329	8.77415	151.365	8.0846e-07	0.000115811		0.1	0.190328	9.24799e-05	0.87831	0.992153	0.0213116	9.21222e-05		368.414	350.956	342.908	526.775	529.949	506.484			-0.220515	-0.290355	-0.323729		0.29417	0.302821	0.237609
FBgn0002869	MtnB	protein_coding	GO:0010038 (response to metal ion), GO:0055065 (metal ion homeostasis), GO:0005575 (cellular_component), GO:0005507 (copper ion binding), GO:0046872 (metal ion binding)	793.774				16.8973	-2.75756	2.84005	150.828	8.20483e-07	0.000115811		0.1	0.190328	0.00692447	-0.87831	-0.978973	0.0213116	0.000658576		10.9957	14.1698	11.1091	2.1538	1.92709	1.24694			1.00443	1.34311	1.018		-0.922926	-1.03055	-1.41206
FBgn0027580	PCB	protein_coding	dme00020 (Citrate cycle (TCA cycle)), dme01100 (Metabolic pathways), dme01200 (Carbon metabolism), dme00620 (Pyruvate metabolism), dme01230 (Biosynthesis of amino acids), GO:0006090 (pyruvate metabolic process), GO:0006094 (gluconeogenesis), GO:0005739 (mitochondrion), GO:0005759 (mitochondrial matrix), GO:0004736 (pyruvate carboxylase activity), GO:0005524 (ATP binding), GO:0009374 (biotin bindi…	793.199				90.7974	0.687363	7.50281	150.655	8.24399e-07	0.000115811		0.1	0.190328	0.0011799	0.87831	0.991894	0.0213116	9.83032e-05		130.248	138.41	147.706	219.575	226.149	224.789			-0.431696	-0.34466	-0.251538		0.31727	0.359645	0.350979
FBgn0010228	HmgZ	protein_coding	GO:0006338 (chromatin remodeling), GO:0006357 (regulation of transcription from RNA polymerase II promoter), GO:0000790 (nuclear chromatin), GO:0008134 (transcription factor binding), GO:0008301 (DNA binding, bending)	793.061				90.4462	1.206	7.45934	150.614	8.25338e-07	0.000115811		0.1	0.190328	0.000346359	0.87831	0.985167	0.0213116	0.000328404		90.9131	105.99	121.973	260.27	232.384	243.04			-0.816577	-0.597448	-0.396576		0.690621	0.527785	0.592195
FBgn0039805	Cpr100A	protein_coding	GO:0040003 (chitin-based cuticle development), GO:0031012 (extracellular matrix), GO:0008010 (structural constituent of chitin-based larval cuticle), GO:0042302 (structural constituent of cuticle)	784.738				12.9829	2.7129	2.35614	148.122	8.84546e-07	0.000122345		0.0765225	0.190328	0.00570482	0.891133	0.983583	0.017133	0.000402082		1.13358	1.58701	1.13358	8.84193	7.25491	9.40872			-1.12035	-0.842339	-1.12035		1.08532	0.831628	1.16609
FBgn0032507	CG9377	protein_coding	GO:0006508 (proteolysis)	781.732				2.87131	-4.53428	1.14436	147.227	9.071e-07	0.000123698		0.0636026	0.190328	0.00768921	-0.933257	-0.983417	0.00653338	0.000410223		4.30761	3.96753	3.17402	0.113358	0.226716	0.113358			1.17695	1.08142	0.830328		-1.07619	-0.93631	-1.07619
FBgn0039667	CG2010	protein_coding	GO:0031146 (SCF-dependent proteasomal ubiquitin-dependent protein catabolic process), GO:0019005 (SCF ubiquitin ligase complex), GO:0004842 (ubiquitin-protein transferase activity)	778.568				38.2462	1.60712	4.66201	146.286	9.31545e-07	0.000125267		0.1	0.190328	0.00145607	0.87831	0.982372	0.0213116	0.000463373		10.0889	14.0564	13.0362	34.3475	37.4082	41.6024			-1.03132	-0.590056	-0.691282		0.641175	0.76098	0.910503
FBgn0025620	CG13360	protein_coding		775.859				58.5726	1.17247	5.67114	145.482	9.53073e-07	0.000125654		0.1	0.190328	0.00181912	0.87831	0.979025	0.0213116	0.000655302		30.38	28.1128	35.0276	77.3102	67.2213	66.3144			-0.605313	-0.713503	-0.406053		0.714043	0.515066	0.49576
FBgn0020908	Scp1	protein_coding	GO:0005509 (calcium ion binding)	774.955				98.3268	1.5942	9.79455	145.215	9.60377e-07	0.000125654		0.1	0.190328	0.000641927	0.87831	0.982696	0.0213116	0.000446556		348.123	454.679	522.581	1247.39	1288.54	1465.83			-1.1272	-0.742912	-0.542519		0.711069	0.757856	0.943702
FBgn0004428	LysE	protein_coding	GO:0045824 (negative regulation of innate immune response), GO:0050829 (defense response to Gram-negative bacterium), GO:0005615 (extracellular space), GO:0003796 (lysozyme activity), R-DME-168249 (Drosophila melanogaster: Innate Immune System), R-DME-168256 (Drosophila melanogaster: Immune System), R-DME-6798695 (Drosophila melanogaster: Neutrophil degranulation), R-DME-6803157 (Drosophila melan…	769.922				48.4611	-1.51375	5.2441	143.728	1.00225e-06	0.000129383		0.1	0.190328	0.0022257	-0.87831	-0.977437	0.0213116	0.000757917		54.2985	50.7844	62.3469	17.4571	17.7972	23.3518			0.703614	0.608892	0.899649		-0.879447	-0.853107	-0.4796
FBgn0027330	l(1)G0020	protein_coding	dme03008 (Ribosome biogenesis in eukaryotes), GO:0016573 (histone acetylation), GO:1904812 (NA), GO:0005730 (nucleolus), GO:0005524 (ATP binding), GO:1990883 (NA)	765.984				66.4842	0.658995	6.00574	142.569	1.03645e-06	0.000132038		0.1	0.190328	8.78164e-05	0.87831	0.997776	0.0213116	7.41063e-06		47.9504	50.331	50.671	77.7636	78.217	79.2373			-0.373365	-0.304857	-0.295331		0.312843	0.321124	0.339586
FBgn0038294	Mf	protein_coding	GO:0031672 (A band)	762.911				95.5588	1.29918	8.40794	141.667	1.06406e-06	0.000132789		0.1	0.190328	0.000353864	0.87831	0.985732	0.0213116	0.000303908		158.815	213.34	216.287	464.655	469.302	514.192			-0.942578	-0.519077	-0.499374		0.600283	0.614611	0.746134
FBgn0035083	Tina-1	protein_coding	GO:0007507 (heart development), GO:0042219 (cellular modified amino acid catabolic process), GO:0005575 (cellular_component), GO:0008307 (structural constituent of muscle), GO:0061929 (NA)	760.166				88.7936	0.713571	7.27699	140.863	1.08942e-06	0.000132789		0.1	0.190328	0.000268877	0.87831	0.988718	0.0213116	0.000190203		125.261	116.985	109.731	188.968	188.854	199.397			-0.259525	-0.35732	-0.448876		0.329826	0.328965	0.40693
FBgn0037678	CG16749	protein_coding	GO:0006508 (proteolysis), GO:0005737 (cytoplasm), GO:0004252 (serine-type endopeptidase activity), R-DME-1474228 (Drosophila melanogaster: Degradation of the extracellular matrix), R-DME-1474244 (Drosophila melanogaster: Extracellular matrix organization), R-DME-1592389 (Drosophila melanogaster: Activation of Matrix Metalloproteinases), R-DME-168249 (Drosophila melanogaster: Innate Immune System)…	755.791				69.9339	-1.01306	6.1532	139.586	1.13127e-06	0.000132789		0.1	0.190328	0.0020586	-0.87831	-0.978682	0.0213116	0.000676849		87.5124	102.702	94.4272	49.9909	48.8573	42.1692			0.387096	0.615593	0.495617		-0.408544	-0.440979	-0.648782
FBgn0004028				755.537				95.1043	0.917612	8.29723	139.512	1.13376e-06	0.000132789		0.1	0.190328	0.000495653	0.87831	0.983451	0.0213116	0.000408556		196.336	243.38	213.113	405.708	394.713	432.801			-0.601617	-0.293148	-0.483899		0.441722	0.402181	0.534761
FBgn0024289	Sodh-1	protein_coding	dme00040 (Pentose and glucuronate interconversions), dme00051 (Fructose and mannose metabolism), dme01100 (Metabolic pathways), GO:0030431 (sleep), GO:0055114 (oxidation-reduction process), GO:0008270 (zinc ion binding), GO:0016491 (oxidoreductase activity), R-DME-1430728 (Drosophila melanogaster: Metabolism), R-DME-5652084 (Drosophila melanogaster: Fructose metabolism), R-DME-5652227 (Drosophila…	754.816				49.8761	1.37966	5.30397	139.302	1.14084e-06	0.000132789		0.1	0.190328	0.000720796	0.87831	0.982247	0.0213116	0.000469944		24.7121	18.0239	22.6716	56.4523	52.2581	61.5534			-0.489867	-0.924497	-0.609154		0.670053	0.560688	0.792777
FBgn0264695	Mhc	protein_coding	GO:0006936 (muscle contraction), GO:0007298 (border follicle cell migration), GO:0007427 (epithelial cell migration, open tracheal system), GO:0007517 (muscle organ development), GO:0007527 (adult somatic muscle development), GO:0030239 (myofibril assembly), GO:0030241 (skeletal muscle myosin thick filament assembly), GO:0031033 (myosin filament organization), GO:0040011 (locomotion), GO:0042692 …	753.479				95.3832	1.07448	8.36898	138.913	1.15412e-06	0.000132789		0.1	0.190328	0.000547377	0.87831	0.981139	0.0213116	0.000530239		184.32	238.619	215.267	464.314	413.984	465.788			-0.736247	-0.365527	-0.513454		0.591939	0.426787	0.596501
FBgn0024977				753.447				13.396	2.17114	2.41865	138.904	1.15444e-06	0.000132789		0.0765225	0.190328	7.06917e-05	0.891133	0.996345	0.017133	2.00166e-05		1.70037	2.1538	1.70037	7.93506	8.72857	8.50185			-0.93573	-0.711794	-0.93573		0.790591	0.913341	0.879322
FBgn0066101	LpR1	protein_coding	GO:0006898 (receptor-mediated endocytosis), GO:0005509 (calcium ion binding), GO:0038024 (cargo receptor activity), R-DME-1266738 (Drosophila melanogaster: Developmental Biology), R-DME-174824 (Drosophila melanogaster: Plasma lipoprotein assembly, remodeling, and clearance), R-DME-382551 (Drosophila melanogaster: Transport of small molecules), R-DME-422475 (Drosophila melanogaster: Axon guidance)…	753.439				70.2541	0.904083	6.17108	138.901	1.15453e-06	0.000132789		0.1	0.190328	0.000495907	0.87831	0.988639	0.0213116	0.00019289		44.5497	51.8046	53.7317	97.1478	92.3868	91.3666			-0.606896	-0.393674	-0.341961		0.500618	0.42888	0.413033
FBgn0265298	SC35	protein_coding	dme03040 (Spliceosome), GO:0000381 (regulation of alternative mRNA splicing, via spliceosome), GO:0001178 (regulation of transcriptional start site selection at RNA polymerase II promoter), GO:0010468 (regulation of gene expression), GO:0031440 (regulation of mRNA 3'-end processing), GO:0045292 (mRNA cis splicing, via spliceosome), GO:0000785 (chromatin), GO:0005634 (nucleus), GO:0005737 (cytopla…	752.32				89.5579	0.566671	7.36096	138.576	1.16578e-06	0.000132789		0.1	0.190328	0.000969154	0.87831	0.992676	0.0213116	8.02712e-05		135.236	131.155	130.588	193.729	191.235	203.024			-0.250133	-0.294009	-0.300209		0.265224	0.246629	0.332498
FBgn0001128	Gpdh1	protein_coding	dme00564 (Glycerophospholipid metabolism), GO:0005975 (carbohydrate metabolic process), GO:0006067 (ethanol metabolic process), GO:0006072 (glycerol-3-phosphate metabolic process), GO:0006116 (NADH oxidation), GO:0006641 (triglyceride metabolic process), GO:0007629 (flight behavior), GO:0046168 (glycerol-3-phosphate catabolic process), GO:0055093 (response to hyperoxia), GO:0055114 (oxidation-red…	735.203				97.3249	0.602418	8.98076	133.639	1.35436e-06	0.000151767		0.1	0.190328	0.00127674	0.87831	0.982721	0.0213116	0.000445274		386.551	396.64	419.992	595.13	589.122	642.513			-0.352656	-0.315579	-0.23325		0.268585	0.253971	0.378929
FBgn0035619	CG10592	protein_coding	dme00730 (Thiamine metabolism), dme00790 (Folate biosynthesis), dme01100 (Metabolic pathways), GO:0016311 (dephosphorylation), GO:0009986 (cell surface), GO:0004035 (alkaline phosphatase activity), R-DME-1430728 (Drosophila melanogaster: Metabolism), R-DME-1483166 (Drosophila melanogaster: Synthesis of PA), R-DME-1483206 (Drosophila melanogaster: Glycerophospholipid biosynthesis), R-DME-1483257 (…	732.587				46.7982	-1.63977	5.16426	132.89	1.38612e-06	0.000151767		0.1	0.190328	0.0113422	-0.87831	-0.962793	0.0213116	0.00205084		47.6104	50.671	63.5939	20.2911	14.9633	16.6636			0.62663	0.714722	1.03676		-0.564384	-0.979879	-0.833852
FBgn0036938	CG14187	protein_coding	GO:0007304 (chorion-containing eggshell formation), GO:0042600 (chorion), GO:0003674 (molecular_function)	732.534				31.1816	-4.96956	4.18239	132.875	1.38677e-06	0.000151767		0.1	0.190328	0.05659	-0.87831	-0.895134	0.0213116	0.0159188		20.0644	35.141	49.084	1.58701	1.02022	0.680148			1.33791	2.11674	2.58745		-1.68754	-2.04431	-2.31024
FBgn0041789	Pax	protein_coding	GO:0007016 (cytoskeletal anchoring at plasma membrane), GO:0007160 (cell-matrix adhesion), GO:0010506 (regulation of autophagy), GO:0035218 (leg disc development), GO:0035220 (wing disc development), GO:0043087 (regulation of GTPase activity), GO:0046843 (dorsal appendage formation), GO:1901739 (regulation of myoblast fusion), GO:0005829 (cytosol), GO:0005856 (cytoskeleton), GO:0005925 (focal adh…	731.86				89.2584	0.888866	7.33046	132.683	1.39509e-06	0.000151767		0.1	0.190328	0.00170124	0.87831	0.977245	0.0213116	0.000770782		102.476	121.406	114.265	206.538	194.636	225.016			-0.574691	-0.332303	-0.419029		0.429395	0.344187	0.55244
FBgn0038181	CG9297	protein_coding		728.596				93.2968	1.1964	7.93232	131.752	1.43621e-06	0.000151862		0.1	0.190328	0.00106187	0.87831	0.98667	0.0213116	0.000265341		121.747	154.394	168.677	344.382	325.111	349.936			-0.870845	-0.530599	-0.403738		0.621665	0.538835	0.644682
FBgn0032178	Spn31A	protein_coding	GO:0010951 (negative regulation of endopeptidase activity), GO:0005615 (extracellular space), GO:0004867 (serine-type endopeptidase inhibitor activity)	726.652				21.7827	1.58228	3.37203	131.199	1.46135e-06	0.000151862		0.0765225	0.190328	0.00113999	0.891133	0.991152	0.017133	0.000117072		5.32783	5.32783	4.53432	13.943	15.8701	15.7568			-0.64434	-0.64434	-0.837643		0.595352	0.770349	0.760622
FBgn0035280	Cpr62Bb	protein_coding	GO:0040003 (chitin-based cuticle development), GO:0031012 (extracellular matrix), GO:0008010 (structural constituent of chitin-based larval cuticle), GO:0042302 (structural constituent of cuticle)	725.532				31.5224	1.52065	4.21063	130.881	1.47606e-06	0.000151862		0.1	0.190328	0.0141816	0.87831	0.968573	0.0213116	0.001466		8.95528	9.29536	10.0889	26.5258	23.5785	31.2868			-0.77876	-0.7303	-0.623182		0.688489	0.525101	0.918651
FBgn0039486	caix	protein_coding	dme01100 (Metabolic pathways), dme00910 (Nitrogen metabolism), GO:0004089 (carbonate dehydratase activity), GO:0008270 (zinc ion binding)	725.47				57.767	1.15217	5.64141	130.863	1.47688e-06	0.000151862		0.1	0.190328	0.0022616	0.87831	0.9767	0.0213116	0.000808015		27.0926	34.1208	31.2868	70.5087	61.5534	73.5694			-0.739019	-0.416884	-0.538263		0.608911	0.41588	0.669375
FBgn0038973	Pebp1	protein_coding	GO:0002759 (regulation of antimicrobial humoral response), GO:0009617 (response to bacterium), GO:0050829 (defense response to Gram-negative bacterium), GO:0050830 (defense response to Gram-positive bacterium), R-DME-162582 (Drosophila melanogaster: Signal Transduction), R-DME-5673001 (Drosophila melanogaster: RAF/MAP kinase cascade), R-DME-5674135 (Drosophila melanogaster: MAP2K and MAPK activat…	724.14				86.5627	-1.16276	7.08637	130.486	1.49458e-06	0.000151862		0.1	0.190328	0.0149332	-0.87831	-0.959198	0.0213116	0.00246326		186.587	162.442	213.68	91.4799	79.2373	80.5976			0.575115	0.376332	0.76974		-0.445235	-0.650103	-0.625849
FBgn0033458	CG18446	protein_coding	GO:0008150 (biological_process), GO:0005575 (cellular_component), GO:0003674 (molecular_function), GO:0003676 (nucleic acid binding)	723.678				82.5966	-0.671716	6.80513	130.355	1.50077e-06	0.000151862		0.1	0.190328	0.000601835	-0.87831	-0.986698	0.0213116	0.000264238		130.135	139.884	141.357	89.5528	86.9456	81.7311			0.258871	0.362323	0.377336		-0.275351	-0.317499	-0.40568
FBgn0261393	alpha-Est5	protein_coding	GO:0052689 (carboxylic ester hydrolase activity)	721.713				47.3146	-1.00295	5.19211	129.798	1.52749e-06	0.000151862		0.1	0.190328	0.00286803	-0.87831	-0.981519	0.0213116	0.000509151		44.5497	48.8573	52.0313	25.7323	22.4449	24.372			0.370244	0.500608	0.589648		-0.398615	-0.587924	-0.473961
FBgn0003062	Fib	protein_coding	dme03008 (Ribosome biogenesis in eukaryotes), GO:0000494 (box C/D snoRNA 3'-end processing), GO:0031167 (rRNA methylation), GO:1990258 (histone glutamine methylation), GO:0001651 (dense fibrillar component), GO:0005730 (nucleolus), GO:0005732 (small nucleolar ribonucleoprotein complex), GO:0015030 (Cajal body), GO:0030532 (small nuclear ribonucleoprotein complex), GO:0031428 (box C/D snoRNP compl…	721.492				95.848	0.457113	8.49573	129.735	1.53054e-06	0.000151862		0.1	0.190328	0.000339524	0.87831	0.996808	0.0213116	1.52648e-05		301.646	303.233	307.314	415.684	425.433	411.15			-0.239311	-0.231765	-0.212542		0.222013	0.255377	0.206227
FBgn0034160	CG5550	protein_coding	R-DME-109582 (Drosophila melanogaster: Hemostasis), R-DME-114608 (Drosophila melanogaster: Platelet degranulation ), R-DME-1474228 (Drosophila melanogaster: Degradation of the extracellular matrix), R-DME-1474244 (Drosophila melanogaster: Extracellular matrix organization), R-DME-1566948 (Drosophila melanogaster: Elastic fibre formation), R-DME-1566977 (Drosophila melanogaster: Fibronectin matrix…	721.014				22.8672	-1.92202	3.46135	129.6	1.53712e-06	0.000151862		0.1	0.190328	0.00958943	-0.87831	-0.973015	0.0213116	0.00108248		14.7365	19.7243	16.777	5.10111	4.53432	3.85417			0.66639	1.06359	0.842282		-0.700585	-0.84125	-1.03043
FBgn0027621	Pfrx	protein_coding	dme00051 (Fructose and mannose metabolism), dme01100 (Metabolic pathways), GO:0006000 (fructose metabolic process), GO:0006003 (fructose 2,6-bisphosphate metabolic process), GO:0006096 (glycolytic process), GO:0046835 (carbohydrate phosphorylation), GO:0005737 (cytoplasm), GO:0005829 (cytosol), GO:0003873 (6-phosphofructo-2-kinase activity), GO:0004331 (fructose-2,6-bisphosphate 2-phosphatase act…	718.592				73.6521	0.764268	6.33874	128.916	1.57103e-06	0.000153516		0.1	0.190328	0.00228801	0.87831	0.990167	0.0213116	0.00014456		54.9786	59.7397	64.7274	102.816	102.136	99.8684			-0.495263	-0.3775	-0.263644		0.395814	0.386331	0.354263
FBgn0029866	CG3842	protein_coding		716.885				59.0167	0.786139	5.69079	128.434	1.59544e-06	0.000153516		0.1	0.190328	0.000384918	0.87831	0.987925	0.0213116	0.000217832		40.2421	36.6146	36.3879	61.6668	67.3347	66.3144			-0.294085	-0.426909	-0.435631		0.309497	0.434415	0.412713
FBgn0036147	Plod	protein_coding	dme01100 (Metabolic pathways), dme00310 (Lysine degradation), GO:0007295 (growth of a germarium-derived egg chamber), GO:0017185 (peptidyl-lysine hydroxylation), GO:0030199 (collagen fibril organization), GO:0032963 (collagen metabolic process), GO:0046947 (hydroxylysine biosynthetic process), GO:0055114 (oxidation-reduction process), GO:0005615 (extracellular space), GO:0005783 (endoplasmic reti…	716.47				82.6585	0.677745	6.80757	128.317	1.60144e-06	0.000153516		0.1	0.190328	0.000616425	0.87831	0.985876	0.0213116	0.000297813		81.5044	86.6055	89.8929	143.285	138.637	130.815			-0.411288	-0.324738	-0.271592		0.395085	0.347848	0.264685
FBgn0003890	betaTub97EF	protein_coding	dme04145 (Phagosome), GO:0000226 (microtubule cytoskeleton organization), GO:0000278 (mitotic cell cycle), GO:0007017 (microtubule-based process), GO:0005737 (cytoplasm), GO:0005874 (microtubule), GO:0003924 (GTPase activity), GO:0005200 (structural constituent of cytoskeleton), GO:0005525 (GTP binding)	710.064				76.5338	0.955191	6.48406	126.517	1.69736e-06	0.000161096		0.1	0.190328	0.0087809	0.87831	0.968999	0.0213116	0.00142671		56.2256	63.4805	62.5736	128.435	104.856	120.16			-0.578502	-0.406299	-0.426734		0.59899	0.308871	0.503674
FBgn0023542	Nmd3	protein_coding	dme03013 (RNA transport), dme03008 (Ribosome biogenesis in eukaryotes), GO:0000055 (ribosomal large subunit export from nucleus), GO:0005634 (nucleus), GO:0005737 (cytoplasm), GO:0043023 (ribosomal large subunit binding)	709.008				80.7478	0.6826	6.69606	126.221	1.71379e-06	0.000161096		0.1	0.190328	0.000358129	0.87831	0.989084	0.0213116	0.0001781		74.2495	79.5773	84.4517	131.155	127.188	124.127			-0.43279	-0.334098	-0.249363		0.379689	0.335713	0.300849
FBgn0063493	GstE7	protein_coding	dme00980 (Metabolism of xenobiotics by cytochrome P450), dme00983 (Drug metabolism - other enzymes), dme01100 (Metabolic pathways), dme00982 (Drug metabolism - cytochrome P450), dme00480 (Glutathione metabolism), GO:0006749 (glutathione metabolic process), GO:0005737 (cytoplasm), GO:0004364 (glutathione transferase activity)	703.798				44.7015	-0.842783	5.0676	124.766	1.79752e-06	0.000167342		0.1	0.190328	0.000359229	-0.87831	-0.992282	0.0213116	8.91316e-05		42.5093	44.6631	41.149	22.6716	24.5987	24.2586			0.400681	0.470386	0.354855		-0.477484	-0.364572	-0.383866
FBgn0032131	CG3841	protein_coding	dme00983 (Drug metabolism - other enzymes), GO:0008150 (biological_process), GO:0005575 (cellular_component)	700.483				15.5133	-2.49518	2.67914	123.844	1.85321e-06	0.000170884		0.1	0.190328	0.0193276	-0.87831	-0.960111	0.0213116	0.00235499		12.9228	9.86215	8.72857	2.04044	1.92709	1.58701			1.2914	0.933258	0.774248		-0.903698	-0.958514	-1.13669
FBgn0086906	sls	protein_coding	GO:0007062 (sister chromatid cohesion), GO:0007076 (mitotic chromosome condensation), GO:0007498 (mesoderm development), GO:0007517 (muscle organ development), GO:0007519 (skeletal muscle tissue development), GO:0007520 (myoblast fusion), GO:0007522 (visceral muscle development), GO:0007525 (somatic muscle development), GO:0016203 (muscle attachment), GO:0035206 (regulation of hemocyte proliferat…	697.127				75.8005	0.911075	6.44079	122.913	1.91158e-06	0.000173465		0.1	0.190328	0.0053563	0.87831	0.987993	0.0213116	0.000215369		52.1447	65.7477	62.5736	114.038	112.224	113.131			-0.649216	-0.320424	-0.390713		0.464899	0.441972	0.453481
FBgn0032713	CG17323	protein_coding	dme00983 (Drug metabolism - other enzymes), dme00040 (Pentose and glucuronate interconversions), dme00982 (Drug metabolism - cytochrome P450), dme00053 (Ascorbate and aldarate metabolism), dme00860 (Porphyrin and chlorophyll metabolism), dme01100 (Metabolic pathways), dme00980 (Metabolism of xenobiotics by cytochrome P450), dme00830 (Retinol metabolism), GO:0043231 (intracellular membrane-bounded…	696.06				38.6284	0.909413	4.69185	122.617	1.93058e-06	0.000173465		0.1	0.190328	3.30428e-05	0.87831	0.997038	0.0213116	1.31503e-05		16.8903	17.9106	18.5907	33.8941	33.6673	32.7605			-0.507558	-0.427547	-0.376569		0.456242	0.446837	0.408595
FBgn0037447	Neurochondrin	protein_coding	GO:0003012 (muscle system process), GO:0030425 (dendrite), GO:0043025 (neuronal cell body), GO:0003674 (molecular_function)	695.816				37.327	1.17119	4.61496	122.55	1.93495e-06	0.000173465		0.1	0.190328	0.0033169	0.87831	0.981276	0.0213116	0.000522601		13.603	15.19	15.9835	34.9143	30.2666	35.7078			-0.682199	-0.533359	-0.464328		0.616097	0.416162	0.647626
FBgn0029914	CG4558	protein_coding		692.158				61.0824	-0.771056	5.77185	121.539	2.00188e-06	0.000177316		0.1	0.190328	0.000321941	-0.87831	-0.986805	0.0213116	0.000260003		72.2091	67.108	66.5412	40.4688	42.6226	37.5215			0.452292	0.348093	0.336037		-0.367703	-0.294654	-0.474066
FBgn0262508	CG43078	protein_coding		691.482				69.5827	1.28915	6.13702	121.353	2.01454e-06	0.000177316		0.1	0.190328	0.000478892	0.87831	0.98282	0.0213116	0.000440213		32.7605	46.7035	42.736	104.289	92.3868	102.022			-0.931772	-0.433012	-0.558286		0.709181	0.536112	0.677777
FBgn0053519	Unc-89	protein_coding	GO:0006468 (protein phosphorylation), GO:0007527 (adult somatic muscle development), GO:0035023 (regulation of Rho protein signal transduction), GO:0036309 (protein localization to M-band), GO:0045214 (sarcomere organization), GO:0030017 (sarcomere), GO:0031430 (M band), GO:0004674 (protein serine/threonine kinase activity), GO:0005089 (Rho guanyl-nucleotide exchange factor activity), GO:0005515 …	688.222				63.5612	1.29905	5.87019	120.456	2.07685e-06	0.000181153		0.1	0.190328	0.000519883	0.87831	0.981338	0.0213116	0.000519154		26.9792	36.1612	37.8616	82.7514	76.9701	88.8727			-0.93788	-0.528438	-0.463891		0.643877	0.540685	0.745647
FBgn0000422	Ddc	protein_coding	dme00380 (Tryptophan metabolism), dme01100 (Metabolic pathways), dme00360 (Phenylalanine metabolism), dme00350 (Tyrosine metabolism), GO:0006585 (dopamine biosynthetic process from tyrosine), GO:0006587 (serotonin biosynthetic process from tryptophan), GO:0007615 (anesthesia-resistant memory), GO:0007616 (long-term memory), GO:0009611 (response to wounding), GO:0035220 (wing disc development), GO…	686.785				43.3898	1.27023	4.9891	120.061	2.105e-06	0.00018197		0.1	0.190328	0.000970977	0.87831	0.979567	0.0213116	0.000622025		17.5705	21.538	16.3236	45.4566	40.4688	47.8371			-0.675987	-0.396638	-0.776264		0.646883	0.483028	0.718978
FBgn0263762	CG43679	protein_coding	GO:0008150 (biological_process), GO:0005575 (cellular_component), GO:0003674 (molecular_function)	684.33				36.0463	1.13466	4.53844	119.388	2.1541e-06	0.00018448		0.1	0.190328	0.000152025	0.87831	0.990836	0.0213116	0.000125578		12.6961	15.7568	14.7365	32.8738	30.2666	31.7402			-0.707649	-0.416671	-0.507296		0.598757	0.483208	0.549651
FBgn0034860	CG9812	protein_coding		683.132				88.5044	0.977207	7.23996	119.06	2.17854e-06	0.00018448		0.1	0.190328	0.000735693	0.87831	0.978059	0.0213116	0.000716827		90.1196	100.208	114.718	204.611	185.227	210.733			-0.653001	-0.501504	-0.308217		0.521085	0.378228	0.563409
FBgn0038236	Cyp313a1	protein_coding	GO:0055114 (oxidation-reduction process), GO:0005506 (iron ion binding), GO:0016705 (oxidoreductase activity, acting on paired donors, with incorporation or reduction of molecular oxygen), GO:0020037 (heme binding)	682.517				26.4408	1.29673	3.7956	118.892	2.1912e-06	0.00018448		0.1	0.190328	5.36593e-05	0.87831	0.99414	0.0213116	5.1417e-05		7.14156	8.61521	7.93506	20.1777	19.4976	18.5907			-0.725372	-0.485358	-0.591198		0.6538	0.606706	0.541422
FBgn0034706	CG11275	protein_coding	GO:0006511 (ubiquitin-dependent protein catabolic process), GO:0030162 (regulation of proteolysis), GO:0043161 (proteasome-mediated ubiquitin-dependent protein catabolic process), GO:0005634 (nucleus), GO:0005737 (cytoplasm), GO:0031625 (ubiquitin protein ligase binding)	681.046				37.0688	0.952204	4.60603	118.49	2.22183e-06	0.000185258		0.0765225	0.190328	0.00143182	0.891133	0.991795	0.017133	0.000100698		16.0968	16.0968	17.1171	30.72	31.0601	33.6673			-0.483697	-0.483697	-0.400077		0.407968	0.423353	0.536151
FBgn0038098	CG7381	protein_coding	GO:0008150 (biological_process), GO:0005575 (cellular_component), GO:0003674 (molecular_function)	680.246				26.5544	-1.81134	3.80343	118.272	2.23871e-06	0.000185258		0.1	0.190328	0.00984291	-0.87831	-0.967867	0.0213116	0.00153221		19.8377	25.1655	19.1575	7.25491	5.44119	5.55454			0.736282	1.06475	0.688406		-0.599586	-0.957513	-0.932344
FBgn0003357	Jon99Ciii	protein_coding	GO:0006508 (proteolysis), GO:0004252 (serine-type endopeptidase activity), GO:0006508 (proteolysis), GO:0004252 (serine-type endopeptidase activity)	678.828				95.9719	-0.656312	8.53013	117.885	2.26895e-06	0.000186169		0.1	0.190328	0.00231561	-0.87831	-0.976003	0.0213116	0.000856906		424.186	452.412	479.618	273.533	304.366	282.602			0.237228	0.329957	0.414025		-0.393886	-0.240324	-0.347
FBgn0034394	CG15096	protein_coding	GO:0055085 (transmembrane transport), GO:0005886 (plasma membrane), GO:0016021 (integral component of membrane), GO:0005215 (transporter activity)	675.404				65.0692	1.39417	5.94465	116.953	2.34392e-06	0.000189539		0.1	0.190328	0.000902581	0.87831	0.985618	0.0213116	0.000308792		40.0154	26.1857	35.2543	86.6055	93.7471	86.3788			-0.437094	-1.03041	-0.615105		0.657763	0.770823	0.654024
FBgn0001092	Gapdh2	protein_coding	dme01100 (Metabolic pathways), dme01200 (Carbon metabolism), dme01230 (Biosynthesis of amino acids), dme00010 (Glycolysis / Gluconeogenesis), GO:0006006 (glucose metabolic process), GO:0006096 (glycolytic process), GO:0042593 (glucose homeostasis), GO:0055114 (oxidation-reduction process), GO:0005829 (cytosol), GO:0004365 (glyceraldehyde-3-phosphate dehydrogenase (NAD+) (phosphorylating) activity…	675.015				99.215	-0.429575	10.9229	116.848	2.35261e-06	0.000189539		0.1	0.190328	2.99587e-05	-0.87831	-0.99581	0.0213116	2.62965e-05		2250.16	2188.6	2245.51	1646.53	1628.84	1687.56			0.229025	0.189028	0.226044		-0.221341	-0.23691	-0.185847
FBgn0038820	CG4000	protein_coding		673.559				86.2632	1.55615	7.068	116.453	2.38546e-06	0.000189539		0.1	0.190328	0.0281502	0.87831	0.938226	0.0213116	0.0056062		59.7397	74.3629	69.8285	192.142	162.895	244.74			-0.941724	-0.630509	-0.720032		0.727226	0.490341	1.0747
FBgn0039760	CG9682	protein_coding		673.247				60.6796	0.905664	5.75428	116.368	2.39257e-06	0.000189539		0.1	0.190328	0.00891878	0.87831	0.970638	0.0213116	0.0012805		39.3352	35.2543	37.6349	68.9217	64.0473	77.3102			-0.370714	-0.5246	-0.432851		0.422985	0.318734	0.586445
FBgn0037763	CG16904	protein_coding	GO:0019367 (fatty acid elongation, saturated fatty acid), GO:0030148 (sphingolipid biosynthetic process), GO:0030497 (fatty acid elongation), GO:0034625 (fatty acid elongation, monounsaturated fatty acid), GO:0034626 (fatty acid elongation, polyunsaturated fatty acid), GO:0042761 (very long-chain fatty acid biosynthetic process), GO:0030176 (integral component of endoplasmic reticulum membrane), …	672.465				93.3175	1.29735	7.93522	116.156	2.41049e-06	0.000189539		0.1	0.190328	0.00498067	0.87831	0.966215	0.0213116	0.00169282		153.033	116.305	154.96	395.846	316.382	330.665			-0.523294	-0.916268	-0.505357		0.842043	0.519685	0.583192
FBgn0035921	CG13305	protein_coding		671.083				8.85148	-2.59558	1.84385	115.782	2.44254e-06	0.000189539		0.1	0.190328	0.000485721	-0.87831	-0.992636	0.0213116	8.11461e-05		6.23469	5.78126	5.32783	1.02022	0.680148	1.13358			0.999169	0.905791	0.805948		-0.841248	-1.10717	-0.762486
FBgn0003885	alphaTub84D	protein_coding	dme04145 (Phagosome), GO:0000226 (microtubule cytoskeleton organization), GO:0000278 (mitotic cell cycle), GO:0000281 (mitotic cytokinesis), GO:0007017 (microtubule-based process), GO:0005737 (cytoplasm), GO:0005874 (microtubule), GO:0048471 (perinuclear region of cytoplasm), GO:0003924 (GTPase activity), GO:0005200 (structural constituent of cytoskeleton), GO:0005525 (GTP binding), GO:0017022 (m…	670.89				91.7476	1.03184	7.64018	115.73	2.44705e-06	0.000189539		0.1	0.190328	0.00157836	0.87831	0.97265	0.0213116	0.00111182		117.779	125.034	149.859	268.205	244.627	290.083			-0.658704	-0.573171	-0.313779		0.521722	0.389484	0.634448
FBgn0030899	Hesr	protein_coding	GO:0006355 (regulation of transcription, DNA-templated), GO:0003677 (DNA binding), GO:0046983 (protein dimerization activity)	668.708				13.7575	-2.37499	2.46382	115.14	2.49876e-06	0.000192008		0.1	0.190328	0.0042157	-0.87831	-0.981365	0.0213116	0.00051765		8.16178	8.27514	10.2022	2.04044	1.81373	1.24694			0.835722	0.853463	1.12581		-0.755624	-0.867423	-1.19195
FBgn0037577	CG7443	protein_coding	GO:0019233 (sensory perception of pain)	667.527				54.0074	1.0245	5.48467	114.821	2.52726e-06	0.000192669		0.1	0.190328	0.00088052	0.87831	0.979015	0.0213116	0.000655907		26.6391	28.3395	33.1005	61.8935	54.7519	62.5736			-0.631573	-0.545441	-0.328491		0.554625	0.380736	0.570143
FBgn0032394	Hacd1	protein_coding	dme01040 (Biosynthesis of unsaturated fatty acids), dme01212 (Fatty acid metabolism), dme00062 (Fatty acid elongation), dme01100 (Metabolic pathways), GO:0030148 (sphingolipid biosynthetic process), GO:0030497 (fatty acid elongation), GO:0042761 (very long-chain fatty acid biosynthetic process), GO:0005783 (endoplasmic reticulum), GO:0018812 (3-hydroxyacyl-CoA dehydratase activity), GO:0019899 (e…	666.004				80.6548	0.767943	6.69185	114.411	2.56454e-06	0.000192761		0.1	0.190328	0.00061166	0.87831	0.980583	0.0213116	0.000561896		79.5773	69.2618	80.1441	137.957	124.921	127.074			-0.318545	-0.51618	-0.308433		0.467644	0.325523	0.34999
FBgn0022160	Gpo1	protein_coding	dme00564 (Glycerophospholipid metabolism), GO:0006071 (glycerol metabolic process), GO:0006127 (glycerophosphate shuttle), GO:0007629 (flight behavior), GO:0046168 (glycerol-3-phosphate catabolic process), GO:0005739 (mitochondrion), GO:0005743 (mitochondrial inner membrane), GO:0009331 (glycerol-3-phosphate dehydrogenase complex), GO:0004367 (glycerol-3-phosphate dehydrogenase [NAD+] activity), …	665.853				89.8988	1.54267	7.39294	114.37	2.56828e-06	0.000192761		0.1	0.190328	0.000819044	0.87831	0.978904	0.0213116	0.000662838		64.274	96.4677	96.581	238.732	234.538	276.48			-1.16242	-0.584007	-0.58233		0.71442	0.688956	0.925383
FBgn0037391	CG2017	protein_coding	GO:0006414 (translational elongation), GO:0003746 (translation elongation factor activity), GO:0003924 (GTPase activity), GO:0005525 (GTP binding), R-DME-109582 (Drosophila melanogaster: Hemostasis), R-DME-114608 (Drosophila melanogaster: Platelet degranulation ), R-DME-76002 (Drosophila melanogaster: Platelet activation, signaling and aggregation), R-DME-76005 (Drosophila melanogaster: Response …	663.149				51.5699	1.04315	5.38383	113.643	2.63614e-06	0.00019301		0.1	0.190328	0.00123031	0.87831	0.977988	0.0213116	0.000721472		24.372	30.38	26.6391	58.8328	50.8978	58.0393			-0.65311	-0.346503	-0.529634		0.584591	0.379326	0.56533
FBgn0263200	Galt	protein_coding	dme01100 (Metabolic pathways), dme00052 (Galactose metabolism), dme00520 (Amino sugar and nucleotide sugar metabolism), GO:0008344 (adult locomotory behavior), GO:0033499 (galactose catabolic process via UDP-galactose), GO:0033501 (galactose homeostasis), GO:0005575 (cellular_component), GO:0008108 (UDP-glucose:hexose-1-phosphate uridylyltransferase activity), GO:0008270 (zinc ion binding), R-DME…	663.125				58.0665	0.668484	5.64903	113.637	2.63678e-06	0.00019301		0.1	0.190328	0.000897064	0.87831	0.991092	0.0213116	0.000118679		37.2948	39.3352	39.1085	60.4198	59.513	64.0473			-0.374608	-0.299715	-0.307847		0.306949	0.285488	0.389733
FBgn0033027	TpnC4	protein_coding	GO:0019722 (calcium-mediated signaling), GO:0051300 (spindle pole body organization), GO:0060361 (flight), GO:0005634 (nucleus), GO:0005737 (cytoplasm), GO:0005509 (calcium ion binding), GO:0030234 (enzyme regulator activity)	663.032				77.2361	1.87044	6.52222	113.612	2.63914e-06	0.00019301		0.1	0.190328	0.00369703	0.87831	0.971133	0.0213116	0.00123797		27.8861	42.0558	48.1772	128.661	137.163	166.183			-1.38344	-0.807609	-0.615829		0.782859	0.874484	1.14954
FBgn0003721	Tm1	protein_coding	GO:0006936 (muscle contraction), GO:0007015 (actin filament organization), GO:0007315 (pole plasm assembly), GO:0010591 (regulation of lamellipodium assembly), GO:0043149 (stress fiber assembly), GO:0045451 (pole plasm oskar mRNA localization), GO:0048477 (oogenesis), GO:0048813 (dendrite morphogenesis), GO:0055093 (response to hyperoxia), GO:0001725 (stress fiber), GO:0005829 (cytosol), GO:00058…	662.555				96.509	0.63181	8.70366	113.484	2.65134e-06	0.00019301		0.1	0.190328	0.00173762	0.87831	0.975997	0.0213116	0.00085733		313.662	348.349	318.649	491.974	487.44	540.151			-0.372979	-0.222111	-0.35029		0.27473	0.261399	0.409251
FBgn0038421	CG17931	protein_coding	GO:0008150 (biological_process), GO:0005829 (cytosol), GO:0003674 (molecular_function)	659.386				40.8903	-1.00235	4.82954	112.635	2.734e-06	0.000196334		0.1	0.190328	0.00496264	-0.87831	-0.97987	0.0213116	0.000603768		39.6753	39.2219	34.0074	17.5705	19.6109	19.1575			0.559564	0.543391	0.343071		-0.571577	-0.421179	-0.453272
FBgn0035154	hiro	protein_coding	GO:0051603 (proteolysis involved in cellular protein catabolic process), GO:0004185 (serine-type carboxypeptidase activity)	658.52				55.4224	-1.04317	5.53902	112.403	2.7571e-06	0.000196334		0.1	0.190328	0.0147849	-0.87831	-0.961855	0.0213116	0.00215479		59.1729	71.0755	56.679	29.2464	32.307	29.133			0.44068	0.701075	0.379613		-0.551672	-0.412607	-0.557089
FBgn0040010	CG17493	protein_coding	GO:0000281 (mitotic cytokinesis), GO:0007099 (centriole replication), GO:0010824 (regulation of centrosome duplication), GO:0019722 (calcium-mediated signaling), GO:0032465 (regulation of cytokinesis), GO:0005634 (nucleus), GO:0005737 (cytoplasm), GO:0005813 (centrosome), GO:0005856 (cytoskeleton), GO:0005509 (calcium ion binding), GO:0008017 (microtubule binding), GO:0031683 (G-protein beta/gamm…	658.493				92.233	-0.554148	7.71512	112.396	2.75784e-06	0.000196334		0.1	0.190328	0.00055154	-0.87831	-0.985332	0.0213116	0.000321163		258.343	251.655	239.185	164.936	177.972	167.316			0.325242	0.287549	0.21453		-0.318993	-0.209884	-0.298443
FBgn0035484	CG11594	protein_coding	GO:0005975 (carbohydrate metabolic process), GO:0034976 (response to endoplasmic reticulum stress), GO:0016773 (phosphotransferase activity, alcohol group as acceptor)	656.276				49.2357	0.839557	5.28032	111.803	2.81801e-06	0.000197365		0.1	0.190328	0.000672434	0.87831	0.985183	0.0213116	0.000327703		29.8132	26.7525	26.5258	52.4848	47.0436	49.1974			-0.304459	-0.455388	-0.467222		0.491123	0.336338	0.399607
FBgn0016974	swaPsi	pseudogene		656.057				26.5234	-1.515	3.80147	111.745	2.82402e-06	0.000197365		0.1	0.190328	0.000501133	-0.87831	-0.985544	0.0213116	0.000311949		21.8781	20.4044	18.7041	8.38849	6.80148	6.12133			0.805404	0.709348	0.589931		-0.479597	-0.746743	-0.878343
FBgn0011286	RyR	protein_coding	GO:0006816 (calcium ion transport), GO:0006936 (muscle contraction), GO:0035206 (regulation of hemocyte proliferation), GO:0051209 (release of sequestered calcium ion into cytosol), GO:0060047 (heart contraction), GO:0072347 (response to anesthetic), GO:0005790 (smooth endoplasmic reticulum), GO:0005886 (plasma membrane), GO:0016021 (integral component of membrane), GO:0030018 (Z disc), GO:003065…	655.306				46.7672	1.40213	5.16274	111.545	2.84479e-06	0.000197365		0.1	0.190328	0.000621225	0.87831	0.979827	0.0213116	0.000606305		15.8701	23.5785	19.1575	52.8248	47.0436	55.092			-0.952795	-0.409871	-0.695948		0.721007	0.557078	0.780529
FBgn0265998	Doa	protein_coding	GO:0000381 (regulation of alternative mRNA splicing, via spliceosome), GO:0006468 (protein phosphorylation), GO:0007350 (blastoderm segmentation), GO:0007399 (nervous system development), GO:0007548 (sex differentiation), GO:0009306 (protein secretion), GO:0030717 (karyosome formation), GO:0034125 (negative regulation of MyD88-dependent toll-like receptor signaling pathway), GO:0042051 (compound …	654.97				87.4096	0.504015	7.14224	111.455	2.85415e-06	0.000197365		0.1	0.190328	0.000123212	0.87831	0.995945	0.0213116	2.46332e-05		113.245	116.872	119.819	167.316	163.462	165.503			-0.29232	-0.247224	-0.211594		0.266729	0.23331	0.251099
FBgn0052095	CG32095	protein_coding	GO:0008150 (biological_process), GO:0005575 (cellular_component), GO:0003674 (molecular_function)	654.047				46.8705	-0.733814	5.16806	111.209	2.87999e-06	0.000197365		0.1	0.190328	0.00143193	-0.87831	-0.993633	0.0213116	6.06734e-05		45.2299	45.91	42.736	26.8659	27.3193	26.2991			0.376046	0.397116	0.296041		-0.354281	-0.330994	-0.383928
FBgn0046222	Wdr33	protein_coding	dme03015 (mRNA surveillance pathway), GO:0006378 (mRNA polyadenylation), GO:0005847 (mRNA cleavage and polyadenylation specificity factor complex), R-DME-109688 (Drosophila melanogaster: Cleavage of Growing Transcript in the Termination Region ), R-DME-72163 (Drosophila melanogaster: mRNA Splicing - Major Pathway), R-DME-72172 (Drosophila melanogaster: mRNA Splicing), R-DME-72187 (Drosophila mela…	653.529				47.6761	0.747355	5.20842	111.071	2.89463e-06	0.000197365		0.1	0.190328	5.43808e-05	0.87831	0.993974	0.0213116	5.43626e-05		28.5662	26.0723	27.6594	44.8898	47.3837	45.91			-0.306444	-0.433574	-0.351388		0.327779	0.404126	0.359501
FBgn0266084	Fhos	protein_coding	GO:0003012 (muscle system process), GO:0007476 (imaginal disc-derived wing morphogenesis), GO:0010623 (developmental programmed cell death), GO:0030335 (positive regulation of cell migration), GO:0035070 (salivary gland histolysis), GO:0044319 (wound healing, spreading of cells), GO:0046716 (muscle cell cellular homeostasis), GO:0051496 (positive regulation of stress fiber assembly), GO:0060439 (…	652.67				77.8455	1.10015	6.55215	110.843	2.91907e-06	0.000197639		0.1	0.190328	0.00372049	0.87831	0.96802	0.0213116	0.00151769		52.2581	59.0595	67.3347	113.131	130.702	139.204			-0.722548	-0.549155	-0.36293		0.377075	0.583655	0.673904
FBgn0031692	TpnC25D	protein_coding	GO:0019722 (calcium-mediated signaling), GO:0051300 (spindle pole body organization), GO:0005634 (nucleus), GO:0005737 (cytoplasm), GO:0005509 (calcium ion binding), GO:0030234 (enzyme regulator activity)	645.005				63.2927	1.44763	5.85943	108.812	3.14783e-06	0.000209633		0.1	0.190328	0.0038668	0.87831	0.967856	0.0213116	0.00153325		24.4853	35.9345	32.6471	81.1644	76.29	96.4677			-1.02681	-0.491504	-0.62599		0.66204	0.573808	0.908451
FBgn0000644	Fcp3C	protein_coding	GO:0008150 (biological_process), GO:0005575 (cellular_component), GO:0003674 (molecular_function)	644.057				55.4844	-4.39509	5.54195	108.561	3.17752e-06	0.000209633		0.0765225	0.190328	0.0708868	-0.891133	-0.870941	0.017133	0.0239094		48.2905	86.7189	130.588	5.10111	2.38052	5.10111			1.27435	2.10593	2.691		-1.73982	-2.59164	-1.73982
FBgn0030817	CG4991	protein_coding	GO:0003333 (amino acid transmembrane transport), GO:0015171 (amino acid transmembrane transporter activity), R-DME-1430728 (Drosophila melanogaster: Metabolism), R-DME-352230 (Drosophila melanogaster: Amino acid transport across the plasma membrane), R-DME-382551 (Drosophila melanogaster: Transport of small molecules), R-DME-425393 (Drosophila melanogaster: Transport of inorganic cations/anions a…	643.592				95.1663	-0.568838	8.30991	108.439	3.19218e-06	0.000209633		0.1	0.190328	0.00467408	-0.87831	-0.976445	0.0213116	0.000825724		402.988	373.288	360.252	245.533	262.651	258.003			0.373504	0.263341	0.212197		-0.339024	-0.24218	-0.267839
FBgn0030101	CG12118	protein_coding	GO:0009235 (cobalamin metabolic process)	643.221				47.986	0.906943	5.22236	108.341	3.20394e-06	0.000209633		0.1	0.190328	0.00899579	0.87831	0.973874	0.0213116	0.00101492		25.959	26.8659	24.5987	44.6631	53.2783	47.2703			-0.430546	-0.382814	-0.505242		0.329715	0.579063	0.409824
FBgn0050440	CG30440	protein_coding	GO:0035025 (positive regulation of Rho protein signal transduction), GO:0005575 (cellular_component), GO:0005089 (Rho guanyl-nucleotide exchange factor activity), R-DME-162582 (Drosophila melanogaster: Signal Transduction), R-DME-193634 (Drosophila melanogaster: Axonal growth inhibition (RHOA activation)), R-DME-193648 (Drosophila melanogaster: NRAGE signals death through JNK), R-DME-193697 (Dros…	643.205				45.3625	-1.01036	5.09975	108.337	3.20446e-06	0.000209633		0.1	0.190328	0.000636922	-0.87831	-0.981218	0.0213116	0.000525808		48.9707	44.323	43.3028	22.1048	20.4044	25.2788			0.596294	0.455455	0.422609		-0.516594	-0.626877	-0.330886
FBgn0031629	Clect27	protein_coding	GO:0030246 (carbohydrate binding)	641.907				65.9368	1.13357	5.98265	107.995	3.24602e-06	0.000210926		0.1	0.190328	0.00707369	0.87831	0.964349	0.0213116	0.00188385		34.5742	40.2421	43.5295	94.2005	74.9297	90.5731			-0.73588	-0.522593	-0.41195		0.684258	0.357952	0.628212
FBgn0043575	PGRP-SC2	protein_coding	dme04624 (Toll and Imd signaling pathway), GO:0006955 (immune response), GO:0009253 (peptidoglycan catabolic process), GO:0019730 (antimicrobial humoral response), GO:0032827 (negative regulation of natural killer cell differentiation involved in immune response), GO:0045824 (negative regulation of innate immune response), GO:0050830 (defense response to Gram-positive bacterium), GO:0005576 (extr…	640.954				61.4026	-1.26745	5.78525	107.744	3.27689e-06	0.000211512		0.1	0.190328	0.0127009	-0.87831	-0.955936	0.0213116	0.00286967		68.1282	74.4762	90.233	36.8414	29.4731	30.38			0.443908	0.570657	0.84419		-0.425402	-0.73783	-0.695523
FBgn0031940	CG7214	protein_coding		639.747				16.9593	4.52662	2.84764	107.427	3.31652e-06	0.000212191		0.1	0.190328	0.0347488	0.87831	0.931512	0.0213116	0.00687528		0.113358	0.680148	0.906864	13.1495	9.182	17.7972			-2.05138	-1.45771	-1.2751		1.61638	1.14165	2.02615
FBgn0265045	Strn-Mlck	protein_coding	GO:0006468 (protein phosphorylation), GO:0004674 (protein serine/threonine kinase activity), GO:0004683 (calmodulin-dependent protein kinase activity), GO:0004687 (myosin light chain kinase activity), GO:0005200 (structural constituent of cytoskeleton), GO:0005524 (ATP binding), R-DME-162582 (Drosophila melanogaster: Signal Transduction), R-DME-194315 (Drosophila melanogaster: Signaling by Rho GT…	639.303				31.7703	1.06108	4.23545	107.31	3.33123e-06	0.000212191		0.1	0.190328	0.000387707	0.87831	0.991036	0.0213116	0.000120162		12.8095	12.1293	11.2224	23.6918	25.6189	26.1857			-0.418896	-0.491761	-0.595019		0.419481	0.527899	0.558296
FBgn0039470	CG6296	protein_coding	GO:0016042 (lipid catabolic process), GO:0005575 (cellular_component), GO:0008970 (phosphatidylcholine 1-acylhydrolase activity), GO:0016298 (lipase activity)	637.165				26.6371	-1.30659	3.80927	106.749	3.40306e-06	0.000215349		0.0765225	0.190328	0.0112478	-0.891133	-0.976777	0.017133	0.000802732		19.0441	22.1048	17.7972	8.04842	8.04842	7.70835			0.564208	0.76922	0.471545		-0.583235	-0.583235	-0.638503
FBgn0031403	CG15387	protein_coding	GO:0008150 (biological_process), GO:0005575 (cellular_component), GO:0003674 (molecular_function)	636.115				46.0132	-0.727454	5.1273	106.474	3.43901e-06	0.000215479		0.1	0.190328	0.000163315	-0.87831	-0.996285	0.0213116	2.06757e-05		42.6226	43.5295	43.7562	25.2788	27.4326	25.7323			0.331417	0.361101	0.368428		-0.399758	-0.286111	-0.375077
FBgn0027608	CG2082	protein_coding		635.807				43.8236	0.872103	5.02135	106.394	3.44963e-06	0.000215479		0.1	0.190328	0.000305266	0.87831	0.987198	0.0213116	0.000244775		20.8579	23.5785	23.9185	39.562	41.9425	43.6428			-0.542468	-0.373226	-0.353402		0.349506	0.431784	0.487807
FBgn0029975	spidey	protein_coding	dme00062 (Fatty acid elongation), dme01212 (Fatty acid metabolism), dme01040 (Biosynthesis of unsaturated fatty acids), dme01100 (Metabolic pathways), GO:0010884 (positive regulation of lipid storage), GO:0014067 (negative regulation of phosphatidylinositol 3-kinase signaling), GO:0030308 (negative regulation of cell growth), GO:0031669 (cellular response to nutrient levels), GO:0032876 (negative…	632.774				93.9579	0.710681	8.04352	105.601	3.55621e-06	0.000220713		0.1	0.190328	0.00101605	0.87831	0.980397	0.0213116	0.000572665		215.267	179.786	204.838	339.961	327.038	314.795			-0.245697	-0.504229	-0.317001		0.411095	0.355352	0.300479
FBgn0036433	CG9628	protein_coding	GO:0008150 (biological_process), GO:0019991 (septate junction assembly), GO:0005887 (integral component of plasma membrane), GO:0003674 (molecular_function)	629.895				58.2318	0.842003	5.65554	104.851	3.66087e-06	0.000225762		0.1	0.190328	0.00204904	0.87831	0.976553	0.0213116	0.000818207		34.6876	34.0074	39.1085	67.6747	59.0595	66.5412			-0.459401	-0.487161	-0.290913		0.484958	0.291572	0.460945
FBgn0082582	tmod	protein_coding	GO:0051694 (pointed-end actin filament capping), GO:0005938 (cell cortex), GO:0045169 (fusome), GO:0003779 (actin binding), R-DME-397014 (Drosophila melanogaster: Muscle contraction), R-DME-445355 (Drosophila melanogaster: Smooth Muscle Contraction)	628.235				82.6482	0.751973	6.80733	104.419	3.72279e-06	0.000227313		0.1	0.190328	0.000641261	0.87831	0.979254	0.0213116	0.000641142		74.9297	87.059	87.8525	147.479	140.224	133.082			-0.520618	-0.306812	-0.29387		0.446903	0.374631	0.299766
FBgn0052579	CG32579	protein_coding	GO:0016021 (integral component of membrane)	627.124				63.7162	-0.602686	5.87669	104.131	3.76489e-06	0.000227313		0.1	0.190328	0.0022966	-0.87831	-0.990192	0.0213116	0.000143838		73.7961	68.5816	69.3751	45.91	47.497	46.0234			0.359979	0.255722	0.272082		-0.313088	-0.265088	-0.309606
FBgn0061476	Zwilch	protein_coding	GO:0007093 (mitotic cell cycle checkpoint), GO:0007094 (mitotic spindle assembly checkpoint), GO:0000776 (kinetochore), GO:0005737 (cytoplasm), GO:0005828 (kinetochore microtubule), GO:0051233 (spindle midzone), GO:1990423 (RZZ complex), GO:0005515 (protein binding)	626.421				64.6457	-0.61876	5.921	103.948	3.7918e-06	0.000227313		0.0765225	0.190328	0.000358736	-0.891133	-0.989756	0.017133	0.000156863		74.5896	70.0553	74.7029	48.6306	48.6306	45.5699			0.333298	0.244052	0.33546		-0.27366	-0.27366	-0.365491
FBgn0029821	CG4020	protein_coding	dme04146 (Peroxisome), GO:0010025 (wax biosynthetic process), GO:0035336 (long-chain fatty-acyl-CoA metabolic process), GO:0005777 (peroxisome), GO:0080019 (fatty-acyl-CoA reductase (alcohol-forming) activity), R-DME-1430728 (Drosophila melanogaster: Metabolism), R-DME-556833 (Drosophila melanogaster: Metabolism of lipids), R-DME-8848584 (Drosophila melanogaster: Wax biosynthesis)	625.769				75.2324	1.4344	6.41099	103.779	3.81698e-06	0.000227313		0.1	0.190328	0.00610125	0.87831	0.962954	0.0213116	0.00203315		51.5779	36.1612	49.7642	140.564	106.67	124.467			-0.527748	-1.02841	-0.578394		0.901177	0.506339	0.727033
FBgn0000044	Act57B	protein_coding	dme04745 (Phototransduction - fly), dme04145 (Phagosome), dme04391 (Hippo signaling pathway - fly), GO:0000281 (mitotic cytokinesis), GO:0007010 (cytoskeleton organization), GO:0007507 (heart development), GO:0050807 (regulation of synapse organization), GO:0098529 (neuromuscular junction development, skeletal muscle fiber), GO:0005884 (actin filament), GO:0005886 (plasma membrane), GO:0005200 (s…	624.513				97.0151	0.810527	8.89444	103.454	3.86599e-06	0.000227313		0.1	0.190328	0.00936918	0.87831	0.960972	0.0213116	0.00225508		318.309	354.017	363.993	634.805	536.524	646.254			-0.518371	-0.365437	-0.325459		0.475258	0.233002	0.501006
FBgn0266569	CG42259	protein_coding	GO:0042381 (hemolymph coagulation), GO:0005576 (extracellular region), GO:0042803 (protein homodimerization activity)	624.495				51.8385	0.750606	5.39553	103.449	3.8667e-06	0.000227313		0.0765225	0.190328	0.00877545	0.891133	0.980255	0.017133	0.000580975		31.5135	30.6067	31.5135	56.679	51.2378	49.6508			-0.351632	-0.392444	-0.351632		0.475374	0.332422	0.287913
FBgn0037607	CG8036	protein_coding	dme00030 (Pentose phosphate pathway), dme01200 (Carbon metabolism), dme01230 (Biosynthesis of amino acids), dme01100 (Metabolic pathways), GO:0031935 (regulation of chromatin silencing), GO:0005829 (cytosol), GO:0003824 (catalytic activity)	624.281				98.2545	0.38376	9.65814	103.394	3.87511e-06	0.000227313		0.1	0.190328	9.91863e-05	0.87831	0.996881	0.0213116	1.45747e-05		692.731	705.767	704.293	903.01	912.305	928.289			-0.208523	-0.181665	-0.184676		0.173439	0.188198	0.213228
FBgn0028988	Spn42Dd	protein_coding	GO:0002784 (regulation of antimicrobial peptide production), GO:0010951 (negative regulation of endopeptidase activity), GO:0032504 (multicellular organism reproduction), GO:0045861 (negative regulation of proteolysis), GO:0050832 (defense response to fungus), GO:0005615 (extracellular space), GO:0004867 (serine-type endopeptidase inhibitor activity)	623.651				32.4107	0.959075	4.28382	103.231	3.90004e-06	0.000227313		0.1	0.190328	0.000759392	0.87831	0.994178	0.0213116	5.07417e-05		12.5827	13.2629	13.3762	25.3922	24.372	26.5258			-0.505202	-0.43471	-0.423289		0.453135	0.396259	0.513807
FBgn0044823	Spec2	protein_coding	GO:0009966 (regulation of signal transduction), GO:0035023 (regulation of Rho protein signal transduction), GO:0005886 (plasma membrane), GO:0005938 (cell cortex), GO:0005198 (structural molecule activity), GO:0017048 (Rho GTPase binding)	622.928				62.9312	-0.650239	5.84338	103.044	3.92885e-06	0.000227313		0.1	0.190328	0.00160978	-0.87831	-0.985596	0.0213116	0.000309706		72.8892	66.2011	70.5087	46.1367	44.5497	42.8493			0.380561	0.243682	0.333316		-0.267951	-0.317361	-0.372248
FBgn0035241	CG12105	protein_coding	GO:0008150 (biological_process), GO:0005575 (cellular_component), GO:0003674 (molecular_function)	622.537				22.9808	1.63628	3.47367	102.943	3.94453e-06	0.000227313		0.1	0.190328	0.0143932	0.87831	0.965281	0.0213116	0.00178716		4.76104	5.78126	5.32783	15.5301	14.5098	19.3842			-0.857189	-0.621964	-0.721807		0.663502	0.571594	0.965864
FBgn0004516	Gad1	protein_coding	dme00410 (beta-Alanine metabolism), dme01100 (Metabolic pathways), dme00250 (Alanine, aspartate and glutamate metabolism), dme00430 (Taurine and hypotaurine metabolism), dme00650 (Butanoate metabolism), GO:0006538 (glutamate catabolic process), GO:0007416 (synapse assembly), GO:0007528 (neuromuscular junction development), GO:0008345 (larval locomotory behavior), GO:0008355 (olfactory learning), …	621.961				39.7129	1.04379	4.75882	102.794	3.96777e-06	0.000227313		0.1	0.190328	0.000399683	0.87831	0.984087	0.0213116	0.000377829		15.3033	18.364	18.9308	38.6551	35.0276	34.8009			-0.683191	-0.434981	-0.393359		0.599148	0.460746	0.451638
FBgn0004959	phm	protein_coding	dme00981 (Insect hormone biosynthesis), GO:0001700 (embryonic development via the syncytial blastoderm), GO:0006082 (organic acid metabolic process), GO:0006697 (ecdysone biosynthetic process), GO:0006805 (xenobiotic metabolic process), GO:0007298 (border follicle cell migration), GO:0042738 (exogenous drug catabolic process), GO:0048477 (oogenesis), GO:0055114 (oxidation-reduction process), GO:0…	621.865				13.3547	1.77037	2.41355	102.769	3.97167e-06	0.000227313		0.1	0.190328	7.84528e-05	0.87831	0.996007	0.0213116	2.389e-05		2.38052	2.04044	2.49388	8.04842	7.48163	8.16178			-0.680087	-0.83305	-0.632503		0.740334	0.64701	0.758296
FBgn0083956	CG34120	protein_coding	GO:0006869 (lipid transport), GO:0055085 (transmembrane transport), GO:0016021 (integral component of membrane), GO:0043231 (intracellular membrane-bounded organelle), GO:0005319 (lipid transporter activity), GO:0005524 (ATP binding), GO:0042626 (ATPase activity, coupled to transmembrane movement of substances), R-DME-1369062 (Drosophila melanogaster: ABC transporters in lipid homeostasis), R-DME…	621.383				46.6846	0.897257	5.16045	102.645	3.99124e-06	0.000227313		0.1	0.190328	0.00943597	0.87831	0.973593	0.0213116	0.00103677		25.0521	25.7323	23.6918	48.5172	41.3757	48.8573			-0.420764	-0.383582	-0.498131		0.505766	0.281072	0.51564
FBgn0038682	CG5835	protein_coding		619.494				28.9093	-1.0764	4.01883	102.158	4.06907e-06	0.00023039		0.0765225	0.190328	0.00600187	-0.891133	-0.987942	0.017133	0.000217234		20.6312	20.9712	23.4651	10.2022	10.3156	10.3156			0.436468	0.458973	0.614083		-0.512858	-0.498333	-0.498333
FBgn0032231	CG5056	protein_coding		616.238				67.703	-0.643126	6.06026	101.321	4.20725e-06	0.000236826		0.1	0.190328	0.00994652	-0.87831	-0.979834	0.0213116	0.000605883		75.1564	84.225	83.8849	52.2581	51.918	51.5779			0.209471	0.371783	0.366015		-0.306494	-0.315736	-0.325037
FBgn0260396	CG42521	protein_coding		615.676				50.1756	0.948435	5.31907	101.176	4.23165e-06	0.000236826		0.1	0.190328	0.000513974	0.87831	0.981506	0.0213116	0.000509904		23.5785	28.4529	29.2464	55.3187	52.1447	49.4241			-0.650975	-0.389962	-0.351608		0.545245	0.461556	0.385744
FBgn0042119	Cpr65Au	protein_coding	GO:0040003 (chitin-based cuticle development), GO:0031012 (extracellular matrix), GO:0008010 (structural constituent of chitin-based larval cuticle), GO:0042302 (structural constituent of cuticle)	609.934				78.5478	1.05334	6.58999	99.707	4.49024e-06	0.000249853		0.1	0.190328	0.00753515	0.87831	0.960536	0.0213116	0.00230538		54.2985	66.5412	66.6545	131.042	113.811	144.305			-0.713813	-0.425287	-0.422867		0.54187	0.340141	0.679956
FBgn0085241	CG34212	protein_coding	GO:0008150 (biological_process), GO:0005575 (cellular_component), GO:0003674 (molecular_function)	607.236				83.8463	0.734537	6.88755	99.0195	4.61789e-06	0.000255488		0.1	0.190328	0.000823387	0.87831	0.980178	0.0213116	0.000585467		79.2373	93.5204	93.407	140.564	149.973	152.353			-0.522757	-0.286404	-0.288135		0.296353	0.389186	0.411757
FBgn0034504	CG8929	protein_coding		606.462				76.3995	0.630451	6.47887	98.8227	4.65525e-06	0.000255575		0.1	0.190328	0.000632509	0.87831	0.985033	0.0213116	0.00033432		65.2942	74.8163	69.3751	111.884	105.876	106.557			-0.405804	-0.21218	-0.319622		0.362086	0.283184	0.292336
FBgn0051681	CG31681	protein_coding	GO:0006508 (proteolysis), GO:0005737 (cytoplasm), GO:0004252 (serine-type endopeptidase activity)	606.112				80.6238	1.34363	6.69079	98.7337	4.67226e-06	0.000255575		0.1	0.190328	0.0035109	0.87831	0.966267	0.0213116	0.00168769		46.1367	62.1202	66.5412	160.288	127.641	155.754			-0.982815	-0.561565	-0.4639		0.791903	0.465614	0.750763
FBgn0034693	CG11073	protein_coding		603.806				50.5681	1.1233	5.33874	98.1482	4.78613e-06	0.000260333		0.1	0.190328	0.00101672	0.87831	0.975023	0.0213116	0.000927959		21.4247	25.3922	29.133	60.3065	52.4848	52.7115			-0.77107	-0.536045	-0.344812		0.679883	0.482971	0.489074
FBgn0010114	hig	protein_coding	GO:0008039 (synaptic target recognition), GO:0043025 (neuronal cell body), GO:0043083 (synaptic cleft)	602.372				34.8275	1.08714	4.44892	97.7849	4.85852e-06	0.000262794		0.1	0.190328	0.00181621	0.87831	0.980797	0.0213116	0.000549609		14.7365	14.3965	12.356	31.5135	26.8659	29.8132			-0.428764	-0.460283	-0.665392		0.618158	0.395616	0.540664
FBgn0032701	CG10341	protein_coding	GO:0001522 (pseudouridine synthesis), GO:0042254 (ribosome biogenesis), GO:0005732 (small nucleolar ribonucleoprotein complex), GO:0003723 (RNA binding)	600.878				63.9021	0.551006	5.88732	97.4069	4.93525e-06	0.000264903		0.1	0.190328	2.48061e-05	0.87831	0.996519	0.0213116	1.81559e-05		46.5902	47.8371	49.084	71.0755	70.1686	69.035			-0.307973	-0.270659	-0.234286		0.290872	0.272605	0.249441
FBgn0030336	CG1578	protein_coding	GO:0017183 (peptidyl-diphthamide biosynthetic process from peptidyl-histidine), GO:0017178 (diphthine-ammonia ligase activity), R-DME-163841 (Drosophila melanogaster: Gamma carboxylation, hypusine formation and arylsulfatase activation), R-DME-392499 (Drosophila melanogaster: Metabolism of proteins), R-DME-5358493 (Drosophila melanogaster: Synthesis of diphthamide-EEF2), R-DME-597592 (Drosophila …	600.551				60.2871	0.609618	5.73854	97.3242	4.95223e-06	0.000264903		0.1	0.190328	0.00368777	0.87831	0.987456	0.0213116	0.000235042		42.9627	41.9425	41.3757	67.3347	61.4401	63.9339			-0.269717	-0.303592	-0.322761		0.36662	0.236474	0.292975
FBgn0037744	CG8417	protein_coding	dme00051 (Fructose and mannose metabolism), dme01100 (Metabolic pathways), dme00520 (Amino sugar and nucleotide sugar metabolism), GO:0000032 (cell wall mannoprotein biosynthetic process), GO:0006486 (protein glycosylation), GO:0009298 (GDP-mannose biosynthetic process), R-DME-392499 (Drosophila melanogaster: Metabolism of proteins), R-DME-446193 (Drosophila melanogaster: Biosynthesis of the N-gl…	599.886				67.6823	0.63729	6.05986	97.156	4.98699e-06	0.000265297		0.1	0.190328	0.00115992	0.87831	0.982975	0.0213116	0.000432325		52.4848	49.4241	54.1851	84.3384	76.5167	81.9579			-0.300472	-0.385487	-0.25532		0.373594	0.234906	0.332778
FBgn0030258	CG1552	protein_coding	GO:0005615 (extracellular space)	595.123				27.2155	1.24822	3.86645	95.9559	5.24397e-06	0.000277443		0.1	0.190328	0.00577459	0.87831	0.977709	0.0213116	0.000739807		8.04842	9.29536	8.16178	18.364	19.8377	22.4449			-0.646475	-0.460218	-0.628513		0.451165	0.55698	0.727061
FBgn0052834	CG32834	protein_coding	GO:0006508 (proteolysis), GO:0004252 (serine-type endopeptidase activity)	592.705				73.7658	0.720875	6.34311	95.3487	5.38021e-06	0.000283104		0.0765225	0.190328	0.0173093	0.891133	0.964491	0.017133	0.00186891		60.0798	61.6668	61.6668	108.71	90.4597	103.156			-0.378561	-0.341555	-0.341555		0.466373	0.203881	0.391416
FBgn0003360	sesB	protein_coding	GO:0001508 (action potential), GO:0006839 (mitochondrial transport), GO:0007268 (synaptic transmission), GO:0008340 (determination of adult lifespan), GO:0010507 (negative regulation of autophagy), GO:0015866 (ADP transport), GO:0015867 (ATP transport), GO:0034599 (cellular response to oxidative stress), GO:0040011 (locomotion), GO:0046716 (muscle cell cellular homeostasis), GO:0048477 (oogenesis…	590.308				99.7624	0.446412	11.5918	94.7483	5.51919e-06	0.000286833		0.1	0.190328	0.00374721	0.87831	0.984629	0.0213116	0.000352607		2564.84	2618.23	2654.96	3606.6	3404.6	3669.29			-0.249344	-0.219631	-0.199542		0.242265	0.159133	0.267118
FBgn0037387	CG1213	protein_coding	GO:0005887 (integral component of plasma membrane), GO:0005351 (sugar:proton symporter activity), R-DME-189200 (Drosophila melanogaster: Cellular hexose transport), R-DME-199991 (Drosophila melanogaster: Membrane Trafficking), R-DME-382551 (Drosophila melanogaster: Transport of small molecules), R-DME-425407 (Drosophila melanogaster: SLC-mediated transmembrane transport), R-DME-5653656 (Drosophil…	589.485				78.8887	0.96055	6.60855	94.5426	5.56782e-06	0.000286833		0.1	0.190328	0.00140614	0.87831	0.975829	0.0213116	0.000869268		60.5332	77.5369	60.1931	131.835	120.613	133.422			-0.594068	-0.242063	-0.602064		0.516135	0.388792	0.533269
FBgn0261270	SelD	protein_coding	dme01100 (Metabolic pathways), dme00450 (Selenocompound metabolism), GO:0001887 (selenium compound metabolic process), GO:0006541 (glutamine metabolic process), GO:0007005 (mitochondrion organization), GO:0007444 (imaginal disc development), GO:0008283 (cell proliferation), GO:0008284 (positive regulation of cell proliferation), GO:0016260 (selenocysteine biosynthetic process), GO:0070329 (tRNA s…	589.115				91.9541	-0.469771	7.67261	94.4502	5.58984e-06	0.000286833		0.1	0.190328	0.000234213	-0.87831	-0.989772	0.0213116	0.000156382		240.432	238.619	231.024	164.483	170.717	177.519			0.256716	0.245837	0.199369		-0.288225	-0.234869	-0.178828
FBgn0250816	AGO3	protein_coding	dme04320 (Dorso-ventral axis formation), GO:0010529 (negative regulation of transposition), GO:0035194 (posttranscriptional gene silencing by RNA), GO:0060213 (positive regulation of nuclear-transcribed mRNA poly(A) tail shortening), GO:0005737 (cytoplasm), GO:0005739 (mitochondrion), GO:0005829 (cytosol), GO:0043186 (P granule), GO:0003723 (RNA binding), GO:0034584 (piRNA binding)	589.037				85.6435	-0.478862	7.01504	94.4308	5.59449e-06	0.000286833		0.1	0.190328	0.00112202	-0.87831	-0.99458	0.0213116	4.39904e-05		151.673	149.859	149.519	105.876	112.111	105.65			0.250419	0.233177	0.229921		-0.264083	-0.182286	-0.267147
FBgn0051116	ClC-a	protein_coding	GO:0003091 (renal water homeostasis), GO:0003097 (renal water transport), GO:0006821 (chloride transport), GO:0030321 (transepithelial chloride transport), GO:0035377 (transepithelial water transport), GO:1902476 (chloride transmembrane transport), GO:0005887 (integral component of plasma membrane), GO:0009925 (basal plasma membrane), GO:0015629 (actin cytoskeleton), GO:0016324 (apical plasma mem…	588.958				48.1306	0.846519	5.22892	94.4111	5.5992e-06	0.000286833		0.1	0.190328	0.000468387	0.87831	0.982285	0.0213116	0.000467965		26.4124	24.2586	29.2464	45.91	47.1569	50.671			-0.421064	-0.539118	-0.279132		0.354002	0.39185	0.493462
FBgn0262509	nrm	protein_coding	GO:0008039 (synaptic target recognition), GO:0005886 (plasma membrane), GO:0003674 (molecular_function)	588.204				37.234	1.38381	4.61162	94.2227	5.64452e-06	0.000287633		0.1	0.190328	0.000644639	0.87831	0.983102	0.0213116	0.000425884		10.3156	14.1698	15.7568	35.4811	36.8414	32.7605			-0.999473	-0.576585	-0.433039		0.689365	0.742181	0.577552
FBgn0261955	kdn	protein_coding	dme01200 (Carbon metabolism), dme01100 (Metabolic pathways), dme00630 (Glyoxylate and dicarboxylate metabolism), dme01230 (Biosynthesis of amino acids), dme00020 (Citrate cycle (TCA cycle)), dme01210 (2-Oxocarboxylic acid metabolism), GO:0005975 (carbohydrate metabolic process), GO:0006099 (tricarboxylic acid cycle), GO:0005739 (mitochondrion), GO:0005759 (mitochondrial matrix), GO:0004108 (citra…	587.493				94.9391	0.558258	8.24617	94.0454	5.68758e-06	0.00028831		0.1	0.190328	0.0153817	0.87831	0.96648	0.0213116	0.00166658		241.793	249.274	245.193	391.312	351.523	341.321			-0.298291	-0.254506	-0.278224		0.393985	0.239702	0.197334
FBgn0028499	CG7985	protein_coding	dme01100 (Metabolic pathways), dme00513 (Various types of N-glycan biosynthesis), dme00511 (Other glycan degradation), GO:0005739 (mitochondrion), GO:0015929 (hexosaminidase activity)	585.974				34.435	1.12658	4.41993	93.6666	5.78092e-06	0.000291515		0.1	0.190328	0.0180896	0.87831	0.964026	0.0213116	0.00191792		13.4896	13.3762	13.0362	25.5056	32.9872	28.6796			-0.513084	-0.524415	-0.558952		0.358193	0.716889	0.521369
FBgn0001091	Gapdh1	protein_coding	dme01200 (Carbon metabolism), dme01230 (Biosynthesis of amino acids), dme00010 (Glycolysis / Gluconeogenesis), dme01100 (Metabolic pathways), GO:0006006 (glucose metabolic process), GO:0006096 (glycolytic process), GO:0007520 (myoblast fusion), GO:0007525 (somatic muscle development), GO:0055114 (oxidation-reduction process), GO:0005829 (cytosol), GO:0030018 (Z disc), GO:0031430 (M band), GO:0004…	584.34				98.9155	0.58335	10.6024	93.2602	5.8832e-06	0.000295136		0.0765225	0.190328	0.0138715	0.891133	0.961132	0.017133	0.00223667		1198.19	1267.46	1267.46	1775.41	1781.53	2036.48			-0.34425	-0.263242	-0.263242		0.222652	0.227615	0.420468
FBgn0027590	GstE12	protein_coding	dme00982 (Drug metabolism - cytochrome P450), dme00983 (Drug metabolism - other enzymes), dme01100 (Metabolic pathways), dme00980 (Metabolism of xenobiotics by cytochrome P450), dme00480 (Glutathione metabolism), GO:0006749 (glutathione metabolic process), GO:0005737 (cytoplasm), GO:0004364 (glutathione transferase activity)	583.826				92.6048	0.611451	7.79142	93.1324	5.91581e-06	0.000295242		0.1	0.190328	0.00116474	0.87831	0.974249	0.0213116	0.000986107		164.483	187.721	173.098	283.168	255.056	264.351			-0.39231	-0.202735	-0.319092		0.387757	0.237468	0.288912
FBgn0250836	CG8628	protein_coding	GO:0000062 (fatty-acyl-CoA binding)	581.627				34.5383	-2.03362	4.42755	92.5867	6.05761e-06	0.000300768		0.1	0.190328	0.00042893	-0.87831	-0.983521	0.0213116	0.000405121		36.0479	35.5944	31.0601	11.4492	5.32783	8.27514			1.05788	1.04011	0.849268		-0.515462	-1.49173	-0.94007
FBgn0036022	CG8329	protein_coding	GO:0006508 (proteolysis), GO:0004252 (serine-type endopeptidase activity)	580.138				71.6484	-1.24683	6.24086	92.2178	6.15584e-06	0.000304086		0.1	0.190328	0.0083759	-0.87831	-0.955696	0.0213116	0.00290083		90.5731	107.803	119.933	52.4848	38.5417	43.0761			0.398722	0.647451	0.799932		-0.377073	-0.812825	-0.656207
FBgn0016700				579.519				54.1004	0.665979	5.49013	92.0645	6.19723e-06	0.000304576		0.1	0.190328	0.000199146	0.87831	0.988789	0.0213116	0.000187815		32.307	35.8211	35.5944	56.9057	54.0718	53.6183			-0.419571	-0.274864	-0.283775		0.378308	0.305915	0.293987
FBgn0026439	Eaat1	protein_coding	GO:0007268 (synaptic transmission), GO:0008340 (determination of adult lifespan), GO:0008344 (adult locomotory behavior), GO:0008345 (larval locomotory behavior), GO:0014853 (regulation of excitatory postsynaptic membrane potential involved in skeletal muscle contraction), GO:0015810 (aspartate transport), GO:0015813 (L-glutamate transport), GO:0005886 (plasma membrane), GO:0016021 (integral comp…	577.303				73.3629	0.851884	6.31976	91.517	6.34789e-06	0.000309235		0.1	0.190328	0.00406483	0.87831	0.965806	0.0213116	0.00173388		50.8978	58.3794	61.1	104.063	92.6135	110.864			-0.571628	-0.377338	-0.312707		0.445879	0.279417	0.536376
FBgn0003068	per	protein_coding	dme04711 (Circadian rhythm - fly), GO:0000122 (negative regulation of transcription from RNA polymerase II promoter), GO:0001306 (age-dependent response to oxidative stress), GO:0001932 (regulation of protein phosphorylation), GO:0006979 (response to oxidative stress), GO:0007616 (long-term memory), GO:0007617 (mating behavior), GO:0007619 (courtship behavior), GO:0007620 (copulation), GO:0007622…	577.187				26.1826	1.19124	3.77583	91.4884	6.35589e-06	0.000309235		0.1	0.190328	0.00112034	0.87831	0.985693	0.0213116	0.000305553		7.36827	8.38849	8.84193	17.4571	18.5907	20.1777			-0.684644	-0.51868	-0.450634		0.456533	0.542524	0.654902
FBgn0038252	BigH1	protein_coding	GO:0006334 (nucleosome assembly), GO:0006355 (regulation of transcription, DNA-templated), GO:0016584 (nucleosome positioning), GO:0030261 (chromosome condensation), GO:0031936 (negative regulation of chromatin silencing), GO:0045910 (negative regulation of DNA recombination), GO:0060303 (regulation of nucleosome density), GO:0000785 (chromatin), GO:0000786 (nucleosome), GO:0005634 (nucleus), GO:…	575.501				97.139	-0.611337	8.92891	91.0727	6.47348e-06	0.000310628		0.1	0.190328	0.0148226	-0.87831	-0.959015	0.0213116	0.00248529		644.667	574.839	547.066	373.061	399.7	383.604			0.437461	0.272335	0.20102		-0.350055	-0.250805	-0.309957
FBgn0035969	CG4476	protein_coding	GO:0003333 (amino acid transmembrane transport), GO:0006836 (neurotransmitter transport), GO:0007632 (visual behavior), GO:0005886 (plasma membrane), GO:0016021 (integral component of membrane), GO:0005283 (sodium:amino acid symporter activity), GO:0005326 (neurotransmitter transporter activity), GO:0005328 (neurotransmitter:sodium symporter activity), GO:0005416 (cation:amino acid symporter acti…	575.444				87.389	-0.516586	7.14166	91.0586	6.4775e-06	0.000310628		0.1	0.190328	0.00128923	-0.87831	-0.983136	0.0213116	0.000424204		159.041	165.843	172.984	113.245	114.152	120.613			0.196136	0.256181	0.316649		-0.290181	-0.278774	-0.200011
FBgn0038700	CG3734	protein_coding	GO:0006508 (proteolysis), GO:0008236 (serine-type peptidase activity), GO:0008239 (dipeptidyl-peptidase activity)	574.882				39.4443	-1.04598	4.73854	90.9202	6.51726e-06	0.000310628		0.1	0.190328	0.000903927	-0.87831	-0.977823	0.0213116	0.00073228		33.554	38.6551	34.8009	19.6109	16.777	15.4167			0.421362	0.620016	0.472507		-0.32408	-0.537479	-0.652326
FBgn0263199	Galk	protein_coding	GO:0006012 (galactose metabolic process), GO:0033499 (galactose catabolic process via UDP-galactose), GO:0046835 (carbohydrate phosphorylation), GO:0005737 (cytoplasm), GO:0005829 (cytosol), GO:0016020 (membrane), GO:0070062 (extracellular vesicular exosome), GO:0004335 (galactokinase activity), GO:0005524 (ATP binding), GO:0005534 (galactose binding)	574.586				87.3063	0.536767	7.13799	90.8474	6.5383e-06	0.000310628		0.1	0.190328	0.000399815	0.87831	0.983651	0.0213116	0.00039873		111.658	111.091	121.52	163.462	162.895	173.098			-0.304731	-0.312008	-0.183662		0.24108	0.2361	0.323221
FBgn0032523	CG16956	protein_coding		574.493				7.09564	-2.97249	1.64032	90.8245	6.54494e-06	0.000310628		0.0765225	0.190328	0.023524	-0.891133	-0.952122	0.017133	0.0033836		3.74082	5.55454	6.12133	0.56679	0.793506	0.56679			0.590438	1.0578	1.17745		-1.00689	-0.811915	-1.00689
FBgn0262608	CG43134	protein_coding	GO:0008150 (biological_process), GO:0005575 (cellular_component), GO:0003674 (molecular_function)	573.889				96.3954	-0.698762	8.65567	90.676	6.58818e-06	0.000311041		0.1	0.190328	0.0242574	-0.87831	-0.949019	0.0213116	0.0038324		460.8	474.29	561.349	311.168	312.075	298.698			0.237289	0.278828	0.521485		-0.327659	-0.323474	-0.386469
FBgn0031037	CG14207	protein_coding	GO:0042026 (protein refolding), GO:0061077 (chaperone-mediated protein folding), GO:0005654 (nucleoplasm), GO:0005829 (cytosol), GO:0030018 (Z disc), GO:0051082 (unfolded protein binding)	572.891				92.2124	0.533875	7.71396	90.4307	6.66038e-06	0.000311041		0.1	0.190328	0.000599293	0.87831	0.981768	0.0213116	0.000495576		159.948	175.932	178.199	256.189	239.866	248.254			-0.363408	-0.226812	-0.208443		0.312826	0.218224	0.267613
FBgn0052311	zormin	protein_coding	GO:0030017 (sarcomere), GO:0030018 (Z disc), GO:0031430 (M band), GO:0031674 (I band), GO:0003779 (actin binding), GO:0005515 (protein binding), GO:0051015 (actin filament binding)	572.644				51.6526	1.09597	5.38709	90.3699	6.67842e-06	0.000311041		0.1	0.190328	0.00124039	0.87831	0.979914	0.0213116	0.00060113		21.4247	29.6998	28.4529	58.7195	53.3916	58.0393			-0.822411	-0.369268	-0.42909		0.590703	0.455887	0.574178
FBgn0010424	TpnC73F	protein_coding	GO:0019722 (calcium-mediated signaling), GO:0051300 (spindle pole body organization), GO:0005634 (nucleus), GO:0005737 (cytoplasm), GO:0005509 (calcium ion binding), GO:0030234 (enzyme regulator activity)	572.593				64.0777	1.15734	5.8933	90.3574	6.68214e-06	0.000311041		0.1	0.190328	0.00639501	0.87831	0.959821	0.0213116	0.00238913		30.8334	41.0356	38.0883	87.5124	70.0553	87.7391			-0.801673	-0.400602	-0.505477		0.673666	0.356728	0.677357
FBgn0051211	CG31211	protein_coding		571.78				74.1789	0.962141	6.36345	90.1579	6.7418e-06	0.000311439		0.1	0.190328	0.00152582	0.87831	0.968913	0.0213116	0.00143459		52.5981	64.5007	49.9909	109.277	99.415	116.872			-0.550159	-0.260831	-0.622102		0.49072	0.355561	0.586809
FBgn0033005	CG3107	protein_coding	GO:0006508 (proteolysis), GO:0005739 (mitochondrion), GO:0005759 (mitochondrial matrix), GO:0004222 (metalloendopeptidase activity), GO:0046872 (metal ion binding), R-DME-1268020 (Drosophila melanogaster: Mitochondrial protein import), R-DME-9609507 (Drosophila melanogaster: Protein localization)	570.712				91.448	-0.433013	7.59155	89.8959	6.82116e-06	0.000311439		0.1	0.190328	0.00320506	-0.87831	-0.990787	0.0213116	0.000126938		225.129	225.242	213.68	162.442	164.142	165.276			0.239934	0.240657	0.164975		-0.228433	-0.213501	-0.203632
FBgn0052039	CG32039	protein_coding	dme04141 (Protein processing in endoplasmic reticulum), GO:0008150 (biological_process), GO:0005575 (cellular_component), GO:0003674 (molecular_function)	570.69				57.7876	-0.574292	5.64196	89.8905	6.8228e-06	0.000311439		0.1	0.190328	0.00144645	-0.87831	-0.991869	0.0213116	9.88899e-05		60.4198	60.8733	57.1324	39.2219	39.902	40.6955			0.304136	0.314748	0.224775		-0.306588	-0.282396	-0.254675
FBgn0001225	Hsp26	protein_coding	GO:0008340 (determination of adult lifespan), GO:0009408 (response to heat), GO:0009631 (cold acclimation), GO:0042026 (protein refolding), GO:0061077 (chaperone-mediated protein folding), GO:0005737 (cytoplasm), GO:0017022 (myosin binding), GO:0051082 (unfolded protein binding), R-DME-2262752 (Drosophila melanogaster: Cellular responses to stress), R-DME-3371556 (Drosophila melanogaster: Cellula…	570.393				98.9568	-0.522216	10.6365	89.8178	6.84502e-06	0.000311439		0.1	0.190328	0.00421836	-0.87831	-0.969701	0.0213116	0.00136314		2003.6	1801.83	1824.38	1241.38	1332.98	1345.67			0.356646	0.20359	0.22153		-0.333559	-0.230936	-0.21727
FBgn0036008	CG3408	protein_coding	GO:0005737 (cytoplasm), GO:0003674 (molecular_function)	570.307				67.8579	-0.655275	6.06557	89.7966	6.85152e-06	0.000311439		0.0765225	0.190328	0.0153761	-0.891133	-0.969867	0.017133	0.00134836		88.646	80.4842	75.8365	51.6913	51.918	51.918			0.4413	0.303582	0.218854		-0.325375	-0.319181	-0.319181
FBgn0043576	PGRP-SC1a	protein_coding	dme04624 (Toll and Imd signaling pathway), GO:0006955 (immune response), GO:0009253 (peptidoglycan catabolic process), GO:0019730 (antimicrobial humoral response), GO:0032827 (negative regulation of natural killer cell differentiation involved in immune response), GO:0045087 (innate immune response), GO:0045824 (negative regulation of innate immune response), GO:0050830 (defense response to Gram-…	567.326				12.1049	-2.09143	2.23978	89.0675	7.07973e-06	0.000320308		0.1	0.190328	0.0140783	-0.87831	-0.967093	0.0213116	0.00160648		8.61521	6.12133	7.14156	1.92709	1.70037	1.47365			1.02998	0.596808	0.789965		-0.685874	-0.802182	-0.928696
FBgn0000289	cg	protein_coding	GO:0006355 (regulation of transcription, DNA-templated), GO:0007476 (imaginal disc-derived wing morphogenesis), GO:0005634 (nucleus), GO:0003677 (DNA binding), GO:0003700 (sequence-specific DNA binding transcription factor activity)	565.805				44.9804	0.824511	5.08296	88.6963	7.19946e-06	0.00032421		0.1	0.190328	0.00190226	0.87831	0.978207	0.0213116	0.000707246		23.9185	22.785	26.1857	45.3432	44.0963	39.6753			-0.419386	-0.486556	-0.293758		0.475752	0.436402	0.287547
FBgn0010482	l(2)01289	protein_coding	GO:0045454 (cell redox homeostasis)	564.332				48.9052	1.20697	5.2641	88.3374	7.31766e-06	0.000326143		0.1	0.190328	0.00725084	0.87831	0.96002	0.0213116	0.00236569		19.2709	24.9388	25.0521	58.7195	45.5699	55.6588			-0.826562	-0.47086	-0.464569		0.732231	0.373429	0.65633
FBgn0014863	Mlp84B	protein_coding	GO:0045214 (sarcomere organization), GO:0060537 (muscle tissue development), GO:0090175 (regulation of establishment of planar polarity), GO:0005634 (nucleus), GO:0015629 (actin cytoskeleton), GO:0030018 (Z disc), GO:0008307 (structural constituent of muscle)	564.177				93.4208	1.03151	7.94918	88.2997	7.33021e-06	0.000326143		0.1	0.190328	0.00429639	0.87831	0.979765	0.0213116	0.000610024		130.362	173.098	183.187	339.281	319.556	335.993			-0.818894	-0.412541	-0.331271		0.554286	0.468139	0.540281
FBgn0003204	ras	protein_coding	dme01100 (Metabolic pathways), dme00230 (Purine metabolism), dme00983 (Drug metabolism - other enzymes), GO:0006164 (purine nucleotide biosynthetic process), GO:0006183 (GTP biosynthetic process), GO:0007411 (axon guidance), GO:0055114 (oxidation-reduction process), GO:0005737 (cytoplasm), GO:0003938 (IMP dehydrogenase activity), R-DME-1430728 (Drosophila melanogaster: Metabolism), R-DME-15869 (D…	564.014				93.6067	0.405167	7.98641	88.2601	7.34343e-06	0.000326143		0.1	0.190328	0.000376038	0.87831	0.994782	0.0213116	4.07689e-05		215.834	213.793	224.449	291.557	286.116	288.496			-0.216116	-0.229757	-0.159905		0.216012	0.188927	0.200839
FBgn0030174	CG15312	protein_coding		562.871				71.8447	0.688473	6.24733	87.982	7.43703e-06	0.000327816		0.1	0.190328	0.00102967	0.87831	0.975813	0.0213116	0.000870469		59.6263	53.0516	61.3267	97.7146	95.2207	87.5124			-0.298326	-0.463934	-0.25842		0.404993	0.368078	0.247609
FBgn0037126	CG14567	protein_coding		562.728				28.7234	1.06704	3.9968	87.9472	7.44883e-06	0.000327816		0.0765225	0.190328	0.00517719	0.891133	0.981998	0.017133	0.000483211		9.86215	9.86215	10.769	19.3842	21.6514	22.8983			-0.536953	-0.536953	-0.421269		0.371191	0.523337	0.600647
FBgn0002940	ninaE	protein_coding	dme04745 (Phototransduction - fly), GO:0007186 (G-protein coupled receptor signaling pathway), GO:0007601 (visual perception), GO:0007602 (phototransduction), GO:0008344 (adult locomotory behavior), GO:0008594 (photoreceptor cell morphogenesis), GO:0009584 (detection of visible light), GO:0009589 (detection of UV), GO:0009642 (response to light intensity), GO:0030265 (phospholipase C-activating r…	561.486				99.2357	0.737667	10.931	87.6456	7.55224e-06	0.000330863		0.1	0.190328	0.00146337	0.87831	0.971716	0.0213116	0.00118866		1295.91	1478.42	1616.6	2588.08	2357.28	2376.44			-0.540513	-0.350563	-0.221736		0.456848	0.322145	0.333818
FBgn0033638	CG9005	protein_coding	GO:0034976 (response to endoplasmic reticulum stress), GO:0005575 (cellular_component), GO:0003674 (molecular_function)	556.94				62.0946	0.756769	5.81461	86.5448	7.94489e-06	0.000343091		0.1	0.190328	0.00372157	0.87831	0.969581	0.0213116	0.0013739		38.2017	43.6428	43.1894	76.1766	65.1809	69.9419			-0.491462	-0.303948	-0.318676		0.485787	0.264038	0.364261
FBgn0033129	Tsp42Eh	protein_coding	GO:0007166 (cell surface receptor signaling pathway), GO:0005887 (integral component of plasma membrane), GO:0016021 (integral component of membrane), GO:0003674 (molecular_function)	556.92				18.7151	1.3028	3.05207	86.5401	7.94661e-06	0.000343091		0.0765225	0.190328	0.000925389	0.891133	0.997567	0.017133	8.87218e-06		4.30761	4.53432	5.10111	11.5625	11.4492	11.4492			-0.660697	-0.600351	-0.459686		0.582296	0.569219	0.569219
FBgn0038717	CG17751	protein_coding	GO:0055085 (transmembrane transport)	556.639				44.9287	1.4378	5.08216	86.4722	7.97164e-06	0.000343091		0.1	0.190328	0.00448103	0.87831	0.981871	0.0213116	0.000489996		15.6434	23.8052	14.9633	47.2703	49.9909	50.2176			-0.881443	-0.305752	-0.941639		0.654742	0.733846	0.740246
FBgn0011603	ine	protein_coding	GO:0006836 (neurotransmitter transport), GO:0009414 (response to water deprivation), GO:0019226 (transmission of nerve impulse), GO:0042065 (glial cell growth), GO:0042066 (perineurial glial growth), GO:0047484 (regulation of response to osmotic stress), GO:0050891 (multicellular organismal water homeostasis), GO:0005886 (plasma membrane), GO:0016021 (integral component of membrane), GO:0016323 (…	556.623				35.6435	0.841057	4.51121	86.4683	7.97309e-06	0.000343091		0.1	0.190328	0.0006346	0.87831	0.990547	0.0213116	0.000133629		15.8701	15.6434	17.0037	29.9265	27.4326	29.5864			-0.426696	-0.446216	-0.332873		0.447678	0.326381	0.431726
FBgn0016120	ATPsynD	protein_coding	dme01100 (Metabolic pathways), dme00190 (Oxidative phosphorylation), GO:0006979 (response to oxidative stress), GO:0008340 (determination of adult lifespan), GO:0015986 (ATP synthesis coupled proton transport), GO:0032007 (negative regulation of TOR signaling), GO:0046034 (ATP metabolic process), GO:0051881 (regulation of mitochondrial membrane potential), GO:0070373 (negative regulation of ERK1 …	554.852				95.2799	0.405775	8.33722	86.0411	8.13288e-06	0.000348418		0.1	0.190328	0.000615747	0.87831	0.988769	0.0213116	0.000188485		272.853	276.594	284.642	365.466	359.912	379.636			-0.228986	-0.209413	-0.168179		0.191294	0.169259	0.246025
FBgn0011660	Pms2	protein_coding	dme03430 (Mismatch repair), dme03460 (Fanconi anemia pathway), GO:0006298 (mismatch repair), GO:0032300 (mismatch repair complex), GO:0032389 (MutLalpha complex), GO:0005524 (ATP binding), GO:0016887 (ATPase activity), GO:0030983 (mismatched DNA binding), R-DME-5358508 (Drosophila melanogaster: Mismatch Repair), R-DME-5358565 (Drosophila melanogaster: Mismatch repair (MMR) directed by MSH2:MSH6 (…	553.892				46.2404	-0.724604	5.13586	85.8097	8.22109e-06	0.000349159		0.1	0.190328	0.000252992	-0.87831	-0.987338	0.0213116	0.000239476		45.3432	42.2825	42.9627	24.7121	28.2261	26.0723			0.410867	0.312294	0.334789		-0.439047	-0.254231	-0.364671
FBgn0250819	CG33521	protein_coding		553.879				72.6193	1.19096	6.27997	85.8066	8.2223e-06	0.000349159		0.1	0.190328	0.00149437	0.87831	0.97665	0.0213116	0.000811486		36.8414	55.7722	48.9707	115.172	103.836	104.289			-0.925164	-0.339944	-0.524046		0.69306	0.544934	0.55116
FBgn0264385	lncRNA:CR43837	ncRNA		552.837				30.7065	-1.93063	4.1459	85.556	8.31916e-06	0.00035173		0.1	0.190328	0.000855523	-0.87831	-0.976705	0.0213116	0.000807695		30.72	27.4326	24.9388	10.2022	6.23469	5.32783			1.06796	0.910111	0.777673		-0.433652	-1.06443	-1.25765
FBgn0005666	bt	protein_coding	GO:0006468 (protein phosphorylation), GO:0006936 (muscle contraction), GO:0007498 (mesoderm development), GO:0045214 (sarcomere organization), GO:0071689 (muscle thin filament assembly), GO:0005865 (striated muscle thin filament), GO:0030017 (sarcomere), GO:0030018 (Z disc), GO:0031430 (M band), GO:0031674 (I band), GO:0004672 (protein kinase activity), GO:0004674 (protein serine/threonine kinase…	551.213				83.3609	1.11052	6.8613	85.1659	8.47278e-06	0.000356667		0.1	0.190328	0.00134317	0.87831	0.975391	0.0213116	0.000900982		58.0393	79.3506	82.9781	161.875	147.592	166.41			-0.875372	-0.430739	-0.367036		0.588647	0.456238	0.628262
FBgn0033132	Tsp42Ej	protein_coding	GO:0006897 (endocytosis), GO:0007166 (cell surface receptor signaling pathway), GO:0071486 (cellular response to high light intensity), GO:0005764 (lysosome), GO:0005887 (integral component of plasma membrane), GO:0016021 (integral component of membrane), GO:0003674 (molecular_function)	549.464				55.629	0.910078	5.54663	84.7464	8.64187e-06	0.00036221		0.1	0.190328	0.00117073	0.87831	0.972271	0.0213116	0.00114268		28.2261	32.4204	36.2746	61.3267	56.1122	64.7274			-0.628795	-0.435325	-0.277863		0.463796	0.337745	0.540441
FBgn0040284				547.781				58.521	0.700453	5.67006	84.3436	8.80815e-06	0.000367588		0.1	0.190328	0.00382854	0.87831	0.97304	0.0213116	0.00108045		36.728	41.0356	38.0883	66.6545	57.926	63.7072			-0.411864	-0.255888	-0.360763		0.430686	0.231403	0.366426
FBgn0260645	CG42537	protein_coding	GO:0004867 (serine-type endopeptidase inhibitor activity)	547.184				11.351	-2.08169	2.13818	84.2006	8.86809e-06	0.000368501		0.0765225	0.190328	0.0152063	-0.891133	-0.965627	0.017133	0.00175193		7.93506	6.80148	5.55454	1.81373	1.47365	1.47365			1.00256	0.806833	0.55558		-0.664432	-0.850271	-0.850271
FBgn0033423	CG1809	protein_coding	dme01100 (Metabolic pathways), dme00730 (Thiamine metabolism), dme00790 (Folate biosynthesis), GO:0016311 (dephosphorylation), GO:0009986 (cell surface), GO:0004035 (alkaline phosphatase activity), R-DME-1430728 (Drosophila melanogaster: Metabolism), R-DME-1483166 (Drosophila melanogaster: Synthesis of PA), R-DME-1483206 (Drosophila melanogaster: Glycerophospholipid biosynthesis), R-DME-1483257 (…	544.662				32.7928	-1.30816	4.30328	83.5987	9.1261e-06	0.000377602		0.1	0.190328	0.0114336	-0.87831	-0.957664	0.0213116	0.00265054		26.1857	32.4204	24.8254	12.9228	10.6557	10.0889			0.542855	0.840735	0.468798		-0.422543	-0.678963	-0.750882
FBgn0030432	CG4404	protein_coding	GO:0005634 (nucleus), GO:0005667 (transcription factor complex), GO:0003677 (DNA binding)	543.766				86.3355	0.550345	7.07307	83.3854	9.21974e-06	0.000379082		0.1	0.190328	0.00365155	0.87831	0.974064	0.0213116	0.00100031		105.99	114.265	107.01	149.746	167.657	161.875			-0.313122	-0.205641	-0.29943		0.181525	0.343494	0.293173
FBgn0052626	AMPdeam	protein_coding	dme01100 (Metabolic pathways), dme00230 (Purine metabolism), GO:0032264 (IMP salvage), GO:0005829 (cytosol), GO:0003876 (AMP deaminase activity), R-DME-1430728 (Drosophila melanogaster: Metabolism), R-DME-15869 (Drosophila melanogaster: Metabolism of nucleotides), R-DME-168249 (Drosophila melanogaster: Innate Immune System), R-DME-168256 (Drosophila melanogaster: Immune System), R-DME-6798695 (Dr…	543.572				91.8715	0.572764	7.65702	83.3393	9.24017e-06	0.000379082		0.1	0.190328	0.00105813	0.87831	0.976938	0.0213116	0.00079162		148.499	167.657	170.15	243.153	231.137	249.048			-0.40894	-0.234987	-0.213811		0.29871	0.225901	0.333127
FBgn0011225	jar	protein_coding	GO:0006997 (nucleus organization), GO:0007015 (actin filament organization), GO:0007051 (spindle organization), GO:0007283 (spermatogenesis), GO:0007291 (sperm individualization), GO:0007297 (ovarian follicle cell migration), GO:0007298 (border follicle cell migration), GO:0007391 (dorsal closure), GO:0007552 (metamorphosis), GO:0007560 (imaginal disc morphogenesis), GO:0008104 (protein localizat…	543.141				80.6445	0.61379	6.69132	83.2366	9.28579e-06	0.000379346		0.1	0.190328	0.00095829	0.87831	0.975371	0.0213116	0.000902412		75.043	85.3586	84.1117	126.281	117.779	130.135			-0.419792	-0.236268	-0.257251		0.323336	0.2236	0.366374
FBgn0031653	Jon25Biii	protein_coding	GO:0006508 (proteolysis), GO:0004175 (endopeptidase activity), GO:0004252 (serine-type endopeptidase activity)	542.752				97.6761	-1.81727	9.17868	83.1441	9.32713e-06	0.000379434		0.1	0.190328	0.0123686	-0.87831	-0.947907	0.0213116	0.00399982		756.551	1093	857.894	205.178	342.001	221.048			0.679954	1.21015	0.86109		-1.1975	-0.463176	-1.09052
FBgn0262900	CG43255	protein_coding	GO:0008150 (biological_process), GO:0005575 (cellular_component), GO:0003674 (molecular_function)	541.343				29.7356	0.933395	4.07813	82.8091	9.47871e-06	0.000383987		0.1	0.190328	0.000597194	0.87831	0.995618	0.0213116	2.87591e-05		10.5423	11.7892	12.016	22.1048	21.538	21.9915			-0.547035	-0.399036	-0.373685		0.454228	0.418396	0.447132
FBgn0039801	Npc2h	protein_coding	dme04142 (Lysosome), GO:0015918 (sterol transport), GO:0032367 (intracellular cholesterol transport), GO:0042381 (hemolymph coagulation), GO:0005576 (extracellular region), GO:0005615 (extracellular space), GO:0001530 (lipopolysaccharide binding), GO:0030882 (lipid antigen binding), GO:0032934 (sterol binding), GO:0042834 (peptidoglycan binding), GO:0070891 (lipoteichoic acid binding)	540.418				36.4697	1.08931	4.56286	82.5897	9.57967e-06	0.000386166		0.1	0.190328	0.000917725	0.87831	0.97667	0.0213116	0.000810116		12.6961	15.4167	16.777	31.5135	34.4608	29.5864			-0.736085	-0.474686	-0.359839		0.51119	0.636377	0.423043
FBgn0265991	Zasp52	protein_coding	GO:0001952 (regulation of cell-matrix adhesion), GO:0030239 (myofibril assembly), GO:0061061 (muscle structure development), GO:0001725 (stress fiber), GO:0005915 (zonula adherens), GO:0005925 (focal adhesion), GO:0005927 (muscle tendon junction), GO:0015629 (actin cytoskeleton), GO:0016323 (basolateral plasma membrane), GO:0030018 (Z disc), GO:0031252 (cell leading edge), GO:0045177 (apical part…	540.122				91.7269	0.977598	7.63895	82.5194	9.61227e-06	0.000386166		0.1	0.190328	0.00141111	0.87831	0.971707	0.0213116	0.00118942		109.617	147.025	145.665	267.978	245.193	279.087			-0.767275	-0.347007	-0.360326		0.514639	0.386941	0.573027
FBgn0042201	Nplp3	protein_coding	GO:0007218 (neuropeptide signaling pathway), GO:0005576 (extracellular region), GO:0005184 (neuropeptide hormone activity)	539.477				66.7011	1.29919	6.01588	82.3665	9.68372e-06	0.000387429		0.1	0.190328	0.0248407	0.87831	0.933962	0.0213116	0.00639744		33.2139	35.7078	42.8493	88.5326	76.1766	110.411			-0.787353	-0.68585	-0.429381		0.600477	0.386227	0.91588
FBgn0040465	Dlip3	protein_coding	GO:0006355 (regulation of transcription, DNA-templated), GO:0006955 (immune response), GO:0007469 (antennal development), GO:0009953 (dorsal/ventral pattern formation), GO:0042480 (negative regulation of eye photoreceptor cell development), GO:0045316 (negative regulation of compound eye photoreceptor development), GO:0045944 (positive regulation of transcription from RNA polymerase II promoter),…	538.422				27.8868	-1.16407	3.91785	82.1166	9.80185e-06	0.000390541		0.1	0.190328	0.00516866	-0.87831	-0.974478	0.0213116	0.000968783		22.5582	18.364	20.8579	8.38849	10.0889	9.06864			0.671947	0.389092	0.563868		-0.655319	-0.415173	-0.554416
FBgn0053526	PNUTS	protein_coding	GO:0010467 (gene expression), GO:0048589 (developmental growth), GO:0005634 (nucleus), GO:0008157 (protein phosphatase 1 binding), GO:0046872 (metal ion binding)	538.048				81.068	0.734365	6.71435	82.0282	9.84408e-06	0.000390616		0.1	0.190328	0.00301152	0.87831	0.964764	0.0213116	0.0018405		80.3708	84.5651	71.0755	142.151	122.2	128.321			-0.329876	-0.257365	-0.504879		0.485078	0.268542	0.3385
FBgn0004580	Cbp53E	protein_coding	GO:0051480 (cytosolic calcium ion homeostasis), GO:0099509 (NA), GO:1900271 (regulation of long-term synaptic potentiation), GO:1903035 (negative regulation of response to wounding), GO:0005634 (nucleus), GO:0005829 (cytosol), GO:0030425 (dendrite), GO:0043005 (neuron projection), GO:0045202 (synapse), GO:0061175 (type II terminal bouton), GO:0097467 (type III terminal bouton), GO:0005509 (calciu…	536.83				32.2351	0.912457	4.274	81.7401	9.9832e-06	0.00039452		0.1	0.190328	0.000941044	0.87831	0.987181	0.0213116	0.000245435		12.356	13.603	13.8297	26.5258	24.7121	23.6918			-0.525759	-0.396989	-0.374763		0.517533	0.419194	0.360783
FBgn0036806	Cyp12c1	protein_coding	GO:0055114 (oxidation-reduction process), GO:0005506 (iron ion binding), GO:0016705 (oxidoreductase activity, acting on paired donors, with incorporation or reduction of molecular oxygen), GO:0020037 (heme binding)	536.257				28.6201	-1.12072	3.98996	81.6047	1.00494e-05	0.000395523		0.1	0.190328	0.00247938	-0.87831	-0.989206	0.0213116	0.000174125		21.8781	21.538	20.9712	9.40872	11.4492	8.72857			0.55462	0.533014	0.496269		-0.581555	-0.323299	-0.679048
FBgn0038585	Non3	protein_coding	GO:0000027 (ribosomal large subunit assembly), GO:0000463 (maturation of LSU-rRNA from tricistronic rRNA transcript (SSU-rRNA, 5.8S rRNA, LSU-rRNA)), GO:0090307 (spindle assembly involved in mitosis), GO:0005730 (nucleolus), GO:0019843 (rRNA binding)	533.016				81.9356	0.442549	6.75781	80.8408	1.04333e-05	0.000407954		0.1	0.190328	0.00192077	0.87831	0.992099	0.0213116	9.33953e-05		92.5002	91.7066	90.4597	120.5	125.827	126.961			-0.204379	-0.216675	-0.236211		0.173532	0.235447	0.248285
FBgn0036927	Gabat	protein_coding	dme00410 (beta-Alanine metabolism), dme00250 (Alanine, aspartate and glutamate metabolism), dme01100 (Metabolic pathways), dme00650 (Butanoate metabolism), dme00280 (Valine, leucine and isoleucine degradation), dme00640 (Propanoate metabolism), GO:0006109 (regulation of carbohydrate metabolic process), GO:0006520 (cellular amino acid metabolic process), GO:0009450 (gamma-aminobutyric acid catabol…	532.733				95.7653	-0.451322	8.45095	80.7742	1.04677e-05	0.000407954		0.1	0.190328	0.000864436	-0.87831	-0.981318	0.0213116	0.000520261		401.061	415.797	395.053	312.528	284.302	289.516			0.215387	0.26732	0.193667		-0.143431	-0.279536	-0.253406
FBgn0038407	CG6126	protein_coding	GO:0055085 (transmembrane transport), R-DME-382551 (Drosophila melanogaster: Transport of small molecules), R-DME-425366 (Drosophila melanogaster: Transport of bile salts and organic acids, metal ions and amine compounds), R-DME-425407 (Drosophila melanogaster: SLC-mediated transmembrane transport), R-DME-549127 (Drosophila melanogaster: Organic cation transport), R-DME-549132 (Drosophila melanog…	532.536				67.1039	0.564717	6.03596	80.7278	1.04917e-05	0.000407954		0.1	0.190328	0.000412149	0.87831	0.985884	0.0213116	0.000297476		49.4241	53.8451	54.9786	80.1441	75.6098	78.3304			-0.36926	-0.248012	-0.218497		0.317113	0.234156	0.2845
FBgn0266451	fau	protein_coding	GO:0034059 (response to anoxia), GO:0005575 (cellular_component), GO:0003674 (molecular_function)	531.822				71.132	0.864242	6.21321	80.5601	1.0579e-05	0.000409702		0.1	0.190328	0.00773071	0.87831	0.978922	0.0213116	0.00066172		43.8696	55.2054	58.266	96.6944	93.5204	96.241			-0.673282	-0.348312	-0.271814		0.449257	0.401606	0.442545
FBgn0039170	CG13609	protein_coding	GO:0008150 (biological_process), GO:0005575 (cellular_component), GO:0003674 (molecular_function), R-DME-212436 (Drosophila melanogaster: Generic Transcription Pathway), R-DME-73857 (Drosophila melanogaster: RNA Polymerase II Transcription), R-DME-74160 (Drosophila melanogaster: Gene expression (Transcription))	530.798				31.5534	-1.38799	4.21357	80.3195	1.07057e-05	0.00041296		0.1	0.190328	0.0209455	-0.87831	-0.945994	0.0213116	0.00429619		31.8536	24.8254	22.8983	9.06864	11.4492	9.86215			0.918222	0.570961	0.459079		-0.787961	-0.481781	-0.67852
FBgn0031528	CG15412	protein_coding	GO:0031146 (SCF-dependent proteasomal ubiquitin-dependent protein catabolic process), GO:0019005 (SCF ubiquitin ligase complex), GO:0061630 (ubiquitin protein ligase activity)	529.848				29.8079	1.40842	4.08296	80.0966	1.08249e-05	0.000413767		0.1	0.190328	0.0102405	0.87831	0.958724	0.0213116	0.0025204		8.95528	7.8217	10.6557	20.1777	25.7323	26.9792			-0.676329	-0.850734	-0.448833		0.412685	0.748719	0.814492
FBgn0040001	FASN3	protein_coding	dme01212 (Fatty acid metabolism), dme01100 (Metabolic pathways), dme00061 (Fatty acid biosynthesis), GO:0009058 (biosynthetic process), GO:0055114 (oxidation-reduction process), GO:0004312 (fatty acid synthase activity), GO:0016491 (oxidoreductase activity), GO:0016788 (hydrolase activity, acting on ester bonds), GO:0031177 (phosphopantetheine binding)	529.808				92.0264	1.09552	7.68736	80.0872	1.08299e-05	0.000413767		0.1	0.190328	0.0106861	0.87831	0.948962	0.0213116	0.00384085		139.544	110.297	143.965	304.366	235.671	301.532			-0.44759	-0.78419	-0.402908		0.671932	0.304276	0.65848
FBgn0020521	pio	protein_coding	GO:0007424 (open tracheal system development), GO:0007475 (apposition of dorsal and ventral imaginal disc-derived wing surfaces), GO:0008362 (chitin-based embryonic cuticle biosynthetic process), GO:0040005 (chitin-based cuticle attachment to epithelium), GO:0045177 (apical part of cell), GO:0003674 (molecular_function)	529.61				42.3363	0.959178	4.93042	80.0409	1.08549e-05	0.000413767		0.1	0.190328	0.00086356	0.87831	0.976241	0.0213116	0.000840019		18.0239	20.1777	23.4651	41.149	37.0681	41.7158			-0.638841	-0.484108	-0.27593		0.508841	0.361926	0.528112
FBgn0052218	lncRNA:CR32218	ncRNA		528.728				32.6069	0.93021	4.29359	79.8343	1.09671e-05	0.000414709		0.1	0.190328	0.000721911	0.87831	0.984788	0.0213116	0.000345353		12.356	14.3965	13.2629	24.4853	27.2059	24.5987			-0.541525	-0.336416	-0.446749		0.390652	0.536983	0.397055
FBgn0265726	Nna1	protein_coding	GO:0002164 (larval development), GO:0003407 (neural retina development), GO:0006508 (proteolysis), GO:0007005 (mitochondrion organization), GO:0005739 (mitochondrion), GO:0004181 (metallocarboxypeptidase activity), GO:0008270 (zinc ion binding)	528.402				18.4156	1.37278	3.01883	79.7578	1.10091e-05	0.000414709		0.1	0.190328	0.000238733	0.87831	0.992603	0.0213116	8.18715e-05		5.10111	4.08089	3.96753	11.7892	10.9957	11.3358			-0.416389	-0.68038	-0.712932		0.651397	0.558987	0.599318
FBgn0038826	Syp	protein_coding	GO:0000398 (mRNA splicing, via spliceosome), GO:0007310 (oocyte dorsal/ventral axis specification), GO:0045886 (negative regulation of synaptic growth at neuromuscular junction), GO:0046011 (regulation of oskar mRNA translation), GO:0046843 (dorsal appendage formation), GO:1900073 (regulation of neuromuscular synaptic transmission), GO:0005634 (nucleus), GO:0005829 (cytosol), GO:0035770 (ribonucl…	528.378				60.8965	0.742951	5.76234	79.7522	1.10121e-05	0.000414709		0.1	0.190328	0.00191868	0.87831	0.978719	0.0213116	0.000674483		35.4811	43.1894	42.6226	70.3953	66.9946	65.6343			-0.545092	-0.268539	-0.287164		0.42359	0.35318	0.324025
FBgn0031373	CG15358	protein_coding	GO:0030246 (carbohydrate binding)	527.664				27.5976	1.30357	3.89238	79.5852	1.11044e-05	0.000414709		0.0765225	0.190328	0.00126655	0.891133	0.97562	0.017133	0.00088431		10.0889	7.59499	7.59499	21.7647	22.1048	18.5907			-0.36379	-0.731334	-0.731334		0.673899	0.695292	0.457268
FBgn0032156	CG13124	protein_coding	GO:0006446 (regulation of translational initiation), GO:0005829 (cytosol), GO:0003723 (RNA binding), GO:0008494 (translation activator activity)	527.292				78.6511	0.808451	6.5948	79.4982	1.11528e-05	0.000414709		0.1	0.190328	0.00694029	0.87831	0.976692	0.0213116	0.000808591		60.0798	70.9621	79.2373	125.374	119.706	123.22			-0.61432	-0.377777	-0.220742		0.434613	0.368412	0.409813
FBgn0030257	SmydA-4	protein_coding	GO:0010629 (negative regulation of gene expression), GO:0005634 (nucleus), GO:0005737 (cytoplasm), GO:0042826 (histone deacetylase binding)	526.966				18.0231	1.83536	2.97096	79.422	1.11955e-05	0.000414709		0.1	0.190328	0.0130386	0.87831	0.958762	0.0213116	0.00251576		3.06067	4.08089	2.83395	9.74879	12.016	13.943			-0.867507	-0.544143	-0.950392		0.536879	0.812985	1.01218
FBgn0035084	CG15861	protein_coding		526.714				25.439	1.04334	3.71486	79.3631	1.12286e-05	0.000414709		0.1	0.190328	0.00554475	0.87831	0.98602	0.0213116	0.000291779		8.16178	8.50185	8.61521	16.3236	18.8174	17.0037			-0.521495	-0.468914	-0.451805		0.39754	0.591575	0.453099
FBgn0036403	CG6661	protein_coding	dme00330 (Arginine and proline metabolism), dme00250 (Alanine, aspartate and glutamate metabolism), dme01100 (Metabolic pathways), GO:0006560 (proline metabolic process), GO:0055114 (oxidation-reduction process), GO:0005759 (mitochondrial matrix), GO:0003842 (1-pyrroline-5-carboxylate dehydrogenase activity), GO:0016620 (oxidoreductase activity, acting on the aldehyde or oxo group of donors, NAD …	526.229				1.56992	-3.33265	0.974435	79.2499	1.12925e-05	0.000414709		0.0636026	0.190328	0.0238762	-0.933257	-0.952384	0.00653338	0.00334695		3.74082	2.26716	3.5141	0.340074	0.340074	0.226716			1.03396	0.496864	0.963265		-0.78886	-0.78886	-0.916372
FBgn0034497	Mpcp1	protein_coding	GO:0006817 (phosphate ion transport), GO:0035435 (phosphate ion transmembrane transport), GO:0005740 (mitochondrial envelope), GO:0031305 (integral component of mitochondrial inner membrane), GO:0005315 (inorganic phosphate transmembrane transporter activity), GO:0015114 (phosphate ion transmembrane transporter activity)	525.979				91.5617	1.89402	7.61162	79.1915	1.13257e-05	0.000414709		0.1	0.190328	0.0153069	0.87831	0.945694	0.0213116	0.00434359		55.3187	98.1681	94.994	280.334	263.784	379.523			-1.4826	-0.666342	-0.713273		0.837997	0.750527	1.27369
FBgn0030776	CG4653	protein_coding	GO:0006508 (proteolysis), GO:0005737 (cytoplasm), GO:0004252 (serine-type endopeptidase activity)	525.605				43.2762	-0.982617	4.98222	79.1043	1.13754e-05	0.000414709		0.1	0.190328	0.00111285	-0.87831	-0.972915	0.0213116	0.00109047		40.8089	45.1165	39.1085	23.9185	18.1373	21.198			0.450971	0.592444	0.39107		-0.295619	-0.676453	-0.462412
FBgn0033019	CG10395	protein_coding	GO:0006338 (chromatin remodeling), GO:0031011 (Ino80 complex), R-DME-392499 (Drosophila melanogaster: Metabolism of proteins), R-DME-5688426 (Drosophila melanogaster: Deubiquitination), R-DME-5689603 (Drosophila melanogaster: UCH proteinases), R-DME-5696394 (Drosophila melanogaster: DNA Damage Recognition in GG-NER), R-DME-5696398 (Drosophila melanogaster: Nucleotide Excision Repair), R-DME-56963…	525.409				75.1601	-0.524121	6.40521	79.0584	1.14017e-05	0.000414709		0.1	0.190328	0.00864633	-0.87831	-0.977134	0.0213116	0.00077832		105.65	98.9616	94.5406	68.4683	70.7354	68.8083			0.342352	0.248918	0.183658		-0.276102	-0.22977	-0.269056
FBgn0036537	CG18081	protein_coding		525.37				82.2764	-0.463709	6.78303	79.0494	1.14068e-05	0.000414709		0.1	0.190328	0.00545438	-0.87831	-0.984938	0.0213116	0.000338606		121.633	128.888	131.722	92.3868	91.2532	93.5204			0.163735	0.246655	0.277794		-0.229324	-0.246943	-0.211917
FBgn0037046	CG10581	protein_coding	dme01100 (Metabolic pathways), dme00730 (Thiamine metabolism), dme00230 (Purine metabolism), GO:0098519 (nucleotide phosphatase activity, acting on free nucleotides)	524.902				15.6889	1.79098	2.69606	78.9401	1.14697e-05	0.000414709		0.1	0.190328	0.000580006	0.87831	0.983118	0.0213116	0.000425087		2.1538	3.5141	2.72059	10.4289	9.97551	8.72857			-1.00626	-0.488916	-0.767822		0.851265	0.792861	0.618873
FBgn0010015	CanA1	protein_coding	dme04310 (Wnt signaling pathway), GO:0006470 (protein dephosphorylation), GO:0007269 (neurotransmitter secretion), GO:0016192 (vesicle-mediated transport), GO:0030431 (sleep), GO:0042059 (negative regulation of epidermal growth factor receptor signaling pathway), GO:0045088 (regulation of innate immune response), GO:0071731 (response to nitric oxide), GO:0072375 (medium-term memory), GO:0097720 (…	524.831				22.8672	1.11755	3.46135	78.9237	1.14792e-05	0.000414709		0.1	0.190328	0.000155432	0.87831	0.994874	0.0213116	3.93528e-05		7.25491	6.12133	7.0282	14.6232	15.19	14.5098			-0.424786	-0.637891	-0.464963		0.495578	0.54699	0.485072
FBgn0262742				524.085				78.6511	0.983762	6.5948	78.7497	1.15804e-05	0.000415797		0.1	0.190328	0.00147066	0.87831	0.969596	0.0213116	0.00137252		52.8248	71.869	69.6018	133.196	117.552	133.536			-0.767881	-0.330848	-0.376447		0.550113	0.371298	0.553765
FBgn0000116	Argk	protein_coding	dme00330 (Arginine and proline metabolism), GO:0016310 (phosphorylation), GO:0005576 (extracellular region), GO:0005737 (cytoplasm), GO:0005829 (cytosol), GO:0005886 (plasma membrane), GO:0004054 (arginine kinase activity), R-DME-1430728 (Drosophila melanogaster: Metabolism), R-DME-351202 (Drosophila melanogaster: Metabolism of polyamines), R-DME-71288 (Drosophila melanogaster: Creatine metabolis…	523.976				98.3681	0.553057	9.88349	78.7244	1.15953e-05	0.000415797		0.1	0.190328	0.0101493	0.87831	0.957104	0.0213116	0.00272061		742.382	806.656	747.483	1112.61	1042.21	1214.63			-0.318494	-0.198856	-0.308628		0.264574	0.170366	0.391037
FBgn0038395	CG10407	protein_coding	GO:0032504 (multicellular organism reproduction), GO:0005615 (extracellular space)	522.194				76.6061	-3.54289	6.4874	78.3098	1.18411e-05	0.000422865		0.1	0.190328	0.0850266	-0.87831	-0.847303	0.0213116	0.0331942		85.1319	161.082	248.367	14.2831	9.29536	18.8174			0.872197	1.7843	2.40585		-1.62241	-2.19236	-1.24758
FBgn0267727	Pen	protein_coding	GO:0006607 (NLS-bearing protein import into nucleus), GO:0007291 (sperm individualization), GO:0007301 (female germline ring canal formation), GO:0042332 (gravitaxis), GO:0048542 (lymph gland development), GO:0005634 (nucleus), GO:0005737 (cytoplasm), GO:0008565 (protein transporter activity), GO:0061608 (nuclear import signal receptor activity)	521.882				98.5747	-0.411897	10.1435	78.2373	1.18848e-05	0.000422865		0.1	0.190328	0.00542258	-0.87831	-0.973452	0.0213116	0.00104781		1360.41	1264.62	1248.53	969.665	995.51	946.313			0.281728	0.176473	0.158006		-0.206329	-0.168417	-0.241461
FBgn0031143	CG1532	protein_coding		521.608				90.3739	-0.38	7.44954	78.1735	1.19234e-05	0.000422865		0.1	0.190328	1.99021e-05	-0.87831	-0.999395	0.0213116	5.48203e-07		198.263	195.996	198.036	151.22	151.56	152.353			0.194965	0.178456	0.193323		-0.193556	-0.190336	-0.182852
FBgn0003114	plu	protein_coding	GO:0007338 (single fertilization), GO:0007343 (egg activation), GO:0007346 (regulation of mitotic cell cycle), GO:0008156 (negative regulation of DNA replication), GO:1902554 (serine/threonine protein kinase complex), GO:1902911 (protein kinase complex)	519.763				60.7932	-0.621512	5.75982	77.7455	1.21862e-05	0.000430441		0.1	0.190328	0.00507066	-0.87831	-0.984535	0.0213116	0.000356921		65.2942	64.6141	66.3144	39.3352	46.1367	42.0558			0.304066	0.289188	0.326099		-0.412777	-0.187966	-0.318609
FBgn0032907	CG9272	protein_coding	dme03410 (Base excision repair), GO:0006285 (base-excision repair, AP site formation), GO:0006296 (nucleotide-excision repair, DNA incision, 5'-to lesion), GO:0005634 (nucleus), GO:0000703 (oxidized pyrimidine nucleobase lesion DNA N-glycosylase activity), GO:0003677 (DNA binding), GO:0003906 (DNA-(apurinic or apyrimidinic site) lyase activity), GO:0051539 (4 iron, 4 sulfur cluster binding), GO:0…	519.489				53.2328	-0.666901	5.45577	77.6819	1.22259e-05	0.000430441		0.1	0.190328	0.000642629	-0.87831	-0.980254	0.0213116	0.000580998		54.9786	50.5577	55.2054	33.6673	36.0479	31.5135			0.363913	0.245224	0.369745		-0.327386	-0.231573	-0.419923
FBgn0029733	CG6927	protein_coding	GO:0007165 (signal transduction), GO:0007268 (synaptic transmission), GO:0034220 (ion transmembrane transport), GO:0042391 (regulation of membrane potential), GO:0050877 (neurological system process), GO:1902476 (chloride transmembrane transport), GO:0005887 (integral component of plasma membrane), GO:0043005 (neuron projection), GO:0045202 (synapse), GO:0004888 (transmembrane signaling receptor …	518.331				93.0386	-0.511929	7.89685	77.4137	1.23949e-05	0.000431112		0.1	0.190328	0.00464664	-0.87831	-0.968262	0.0213116	0.00149492		297.338	264.124	278.294	186.587	200.19	202.117			0.342975	0.172695	0.247811		-0.326411	-0.225412	-0.211659
FBgn0033538	CG11883	protein_coding	dme01100 (Metabolic pathways), dme00230 (Purine metabolism), dme00240 (Pyrimidine metabolism), dme00760 (Nicotinate and nicotinamide metabolism), GO:0009166 (nucleotide catabolic process), GO:0016787 (hydrolase activity)	518.322				38.6284	0.848824	4.69185	77.4116	1.23963e-05	0.000431112		0.1	0.190328	0.0104118	0.87831	0.971324	0.0213116	0.00122165		18.2506	19.0441	17.5705	30.38	36.2746	32.1937			-0.408434	-0.350159	-0.460328		0.296503	0.544851	0.377568
FBgn0001187	Hex-C	protein_coding	dme00520 (Amino sugar and nucleotide sugar metabolism), dme00010 (Glycolysis / Gluconeogenesis), dme00051 (Fructose and mannose metabolism), dme01100 (Metabolic pathways), dme00052 (Galactose metabolism), dme00500 (Starch and sucrose metabolism), dme01200 (Carbon metabolism), GO:0001678 (cellular glucose homeostasis), GO:0006096 (glycolytic process), GO:0042593 (glucose homeostasis), GO:0005829 (…	518.284				63.9641	0.893668	5.88871	77.4029	1.24018e-05	0.000431112		0.1	0.190328	0.00634777	0.87831	0.975448	0.0213116	0.000896774		37.0681	37.9749	48.8573	79.2373	76.0632	74.9297			-0.585404	-0.551439	-0.19618		0.490287	0.432057	0.410678
FBgn0039932	fuss	protein_coding	GO:0007474 (imaginal disc-derived wing vein specification), GO:0030512 (negative regulation of transforming growth factor beta receptor signaling pathway), GO:0030514 (negative regulation of BMP signaling pathway), GO:0045596 (negative regulation of cell differentiation), GO:0048666 (neuron development), GO:0005737 (cytoplasm), GO:0046332 (SMAD binding), GO:0070410 (co-SMAD binding)	518.09				23.0324	-1.34623	3.47857	77.3579	1.24304e-05	0.000431112		0.1	0.190328	0.0211953	-0.87831	-0.957048	0.0213116	0.0027277		13.7163	18.4774	14.8499	6.34805	5.89462	6.23469			0.434806	0.839187	0.541863		-0.567178	-0.659069	-0.589608
FBgn0037844	CG4570	protein_coding	GO:0006313 (transposition, DNA-mediated), GO:0015074 (DNA integration), GO:0003677 (DNA binding)	517.516				89.5889	-0.766967	7.36229	77.2252	1.25154e-05	0.000431112		0.1	0.190328	0.0137007	-0.87831	-0.947806	0.0213116	0.00401525		233.291	190.101	197.583	114.832	132.175	117.892			0.557068	0.263106	0.31851		-0.459203	-0.257904	-0.421577
FBgn0265101	Sgt1	protein_coding	GO:0007098 (centrosome cycle), GO:0007405 (neuroblast proliferation), GO:0031647 (regulation of protein stability), GO:0045201 (maintenance of neuroblast polarity), GO:0050821 (protein stabilization), GO:0000776 (kinetochore), GO:0005813 (centrosome), GO:0032154 (cleavage furrow), GO:0030674 (protein binding, bridging), GO:0051087 (chaperone binding)	517.318				83.2369	-0.63722	6.85378	77.1795	1.25448e-05	0.000431112		0.1	0.190328	0.0053468	-0.87831	-0.962817	0.0213116	0.00204811		152.693	132.289	136.596	84.3384	90.9131	95.7875			0.437128	0.23163	0.277517		-0.411659	-0.304583	-0.230033
FBgn0000541	E(bx)	protein_coding	GO:0006325 (chromatin organization), GO:0006338 (chromatin remodeling), GO:0006351 (transcription, DNA-templated), GO:0006357 (regulation of transcription from RNA polymerase II promoter), GO:0010468 (regulation of gene expression), GO:0030097 (hemopoiesis), GO:0035073 (pupariation), GO:0035076 (ecdysone receptor-mediated signaling pathway), GO:0042766 (nucleosome mobilization), GO:0045747 (posit…	517.136				71.886	0.524262	6.24805	77.1374	1.2572e-05	0.000431112		0.1	0.190328	0.00111232	0.87831	0.986845	0.0213116	0.000258453		58.9462	65.7477	61.7801	88.1925	88.5326	91.4799			-0.333194	-0.178144	-0.266554		0.240062	0.245552	0.292279
FBgn0026196	nop5	protein_coding	dme03008 (Ribosome biogenesis in eukaryotes), GO:0006364 (rRNA processing), GO:0005730 (nucleolus), GO:0031428 (box C/D snoRNP complex), GO:0032040 (small-subunit processome), GO:0030515 (snoRNA binding), R-DME-2990846 (Drosophila melanogaster: SUMOylation), R-DME-3108232 (Drosophila melanogaster: SUMO E3 ligases SUMOylate target proteins), R-DME-392499 (Drosophila melanogaster: Metabolism of pro…	516.941				96.7982	0.340286	8.78105	77.0924	1.26012e-05	0.000431112		0.1	0.190328	1.2864e-05	0.87831	0.997161	0.0213116	1.20758e-05		382.923	391.652	389.612	490.16	486.986	496.735			-0.188884	-0.156451	-0.163968		0.166491	0.157137	0.185675
FBgn0250906	Pgk	protein_coding	dme01230 (Biosynthesis of amino acids), dme00010 (Glycolysis / Gluconeogenesis), dme01200 (Carbon metabolism), dme01100 (Metabolic pathways), GO:0006094 (gluconeogenesis), GO:0006096 (glycolytic process), GO:0007268 (synaptic transmission), GO:0007520 (myoblast fusion), GO:0007525 (somatic muscle development), GO:0016310 (phosphorylation), GO:0046716 (muscle cell cellular homeostasis), GO:0005829…	515.792				98.0066	0.462499	9.42382	76.8269	1.27749e-05	0.000434629		0.1	0.190328	0.0111788	0.87831	0.964741	0.0213116	0.00184286		588.101	584.021	560.329	755.418	781.037	850.752			-0.203601	-0.21363	-0.273271		0.157066	0.205119	0.328316
FBgn0265200	lncRNA:CR44260	ncRNA		515.342				0.0103284	3.52535	0.318389	76.7232	1.28435e-05	0.000434629		0.0636026	0.190328	0.00118578	0.933257	0.992523	0.00653338	8.36435e-05		0.113358	0.113358	0.226716	1.70037	1.92709	2.04044			-0.710339	-0.710339	-0.570456		0.5679	0.684208	0.739025
FBgn0051928	CG31928	protein_coding	dme04140 (Autophagy - animal), dme04142 (Lysosome), GO:0006508 (proteolysis), GO:0030163 (protein catabolic process), GO:0042600 (chorion), GO:0004190 (aspartic-type endopeptidase activity), R-DME-1280218 (Drosophila melanogaster: Adaptive Immune System), R-DME-168256 (Drosophila melanogaster: Immune System), R-DME-2132295 (Drosophila melanogaster: MHC class II antigen presentation), R-DME-392499…	515.195				31.7703	-2.61442	4.23545	76.6891	1.28661e-05	0.000434629		0.1	0.190328	0.0315441	-0.87831	-0.925823	0.0213116	0.00804919		28.7929	24.8254	42.3959	7.14156	5.6679	2.83395			1.10882	0.90264	1.65141		-0.762774	-1.05085	-1.84925
FBgn0037213	CG12581	protein_coding		515.081				46.3231	0.819867	5.13896	76.663	1.28835e-05	0.000434629		0.1	0.190328	0.00364933	0.87831	0.968834	0.0213116	0.00144186		23.125	25.5056	27.3193	48.8573	41.6024	43.6428			-0.520432	-0.384668	-0.289178		0.526842	0.299971	0.367466
FBgn0035032	ATPsynF	protein_coding	dme01100 (Metabolic pathways), dme00190 (Oxidative phosphorylation), GO:1902600 (hydrogen ion transmembrane transport), GO:0000276 (mitochondrial proton-transporting ATP synthase complex, coupling factor F(o)), GO:0005739 (mitochondrion), GO:0016887 (ATPase activity), R-DME-1428517 (Drosophila melanogaster: The citric acid (TCA) cycle and respiratory electron transport), R-DME-1430728 (Drosophila…	514.121				96.4677	0.451614	8.68359	76.4417	1.3032e-05	0.000438111		0.1	0.190328	0.011395	0.87831	0.967503	0.0213116	0.00156696		346.989	354.584	339.847	457.06	460.234	506.937			-0.224965	-0.193817	-0.254881		0.171529	0.181491	0.320643
FBgn0260943	Rbp6	protein_coding	dme03015 (mRNA surveillance pathway), GO:0048864 (stem cell development), GO:0005737 (cytoplasm), GO:0005844 (polysome), GO:1990904 (NA), GO:0003723 (RNA binding), GO:0003727 (single-stranded RNA binding), GO:0008266 (poly(U) RNA binding)	512.565				25.7695	0.983362	3.74364	76.0836	1.32769e-05	0.000443687		0.1	0.190328	0.00166472	0.87831	0.991045	0.0213116	0.000119932		9.182	8.50185	8.84193	16.8903	17.0037	18.5907			-0.405139	-0.504879	-0.454147		0.408021	0.417134	0.53901
FBgn0038881	CG16791	protein_coding	GO:0006909 (phagocytosis)	512.39				28.1347	0.961418	3.94288	76.0434	1.33047e-05	0.000443687		0.1	0.190328	0.000140734	0.87831	0.990697	0.0213116	0.000129418		10.8824	10.5423	9.40872	19.8377	20.9712	19.2709			-0.372471	-0.414363	-0.563501		0.437899	0.514322	0.398114
FBgn0037547	CG7910	protein_coding	GO:0051726 (regulation of cell cycle)	512.198				84.0632	1.25014	6.90903	75.9993	1.33354e-05	0.000443687		0.1	0.190328	0.0150206	0.87831	0.940478	0.0213116	0.00520881		74.2495	57.5859	81.1644	201.211	149.746	155.754			-0.542153	-0.903282	-0.415323		0.883951	0.460212	0.516595
FBgn0052264	CG32264	protein_coding	GO:0031532 (actin cytoskeleton reorganization), GO:0005634 (nucleus), GO:0005829 (cytosol), GO:0003779 (actin binding), R-DME-109582 (Drosophila melanogaster: Hemostasis), R-DME-114608 (Drosophila melanogaster: Platelet degranulation ), R-DME-76002 (Drosophila melanogaster: Platelet activation, signaling and aggregation), R-DME-76005 (Drosophila melanogaster: Response to elevated platelet cytosol…	511.658				23.6728	1.15463	3.54779	75.8752	1.3422e-05	0.000444185		0.1	0.190328	0.000362812	0.87831	0.990614	0.0213116	0.000131739		6.12133	7.36827	7.8217	15.19	16.0968	16.2102			-0.710521	-0.477739	-0.401611		0.47436	0.552989	0.562523
FBgn0035283	CG12024	protein_coding		511.53				69.8616	-0.501466	6.14821	75.8459	1.34425e-05	0.000444185		0.1	0.190328	0.00126511	-0.87831	-0.986098	0.0213116	0.00028854		86.4922	80.8243	81.2777	57.6992	60.4198	57.4725			0.308822	0.212197	0.22017		-0.26699	-0.201627	-0.272573
FBgn0035063	CG3594	protein_coding	GO:0042274 (ribosomal small subunit biogenesis), GO:0005730 (nucleolus), GO:0030686 (90S preribosome), GO:0003729 (mRNA binding), GO:0019843 (rRNA binding)	511.249				61.5059	0.549458	5.79019	75.7813	1.34879e-05	0.000444185		0.1	0.190328	0.00209935	0.87831	0.982935	0.0213116	0.000434316		45.7966	45.3432	43.0761	62.0068	66.8812	67.5614			-0.236041	-0.250088	-0.322451		0.193063	0.300567	0.31495
FBgn0036793	CG4174	protein_coding	dme00330 (Arginine and proline metabolism), dme01100 (Metabolic pathways), GO:0018401 (peptidyl-proline hydroxylation to 4-hydroxy-L-proline), GO:0055114 (oxidation-reduction process), GO:0005783 (endoplasmic reticulum), GO:0004656 (procollagen-proline 4-dioxygenase activity), GO:0005506 (iron ion binding), GO:0016702 (oxidoreductase activity, acting on single donors with incorporation of molecul…	510.302				18.24	-1.59082	2.99509	75.564	1.36423e-05	0.000447744		0.1	0.190328	0.00111484	-0.87831	-0.979266	0.0213116	0.000640379		12.356	12.2427	10.3156	4.64768	3.85417	3.06067			0.778522	0.766225	0.539342		-0.463238	-0.681671	-0.93918
FBgn0085356	CG34327	protein_coding	GO:0008150 (biological_process), GO:0005575 (cellular_component), GO:0003674 (molecular_function)	506.922				30.5825	2.92304	4.13973	74.7904	1.42094e-05	0.000464023		0.1	0.190328	0.0306007	0.87831	0.927536	0.0213116	0.0076862		6.46141	3.40074	2.26716	32.7605	20.8579	38.6551			-0.697554	-1.45926	-1.88896		1.48026	0.85308	1.71243
FBgn0262539	CG43093	protein_coding	GO:0008150 (biological_process), GO:0005575 (cellular_component), GO:0003674 (molecular_function)	506.778				42.9457	0.841295	4.96312	74.7576	1.42341e-05	0.000464023		0.1	0.190328	0.000846923	0.87831	0.977666	0.0213116	0.000742668		20.0644	24.9388	21.538	41.7158	37.5215	40.0154			-0.541674	-0.241369	-0.444118		0.478289	0.329185	0.419686
FBgn0016053	pgc	protein_coding	GO:0007277 (pole cell development), GO:0007280 (pole cell migration), GO:0007281 (germ cell development), GO:0008354 (germ cell migration), GO:0031453 (positive regulation of heterochromatin assembly), GO:0045892 (negative regulation of transcription, DNA-templated), GO:0048134 (germ-line cyst formation), GO:0043186 (P granule), GO:0045495 (pole plasm)	506.085				95.9306	-0.540045	8.51732	74.5994	1.43539e-05	0.000466359		0.1	0.190328	0.00355983	-0.87831	-0.962943	0.0213116	0.0020344		458.873	438.582	404.348	287.476	319.103	288.723			0.351538	0.286434	0.169463		-0.321247	-0.171163	-0.315025
FBgn0039297	CG11852	protein_coding	GO:0005615 (extracellular space)	504.831				34.7965	1.10271	4.44767	74.3133	1.45737e-05	0.000471915		0.1	0.190328	0.00163761	0.87831	0.97187	0.0213116	0.00117585		11.4492	14.6232	15.0766	30.9467	26.4124	31.0601			-0.759948	-0.432308	-0.391032		0.599672	0.378833	0.604782
FBgn0001137	grk	protein_coding	dme04013 (MAPK signaling pathway - fly), dme04320 (Dorso-ventral axis formation), GO:0007173 (epidermal growth factor receptor signaling pathway), GO:0007298 (border follicle cell migration), GO:0007310 (oocyte dorsal/ventral axis specification), GO:0007314 (oocyte anterior/posterior axis specification), GO:0007474 (imaginal disc-derived wing vein specification), GO:0008069 (dorsal/ventral axis s…	503.191				53.7079	0.598119	5.47551	73.9401	1.48667e-05	0.000479128		0.1	0.190328	0.00111333	0.87831	0.987612	0.0213116	0.000229241		33.1005	35.0276	37.5215	52.1447	53.3916	54.4119			-0.378217	-0.298907	-0.202347		0.261914	0.295373	0.322183
FBgn0032763	CG17568	protein_coding	GO:0000122 (negative regulation of transcription from RNA polymerase II promoter), GO:0005634 (nucleus), GO:0003676 (nucleic acid binding), GO:0003714 (transcription corepressor activity), GO:0008270 (zinc ion binding)	503.032				36.1289	-0.76936	4.54078	73.904	1.48954e-05	0.000479128		0.1	0.190328	0.00610746	-0.87831	-0.985451	0.0213116	0.000315972		28.7929	27.4326	30.9467	16.777	17.0037	17.3438			0.35634	0.288918	0.457038		-0.38862	-0.370337	-0.34334
FBgn0085227	CG34198	protein_coding		502.637				13.5199	-1.67928	2.43387	73.8142	1.49671e-05	0.000479757		0.1	0.190328	0.000477301	-0.87831	-0.985931	0.0213116	0.000295495		7.70835	8.61521	7.36827	2.60723	1.92709	2.83395			0.657093	0.800012	0.599624		-0.614413	-0.915841	-0.526474
FBgn0020508	Ag5r2	protein_coding	GO:0032504 (multicellular organism reproduction), GO:0005576 (extracellular region), GO:0005615 (extracellular space), GO:0003674 (molecular_function)	502.38				68.5912	-2.019	6.09617	73.7557	1.50141e-05	0.000479757		0.1	0.190328	0.0630233	-0.87831	-0.879874	0.0213116	0.0207787		83.6582	153.373	91.1399	30.72	21.8781	28.3395			0.640645	1.50735	0.76282		-0.775612	-1.24704	-0.888161
FBgn0035781	CG8560	protein_coding	GO:0006508 (proteolysis), GO:0005615 (extracellular space), GO:0004181 (metallocarboxypeptidase activity), GO:0008270 (zinc ion binding), R-DME-166658 (Drosophila melanogaster: Complement cascade), R-DME-168249 (Drosophila melanogaster: Innate Immune System), R-DME-168256 (Drosophila melanogaster: Immune System), R-DME-977606 (Drosophila melanogaster: Regulation of Complement cascade)	502.015				91.2002	-1.34424	7.55448	73.6728	1.5081e-05	0.000480311		0.1	0.190328	0.01233	-0.87831	-0.941714	0.0213116	0.0049968		224.789	267.865	315.589	89.2128	131.155	97.9413			0.424517	0.676424	0.912152		-0.899055	-0.348225	-0.765813
FBgn0000077	amx	protein_coding	GO:0001713 (ectodermal cell fate determination), GO:0007220 (Notch receptor processing), GO:0007398 (ectoderm development), GO:0007498 (mesoderm development), GO:0045747 (positive regulation of Notch signaling pathway), GO:0046331 (lateral inhibition), GO:0044214 (fully spanning plasma membrane)	500.92				39.7129	-0.770755	4.75882	73.4244	1.52836e-05	0.000483807		0.1	0.190328	0.000618117	-0.87831	-0.986908	0.0213116	0.000255976		34.2341	32.6471	34.6876	20.7445	17.9106	20.8579			0.388494	0.322004	0.406942		-0.307827	-0.509286	-0.300326
FBgn0019644	ATPsynB	protein_coding	dme00190 (Oxidative phosphorylation), dme01100 (Metabolic pathways), GO:0015986 (ATP synthesis coupled proton transport), GO:1902600 (hydrogen ion transmembrane transport), GO:0000276 (mitochondrial proton-transporting ATP synthase complex, coupling factor F(o)), GO:0005739 (mitochondrion), GO:0046933 (proton-transporting ATP synthase activity, rotational mechanism), R-DME-1428517 (Drosophila mel…	500.882				97.9343	0.50309	9.36225	73.4156	1.52907e-05	0.000483807		0.1	0.190328	0.00274974	0.87831	0.964277	0.0213116	0.00189143		514.872	577.446	540.718	761.766	733.2	819.465			-0.329752	-0.164584	-0.259224		0.234475	0.179407	0.339677
FBgn0036766	CG5506	protein_coding		499.944				88.6594	-0.848801	7.25948	73.203	1.54669e-05	0.000486684		0.1	0.190328	0.00313583	-0.87831	-0.95704	0.0213116	0.00272868		183.98	217.081	189.195	125.941	99.7551	102.022			0.331091	0.568583	0.371197		-0.212123	-0.545426	-0.513323
FBgn0013531	MED20	protein_coding	GO:0006357 (regulation of transcription from RNA polymerase II promoter), GO:0005634 (nucleus), GO:0016592 (mediator complex), GO:0003713 (transcription coactivator activity), GO:0005515 (protein binding), R-DME-212436 (Drosophila melanogaster: Generic Transcription Pathway), R-DME-73857 (Drosophila melanogaster: RNA Polymerase II Transcription), R-DME-74160 (Drosophila melanogaster: Gene express…	499.863				38.8659	-0.740488	4.70131	73.1847	1.54822e-05	0.000486684		0.1	0.190328	0.0025268	-0.87831	-0.991756	0.0213116	0.00010166		32.1937	31.967	32.6471	20.1777	17.6839	20.0644			0.353982	0.344095	0.373557		-0.294378	-0.475134	-0.302121
FBgn0038074	Gnmt	protein_coding	dme00260 (Glycine, serine and threonine metabolism), dme01100 (Metabolic pathways), GO:0006111 (regulation of gluconeogenesis), GO:0006730 (one-carbon metabolic process), GO:0008340 (determination of adult lifespan), GO:0009267 (cellular response to starvation), GO:0033353 (S-adenosylmethionine cycle), GO:0046498 (S-adenosylhomocysteine metabolic process), GO:0046500 (S-adenosylmethionine metabol…	498.603				17.5997	-2.78103	2.91785	72.8995	1.57227e-05	0.000490845		0.1	0.190328	0.054319	-0.87831	-0.898526	0.0213116	0.0149229		14.3965	7.59499	16.4369	1.58701	1.92709	2.04044			1.32834	0.487307	1.50788		-1.2449	-1.06672	-1.01191
FBgn0031736	CG11030	protein_coding	GO:0000462 (maturation of SSU-rRNA from tricistronic rRNA transcript (SSU-rRNA, 5.8S rRNA, LSU-rRNA)), GO:0005654 (nucleoplasm), GO:0005730 (nucleolus), GO:0032040 (small-subunit processome)	498.427				76.4098	0.457043	6.47918	72.8597	1.57566e-05	0.000490845		0.1	0.190328	0.00056033	0.87831	0.987014	0.0213116	0.000251853		77.3102	73.0026	74.7029	102.249	100.095	106.557			-0.182441	-0.264065	-0.231291		0.216414	0.186001	0.275383
FBgn0028872	CG18095	protein_coding		498.375				34.7242	1.1227	4.44141	72.8479	1.57667e-05	0.000490845		0.1	0.190328	0.00367151	0.87831	0.965931	0.0213116	0.00172132		11.3358	14.5098	14.7365	32.6471	26.2991	29.4731			-0.763319	-0.432988	-0.412052		0.684312	0.382681	0.541365
FBgn0029094	asf1	protein_coding	GO:0000122 (negative regulation of transcription from RNA polymerase II promoter), GO:0006325 (chromatin organization), GO:0006334 (nucleosome assembly), GO:0045746 (negative regulation of Notch signaling pathway), GO:0048024 (regulation of mRNA splicing, via spliceosome), GO:0005700 (polytene chromosome), GO:0017053 (transcriptional repressor complex), GO:0035059 (RCAF complex), GO:0001103 (RNA …	497.248				90.7251	-0.458381	7.49362	72.5932	1.59861e-05	0.000496082		0.1	0.190328	0.0124514	-0.87831	-0.971373	0.0213116	0.00121753		221.728	204.158	199.17	149.406	153.147	152.353			0.318074	0.199523	0.164015		-0.24835	-0.212907	-0.220353
FBgn0029696	CG15571	protein_coding	GO:0007306 (eggshell chorion assembly), GO:0042600 (chorion), GO:0003674 (molecular_function)	495.64				26.7713	-3.35816	3.81896	72.2303	1.63052e-05	0.000504369		0.1	0.190328	0.0699875	-0.87831	-0.870097	0.0213116	0.0242163		15.19	23.4651	37.2948	2.38052	3.5141	1.47365			0.829181	1.42481	2.07123		-1.4306	-1.01341	-1.8812
FBgn0034729	CG10344	protein_coding	GO:0006612 (protein targeting to membrane), GO:0018230 (peptidyl-L-cysteine S-palmitoylation), GO:0018345 (protein palmitoylation), GO:0005783 (endoplasmic reticulum), GO:0005794 (Golgi apparatus), GO:0019706 (protein-cysteine S-palmitoyltransferase activity)	495.35				43.5344	-0.76095	4.99766	72.1649	1.63636e-05	0.00050456		0.1	0.190328	0.00944568	-0.87831	-0.968864	0.0213116	0.00143905		42.2825	41.489	35.9345	24.372	23.9185	22.3315			0.452355	0.42566	0.223539		-0.318194	-0.34421	-0.439149
FBgn0022361	Pur-alpha	protein_coding	GO:0031935 (regulation of chromatin silencing), GO:0005634 (nucleus), GO:0005737 (cytoplasm), GO:1990124 (messenger ribonucleoprotein complex), GO:0000977 (RNA polymerase II regulatory region sequence-specific DNA binding), GO:0001227 (RNA polymerase II transcription regulatory region sequence-specific DNA binding transcription factor activity involved in negative regulation of transcription), GO…	494.933				50	0.734849	5.31086	72.0711	1.64477e-05	0.000505247		0.1	0.190328	0.00112398	0.87831	0.973886	0.0213116	0.00101399		26.6391	31.1735	31.0601	52.4848	48.9707	46.4768			-0.50342	-0.284261	-0.289353		0.448996	0.350949	0.27709
FBgn0052816	CG32816	protein_coding	GO:0008150 (biological_process), GO:0005575 (cellular_component), GO:0003674 (molecular_function)	494.686				13.1584	-1.69084	2.37728	72.0153	1.6498e-05	0.000505247		0.1	0.190328	0.0149611	-0.87831	-0.967122	0.0213116	0.00160369		8.38849	6.23469	8.16178	2.1538	2.38052	2.49388			0.814124	0.438162	0.778858		-0.759677	-0.659525	-0.611941
FBgn0035817	CG7409	protein_coding	GO:0009408 (response to heat), GO:0042026 (protein refolding), GO:0061077 (chaperone-mediated protein folding), GO:0005575 (cellular_component), GO:0051082 (unfolded protein binding), R-DME-2262752 (Drosophila melanogaster: Cellular responses to stress), R-DME-3371556 (Drosophila melanogaster: Cellular response to heat stress), R-DME-3371571 (Drosophila melanogaster: HSF1-dependent transactivatio…	494.468				89.434	1.18033	7.35114	71.9663	1.65424e-05	0.000505247		0.1	0.190328	0.00884722	0.87831	0.947937	0.0213116	0.0039953		79.9174	107.01	112.565	238.052	189.648	251.088			-0.890705	-0.474062	-0.401715		0.672097	0.345684	0.748701
FBgn0000357	Cp18	protein_coding	GO:0007275 (multicellular organismal development), GO:0042600 (chorion), GO:0005213 (structural constituent of chorion)	493.91				94.433	-1.26961	8.11988	71.8408	1.66565e-05	0.000507134		0.1	0.190328	0.0417785	-0.87831	-0.908825	0.0213116	0.0120903		495.601	331.912	351.297	174.685	173.098	141.131			0.981401	0.404455	0.486103		-0.517699	-0.53079	-0.823469
FBgn0086779	step	protein_coding	dme04144 (Endocytosis), GO:0001700 (embryonic development via the syncytial blastoderm), GO:0007391 (dorsal closure), GO:0007474 (imaginal disc-derived wing vein specification), GO:0014068 (positive regulation of phosphatidylinositol 3-kinase signaling), GO:0030100 (regulation of endocytosis), GO:0032014 (positive regulation of ARF protein signal transduction), GO:0032956 (regulation of actin cyt…	492.707				88.8659	-0.463458	7.28958	71.5703	1.6906e-05	0.000513115		0.1	0.190328	0.00598709	-0.87831	-0.983921	0.0213116	0.000385718		182.96	180.013	180.353	131.609	138.864	123.56			0.245671	0.22237	0.225078		-0.226544	-0.149699	-0.316876
FBgn0039008	CG6972	protein_coding	GO:0003012 (muscle system process)	491.922				28.7027	1.06448	3.99509	71.394	1.70711e-05	0.000515082		0.1	0.190328	0.00806056	0.87831	0.968216	0.0213116	0.00149924		10.2022	9.29536	10.9957	19.4976	20.4044	23.9185			-0.489362	-0.611153	-0.390626		0.382306	0.444763	0.664072
FBgn0034796	CG3700	protein_coding	GO:0006508 (proteolysis), GO:0004252 (serine-type endopeptidase activity)	491.893				63.7885	0.507793	5.87994	71.3875	1.70772e-05	0.000515082		0.1	0.190328	0.00046945	0.87831	0.989454	0.0213116	0.000166226		45.91	49.5375	49.8775	67.3347	69.3751	69.9419			-0.324871	-0.217413	-0.207738		0.217851	0.260299	0.271872
FBgn0051288	CG31288	protein_coding		490.288				33.7224	0.759257	4.36675	71.0276	1.74205e-05	0.000523804		0.1	0.190328	0.00111953	0.87831	0.993567	0.0213116	6.19404e-05		15.5301	15.0766	14.8499	25.8456	26.5258	24.5987			-0.327587	-0.367714	-0.388204		0.372009	0.408105	0.303392
FBgn0037235	CG1103	protein_coding	GO:0008150 (biological_process), GO:0005575 (cellular_component), GO:0003674 (molecular_function)	489.875				73.4146	-0.535494	6.32214	70.9352	1.751e-05	0.000524866		0.1	0.190328	0.00748858	-0.87831	-0.983217	0.0213116	0.000420151		94.994	93.7471	94.5406	69.2618	66.0877	60.0798			0.274174	0.255311	0.267343		-0.176031	-0.242722	-0.378076
FBgn0054031	CG34031	protein_coding	GO:0006355 (regulation of transcription, DNA-templated), GO:0043565 (sequence-specific DNA binding)	489.197				27.8868	-1.33974	3.91785	70.7835	1.76582e-05	0.000527674		0.1	0.190328	0.00656412	-0.87831	-0.961205	0.0213116	0.00222836		23.6918	18.1373	22.2182	6.91484	9.74879	8.61521			0.776388	0.408741	0.687609		-0.865013	-0.423471	-0.584255
FBgn0038878	CG3301	protein_coding	dme00981 (Insect hormone biosynthesis), dme00900 (Terpenoid backbone biosynthesis)	488.406				39.496	0.844962	4.7416	70.6067	1.78328e-05	0.000530682		0.1	0.190328	0.00255432	0.87831	0.971916	0.0213116	0.00117196		17.7972	20.8579	18.2506	34.9143	31.0601	36.2746			-0.490666	-0.273031	-0.456278		0.443373	0.279595	0.497007
FBgn0265356	tn	protein_coding	GO:0000209 (protein polyubiquitination), GO:0006941 (striated muscle contraction), GO:0008345 (larval locomotory behavior), GO:0016567 (protein ubiquitination), GO:0030239 (myofibril assembly), GO:0043161 (proteasome-mediated ubiquitin-dependent protein catabolic process), GO:0046716 (muscle cell cellular homeostasis), GO:0048747 (muscle fiber development), GO:0030018 (Z disc), GO:0004842 (ubiqui…	488.246				52.9952	1.12613	5.44392	70.5709	1.78685e-05	0.000530682		0.1	0.190328	0.00946233	0.87831	0.977901	0.0213116	0.000727184		20.6312	29.0197	31.967	58.3794	59.513	60.3065			-0.92077	-0.447973	-0.31286		0.536081	0.563363	0.582158
FBgn0050021	metro	protein_coding	GO:0008582 (regulation of synaptic growth at neuromuscular junction), GO:0071212 (subsynaptic reticulum)	487.052				39.1448	0.893947	4.71486	70.3042	1.81365e-05	0.000536996		0.1	0.190328	0.00183571	0.87831	0.971168	0.0213116	0.00123497		16.4369	20.2911	17.9106	34.3475	30.9467	36.2746			-0.565698	-0.277593	-0.44865		0.453765	0.307826	0.530349
FBgn0029888	ND-ASHI	protein_coding	dme00190 (Oxidative phosphorylation), dme01100 (Metabolic pathways), GO:0006120 (mitochondrial electron transport, NADH to ubiquinone), GO:0005747 (mitochondrial respiratory chain complex I), GO:0003954 (NADH dehydrogenase activity), GO:0008137 (NADH dehydrogenase (ubiquinone) activity), R-DME-1268020 (Drosophila melanogaster: Mitochondrial protein import), R-DME-1428517 (Drosophila melanogaster:…	485.805				78.3413	0.565645	6.58148	70.0263	1.84213e-05	0.000543765		0.1	0.190328	0.00406519	0.87831	0.965408	0.0213116	0.00177425		72.3224	80.8243	77.9903	110.411	109.05	122.653			-0.368179	-0.209904	-0.260757		0.235383	0.21766	0.385797
FBgn0000047	Act88F	protein_coding	dme04145 (Phagosome), dme04391 (Hippo signaling pathway - fly), dme04745 (Phototransduction - fly), GO:0007010 (cytoskeleton organization), GO:0014866 (skeletal myofibril assembly), GO:0071689 (muscle thin filament assembly), GO:0005884 (actin filament), GO:0005200 (structural constituent of cytoskeleton)	485.525				55.3501	1.89736	5.53609	69.9638	1.8486e-05	0.000544018		0.1	0.190328	0.00958579	0.87831	0.947556	0.0213116	0.00405347		13.4896	17.6839	27.4326	67.9015	62.1202	88.4193			-1.38958	-1.0228	-0.417049		0.859938	0.733505	1.23599
FBgn0033000	CG14464	protein_coding	GO:0008150 (biological_process), GO:0043231 (intracellular membrane-bounded organelle), GO:0003674 (molecular_function)	485.092				84.8998	-0.512379	6.95743	69.8673	1.85865e-05	0.000545317		0.1	0.190328	0.0144004	-0.87831	-0.965416	0.0213116	0.00177337		149.406	153.6	134.556	101.229	104.516	101.002			0.289836	0.329516	0.139863		-0.267225	-0.221562	-0.270428
FBgn0033789	CG13324	protein_coding		484.295				24.2718	-3.16739	3.60491	69.69	1.87731e-05	0.000549127		0.1	0.190328	0.0397728	-0.87831	-0.914246	0.0213116	0.0107154		22.5582	28.1128	13.8297	3.96753	1.24694	1.92709			1.50114	1.80656	0.833397		-0.74449	-1.88906	-1.50755
FBgn0041087	wun2	protein_coding	dme00561 (Glycerolipid metabolism), dme00565 (Ether lipid metabolism), dme00564 (Glycerophospholipid metabolism), dme01100 (Metabolic pathways), dme00600 (Sphingolipid metabolism), GO:0006644 (phospholipid metabolic process), GO:0007277 (pole cell development), GO:0007280 (pole cell migration), GO:0007281 (germ cell development), GO:0008354 (germ cell migration), GO:0016311 (dephosphorylation), G…	482.825				75.9554	-0.516084	6.4483	69.3635	1.91227e-05	0.000557668		0.1	0.190328	0.00118817	-0.87831	-0.975421	0.0213116	0.00089878		107.69	101.569	98.2814	67.6747	72.4358	74.9297			0.326629	0.243	0.196004		-0.33574	-0.239037	-0.190856
FBgn0031562	CG3604	protein_coding	GO:0005615 (extracellular space), GO:0004867 (serine-type endopeptidase inhibitor activity)	482.122				23.3423	-1.3832	3.52192	69.2075	1.92925e-05	0.00056093		0.1	0.190328	0.0181128	-0.87831	-0.952457	0.0213116	0.00333675		13.3762	16.777	18.7041	6.68812	6.57477	5.44119			0.370759	0.677083	0.825566		-0.532224	-0.553655	-0.78753
FBgn0020765	Acp65Aa	protein_coding	GO:0040003 (chitin-based cuticle development), GO:0031012 (extracellular matrix), GO:0008010 (structural constituent of chitin-based larval cuticle), GO:0042302 (structural constituent of cuticle)	481.428				7.14728	4.79653	1.64903	69.0536	1.94619e-05	0.000564122		0.0636026	0.190328	0.0722668	0.933257	0.868353	0.00653338	0.0248557		0.113358	0.113358	0.340074	4.8744	3.40074	8.61521			-1.29336	-1.29336	-1.02596		1.10616	0.689471	1.81704
FBgn0038470	CG18213	protein_coding	GO:0019233 (sensory perception of pain)	481.116				43.2039	-0.923023	4.97617	68.9844	1.95386e-05	0.000564122		0.1	0.190328	0.0275442	-0.87831	-0.945029	0.0213116	0.00444964		45.5699	42.736	34.4608	21.7647	21.9915	20.9712			0.603072	0.512494	0.2099		-0.429526	-0.415229	-0.480711
FBgn0045800	Uhg1	ncRNA		480.96				81.791	0.878861	6.74897	68.9499	1.9577e-05	0.000564122		0.1	0.190328	0.00212297	0.87831	0.962312	0.0213116	0.00210385		63.0271	79.1239	84.6784	150.88	130.022	136.256			-0.687191	-0.36364	-0.26694		0.558983	0.345861	0.412928
FBgn0015714	Cyp6a17	protein_coding	GO:0040040 (thermosensory behavior), GO:0055114 (oxidation-reduction process), GO:0005506 (iron ion binding), GO:0016705 (oxidoreductase activity, acting on paired donors, with incorporation or reduction of molecular oxygen), GO:0020037 (heme binding), R-DME-1430728 (Drosophila melanogaster: Metabolism), R-DME-211859 (Drosophila melanogaster: Biological oxidations), R-DME-211897 (Drosophila melan…	480.652				53.3671	0.64721	5.46135	68.8818	1.96531e-05	0.000564633		0.0765225	0.190328	0.00496316	0.891133	0.981455	0.017133	0.000512663		32.6471	37.7482	32.0803	52.9382	54.6386	52.9382			-0.377732	-0.174084	-0.402241		0.303093	0.347871	0.303093
FBgn0263006	SERCA	protein_coding	GO:0006635 (fatty acid beta-oxidation), GO:0006874 (cellular calcium ion homeostasis), GO:0007274 (neuromuscular synaptic transmission), GO:0007629 (flight behavior), GO:0008610 (lipid biosynthetic process), GO:0010884 (positive regulation of lipid storage), GO:0030322 (stabilization of membrane potential), GO:0030707 (ovarian follicle cell development), GO:0036335 (intestinal stem cell homeostas…	479.823				86.7176	0.860917	7.10054	68.6984	1.98598e-05	0.000568885		0.1	0.190328	0.00218246	0.87831	0.961609	0.0213116	0.00218246		81.2777	105.083	105.536	188.514	161.422	180.239			-0.67727	-0.310651	-0.304498		0.526464	0.303902	0.462052
FBgn0031018	CG12200	protein_coding	GO:0007129 (synapsis), GO:0016925 (protein sumoylation), GO:0000795 (synaptonemal complex), GO:0008270 (zinc ion binding), GO:0019789 (SUMO ligase activity)	479.424				9.41954	2.21891	1.91785	68.6101	1.99603e-05	0.000568902		0.0765225	0.190328	0.00496194	0.891133	0.972058	0.017133	0.00116026		1.47365	1.47365	0.793506	4.8744	6.12133	6.57477			-0.653999	-0.653999	-1.11786		0.593797	0.871504	0.960558
FBgn0039081	Irk2	protein_coding	GO:0006813 (potassium ion transport), GO:0035220 (wing disc development), GO:0042391 (regulation of membrane potential), GO:0090099 (negative regulation of decapentaplegic signaling pathway), GO:0016021 (integral component of membrane), GO:0005242 (inward rectifier potassium channel activity), R-DME-112314 (Drosophila melanogaster: Neurotransmitter receptors and postsynaptic signal transmission),…	479.285				62.5491	0.550085	5.83242	68.5792	1.99956e-05	0.000568902		0.1	0.190328	0.00645013	0.87831	0.973567	0.0213116	0.00103883		44.5497	47.497	46.1367	71.9823	64.0473	66.3144			-0.316249	-0.225794	-0.266839		0.363857	0.197799	0.247226
FBgn0034753	CG2852	protein_coding	GO:0000413 (protein peptidyl-prolyl isomerization), GO:0006457 (protein folding), GO:0032504 (multicellular organism reproduction), GO:0005576 (extracellular region), GO:0005615 (extracellular space), GO:0005788 (endoplasmic reticulum lumen), GO:0012505 (endomembrane system), GO:0016021 (integral component of membrane), GO:0031410 (cytoplasmic vesicle), GO:0003755 (peptidyl-prolyl cis-trans isome…	479.099				98.4714	-0.303464	10.0113	68.5381	2.00427e-05	0.000568902		0.1	0.190328	1.15115e-05	-0.87831	-0.997385	0.0213116	1.0248e-05		1144.46	1147.07	1128.37	928.176	913.326	929.649			0.157303	0.160583	0.136885		-0.144605	-0.167848	-0.142318
FBgn0015321	Ubc4	protein_coding	dme04120 (Ubiquitin mediated proteolysis), GO:0000209 (protein polyubiquitination), GO:0005634 (nucleus), GO:0004842 (ubiquitin-protein transferase activity), GO:0031625 (ubiquitin protein ligase binding), GO:0061631 (ubiquitin conjugating enzyme activity), GO:0070628 (proteasome binding), R-DME-1280218 (Drosophila melanogaster: Adaptive Immune System), R-DME-168256 (Drosophila melanogaster: Immu…	478.891				94.7635	-0.387791	8.21183	68.4921	2.00955e-05	0.000568902		0.1	0.190328	0.00125047	-0.87831	-0.980508	0.0213116	0.000566219		347.896	334.86	324.771	251.088	265.031	253.922			0.244448	0.18951	0.145509		-0.224421	-0.146754	-0.208293
FBgn0033728	Cpr49Ae	protein_coding	GO:0040003 (chitin-based cuticle development), GO:0031012 (extracellular matrix), GO:0008010 (structural constituent of chitin-based larval cuticle), GO:0042302 (structural constituent of cuticle)	478.451				61.5782	1.82968	5.79412	68.395	2.02077e-05	0.00057041		0.1	0.190328	0.060702	0.87831	0.888092	0.0213116	0.0180844		24.4853	25.0521	23.2384	93.6337	55.5454	109.617			-0.853271	-0.821538	-0.925644		1.03942	0.296472	1.26457
FBgn0261811	pico	protein_coding	GO:0007015 (actin filament organization), GO:0007165 (signal transduction), GO:0007444 (imaginal disc development), GO:0008361 (regulation of cell size), GO:0048639 (positive regulation of developmental growth), GO:0051781 (positive regulation of cell division), GO:0032433 (filopodium tip), GO:0008157 (protein phosphatase 1 binding), GO:0019904 (protein domain specific binding), R-DME-109582 (Dro…	477.336				32.9994	0.75487	4.31702	68.149	2.04953e-05	0.000576847		0.0765225	0.190328	0.0012833	0.891133	0.993279	0.017133	6.76039e-05		14.2831	14.8499	14.8499	24.372	24.0319	25.8456			-0.393491	-0.340956	-0.340956		0.337806	0.318338	0.419258
FBgn0024555	flfl	protein_coding	GO:0006281 (DNA repair), GO:0045175 (basal protein localization), GO:0055059 (asymmetric neuroblast division), GO:0000775 (chromosome, centromeric region), GO:0005634 (nucleus), GO:0005737 (cytoplasm), GO:0030289 (protein phosphatase 4 complex), GO:0005515 (protein binding)	475.818				44.8048	0.723194	5.07409	67.8146	2.08942e-05	0.000586369		0.0765225	0.190328	0.00416092	0.891133	0.982803	0.017133	0.00044106		22.3315	26.9792	26.4124	42.1692	40.6955	42.1692			-0.517946	-0.255872	-0.285397		0.369775	0.319666	0.369775
FBgn0039994	conu	protein_coding	GO:0008284 (positive regulation of cell proliferation), GO:0030833 (regulation of actin filament polymerization), GO:0032956 (regulation of actin cytoskeleton organization), GO:0034260 (negative regulation of GTPase activity), GO:0043547 (positive regulation of GTPase activity), GO:0051056 (regulation of small GTPase mediated signal transduction), GO:0005737 (cytoplasm), GO:0045179 (apical cortex…	474.83				90.7354	-0.442847	7.49468	67.5971	2.11588e-05	0.00059208		0.1	0.190328	0.00126269	-0.87831	-0.97569	0.0213116	0.000879272		217.307	204.158	201.211	146.119	158.815	153.147			0.286922	0.197295	0.176419		-0.28246	-0.16304	-0.215135
FBgn0039927	CG11155	protein_coding	GO:0006811 (ion transport), GO:0035249 (synaptic transmission, glutamatergic), GO:0050804 (regulation of synaptic transmission), GO:0060025 (regulation of synaptic activity), GO:0005886 (plasma membrane), GO:0045211 (postsynaptic membrane), GO:0008066 (glutamate receptor activity), GO:0015277 (kainate selective glutamate receptor activity)	473.549				46.7879	0.976681	5.1635	67.3158	2.15073e-05	0.000600097		0.1	0.190328	0.00176798	0.87831	0.966932	0.0213116	0.00162215		20.4044	28.3395	23.2384	43.6428	50.5577	47.497			-0.690516	-0.235582	-0.511133		0.370002	0.57776	0.489469
FBgn0015010	Ag5r	protein_coding	GO:0032504 (multicellular organism reproduction), GO:0005576 (extracellular region), GO:0005615 (extracellular space), GO:0003674 (molecular_function)	472.498				89.7025	0.880073	7.37367	67.0853	2.1798e-05	0.000606461		0.1	0.190328	0.00445829	0.87831	0.951492	0.0213116	0.00347241		100.322	133.196	116.305	194.636	211.073	238.165			-0.645103	-0.23971	-0.433779		0.304122	0.420511	0.59396
FBgn0010217	ATPsynbeta	protein_coding	dme00190 (Oxidative phosphorylation), dme01100 (Metabolic pathways), GO:0015986 (ATP synthesis coupled proton transport), GO:1902600 (hydrogen ion transmembrane transport), GO:0000275 (mitochondrial proton-transporting ATP synthase complex, catalytic core F(1)), GO:0005739 (mitochondrion), GO:0005524 (ATP binding), GO:0046933 (proton-transporting ATP synthase activity, rotational mechanism), GO:0…	472.166				99.6592	0.388923	11.4584	67.0124	2.18909e-05	0.000606751		0.1	0.190328	0.00306567	0.87831	0.975847	0.0213116	0.000868038		2366.01	2446.72	2497.62	3107.94	3123.47	3340.89			-0.236323	-0.18795	-0.158258		0.157033	0.164222	0.261275
FBgn0262734	eIF4H1	protein_coding	GO:0001731 (formation of translation preinitiation complex), GO:0002181 (cytoplasmic translation), GO:0006413 (translational initiation), GO:0097010 (eukaryotic translation initiation factor 4F complex assembly), GO:0005829 (cytosol), GO:0005844 (polysome), GO:0003729 (mRNA binding), GO:0003743 (translation initiation factor activity), GO:0033592 (RNA strand annealing activity), GO:0034057 (RNA s…	472.013				81.0163	0.590966	6.71123	66.979	2.19338e-05	0.000606751		0.1	0.190328	0.00996275	0.87831	0.956194	0.0213116	0.00283639		78.4438	85.1319	86.7189	136.71	116.305	124.014			-0.378256	-0.261642	-0.235302		0.415369	0.184007	0.275824
FBgn0038482	CG4053	protein_coding	GO:0006508 (proteolysis), GO:0004252 (serine-type endopeptidase activity)	471.465				15.2241	-1.55058	2.64468	66.859	2.20882e-05	0.000609281		0.1	0.190328	0.00314423	-0.87831	-0.975758	0.0213116	0.000874406		9.40872	7.8217	9.74879	3.5141	2.49388	3.17402			0.715123	0.47646	0.761505		-0.49016	-0.859769	-0.603158
FBgn0033807	AQP	protein_coding	GO:0005886 (plasma membrane), GO:0015250 (water channel activity)	470.999				36.7279	1.06714	4.58006	66.7569	2.22207e-05	0.000610454		0.1	0.190328	0.0155978	0.87831	0.947732	0.0213116	0.00402654		15.4167	13.603	16.8903	28.5662	30.38	37.2948			-0.493428	-0.66233	-0.36941		0.355359	0.441252	0.728557
FBgn0024183	vig	protein_coding	GO:0016246 (RNA interference), GO:0070828 (heterochromatin organization), GO:0005634 (nucleus), GO:0005700 (polytene chromosome), GO:0005703 (polytene chromosome puff), GO:0005737 (cytoplasm), GO:0005829 (cytosol), GO:0016442 (RISC complex), GO:0003729 (mRNA binding), GO:0005515 (protein binding), R-DME-109582 (Drosophila melanogaster: Hemostasis), R-DME-114608 (Drosophila melanogaster: Platelet …	470.614				83.7947	0.405953	6.88364	66.6728	2.23306e-05	0.000610454		0.1	0.190328	0.000198287	0.87831	0.991206	0.0213116	0.000115659		97.9413	102.362	103.836	135.576	135.69	131.722			-0.250272	-0.187208	-0.166784		0.214788	0.215985	0.17349
FBgn0265590	lncRNA:CR44417	ncRNA		470.411				33.1853	-0.757592	4.33334	66.6284	2.23888e-05	0.000610454		0.1	0.190328	0.00012209	-0.87831	-0.992621	0.0213116	8.14798e-05		25.1655	25.8456	24.1453	15.3033	14.0564	15.0766			0.367141	0.404163	0.309762		-0.315357	-0.430148	-0.33556
FBgn0014028	SdhB	protein_coding	dme00190 (Oxidative phosphorylation), dme01200 (Carbon metabolism), dme01100 (Metabolic pathways), dme00020 (Citrate cycle (TCA cycle)), GO:0006099 (tricarboxylic acid cycle), GO:0006121 (mitochondrial electron transport, succinate to ubiquinone), GO:0009060 (aerobic respiration), GO:0022904 (respiratory electron transport chain), GO:0005743 (mitochondrial inner membrane), GO:0005749 (mitochondri…	469.947				94.5259	0.506385	8.13285	66.5269	2.25226e-05	0.000610454		0.1	0.190328	0.00244681	0.87831	0.96342	0.0213116	0.00198269		215.494	236.465	243.266	310.488	329.645	347.442			-0.354988	-0.221598	-0.180857		0.169863	0.255972	0.331608
FBgn0035541	CG15019	protein_coding	GO:0097484 (dendrite extension), GO:0005730 (nucleolus), GO:0001099 (basal RNA polymerase II transcription machinery binding)	469.423				85.2923	0.541661	6.98846	66.4125	2.26748e-05	0.000610454		0.1	0.190328	0.00319601	0.87831	0.964236	0.0213116	0.00189576		101.229	98.2814	110.184	160.402	148.386	142.038			-0.294939	-0.337144	-0.17379		0.363916	0.252302	0.189655
FBgn0000084	AnxB10	protein_coding	GO:0008150 (biological_process), GO:0016020 (membrane), GO:0003779 (actin binding), GO:0005509 (calcium ion binding), GO:0005544 (calcium-dependent phospholipid binding), R-DME-109582 (Drosophila melanogaster: Hemostasis), R-DME-114608 (Drosophila melanogaster: Platelet degranulation ), R-DME-168249 (Drosophila melanogaster: Innate Immune System), R-DME-168256 (Drosophila melanogaster: Immune Sys…	469.368				83.0717	0.571403	6.841	66.4005	2.26909e-05	0.000610454		0.1	0.190328	0.00597542	0.87831	0.974652	0.0213116	0.000955614		82.4113	96.581	97.1478	136.937	133.649	139.77			-0.43878	-0.212422	-0.204067		0.286909	0.25211	0.31625
FBgn0026079	Nsun2	protein_coding	GO:0001510 (RNA methylation), GO:0007614 (short-term memory), GO:0030488 (tRNA methylation), GO:0005634 (nucleus), GO:0005730 (nucleolus), GO:0005737 (cytoplasm), GO:0000049 (tRNA binding), GO:0008168 (methyltransferase activity), GO:0016428 (tRNA (cytosine-5-)-methyltransferase activity)	469.316				69.7893	0.54022	6.14475	66.3891	2.2706e-05	0.000610454		0.1	0.190328	0.00147063	0.87831	0.979035	0.0213116	0.000654662		53.2783	61.2133	57.926	85.2452	80.7109	84.7918			-0.372344	-0.175495	-0.253816		0.295726	0.21781	0.288121
FBgn0022709	Adk1	protein_coding	dme00730 (Thiamine metabolism), dme01100 (Metabolic pathways), dme00230 (Purine metabolism), GO:0006139 (nucleobase-containing compound metabolic process), GO:0006207 ('de novo' pyrimidine nucleobase biosynthetic process), GO:0046034 (ATP metabolic process), GO:0005634 (nucleus), GO:0005737 (cytoplasm), GO:0004017 (adenylate kinase activity), GO:0005524 (ATP binding), GO:0009041 (uridylate kinase…	469.255				69.6654	0.706713	6.1405	66.3757	2.2724e-05	0.000610454		0.1	0.190328	0.00211941	0.87831	0.962917	0.0213116	0.00203721		47.2703	55.2054	57.8126	84.3384	83.0914	94.2005			-0.51788	-0.298308	-0.23289		0.304179	0.282944	0.461954
FBgn0030364	Lsm12	protein_coding	dme04711 (Circadian rhythm - fly), GO:0016070 (RNA metabolic process), GO:0005634 (nucleus), GO:0003674 (molecular_function)	468.836				93.3072	-0.386425	7.93421	66.2844	2.28467e-05	0.000610454		0.1	0.190328	0.00615673	-0.87831	-0.978795	0.0213116	0.000669692		277.614	287.816	265.258	208.012	213	214.473			0.196609	0.248493	0.131166		-0.218072	-0.184049	-0.174148
FBgn0039755	CG15531	protein_coding	dme01100 (Metabolic pathways), dme01212 (Fatty acid metabolism), dme01040 (Biosynthesis of unsaturated fatty acids), GO:0006629 (lipid metabolic process), GO:0006636 (unsaturated fatty acid biosynthetic process), GO:0055114 (oxidation-reduction process), GO:0005789 (endoplasmic reticulum membrane), GO:0004768 (stearoyl-CoA 9-desaturase activity), GO:0005506 (iron ion binding)	468.692				84.8792	1.0035	6.95677	66.2529	2.28891e-05	0.000610454		0.1	0.190328	0.0049218	0.87831	0.951211	0.0213116	0.00351245		89.6662	66.9946	90.9131	186.361	149.179	160.855			-0.369309	-0.784454	-0.349603		0.677872	0.358739	0.466756
FBgn0038804	CG10877	protein_coding	GO:0003824 (catalytic activity)	468.363				39.8162	0.7371	4.76485	66.1812	2.29862e-05	0.000610454		0.1	0.190328	0.00337909	0.87831	0.975829	0.0213116	0.00086931		19.4976	21.538	19.6109	31.1735	34.1208	35.8211			-0.402872	-0.265965	-0.394916		0.247545	0.373999	0.442208
FBgn0037330	mRpL44	protein_coding	GO:0006396 (RNA processing), GO:0030422 (production of siRNA involved in RNA interference), GO:0031053 (primary miRNA processing), GO:0031054 (pre-miRNA processing), GO:0032543 (mitochondrial translation), GO:0005634 (nucleus), GO:0005762 (mitochondrial large ribosomal subunit), GO:0003725 (double-stranded RNA binding), GO:0003735 (structural constituent of ribosome), GO:0004525 (ribonuclease III…	468.311				69.8203	0.502288	6.1459	66.1697	2.30018e-05	0.000610454		0.1	0.190328	0.00117783	0.87831	0.978488	0.0213116	0.000689146		57.2458	56.679	61.3267	81.6178	79.8041	86.8323			-0.275459	-0.289567	-0.177763		0.228839	0.196814	0.317137
FBgn0032961	CG1416	protein_coding	GO:0001671 (ATPase activator activity), GO:0051087 (chaperone binding)	468.147				93.6893	-0.386972	7.99766	66.134	2.30503e-05	0.000610454		0.1	0.190328	0.00121289	-0.87831	-0.984162	0.0213116	0.000374258		284.529	294.958	288.723	214.473	231.817	217.647			0.1688	0.220555	0.189838		-0.237326	-0.125638	-0.216229
FBgn0039915	Gat	protein_coding	GO:0006836 (neurotransmitter transport), GO:0015812 (gamma-aminobutyric acid transport), GO:0071260 (cellular response to mechanical stimulus), GO:0005886 (plasma membrane), GO:0016021 (integral component of membrane), GO:0043005 (neuron projection), GO:0097386 (glial cell projection), GO:0005332 (gamma-aminobutyric acid:sodium symporter activity), GO:0042165 (neurotransmitter binding), R-DME-112…	468.067				18.5912	1.13825	3.03887	66.1164	2.30743e-05	0.000610454		0.1	0.190328	6.38042e-05	0.87831	0.995287	0.0213116	3.32679e-05		5.32783	5.10111	4.53432	11.2224	11.1091	10.6557			-0.420227	-0.472866	-0.613531		0.529523	0.516081	0.46102
FBgn0040238	Best1	protein_coding	GO:0006821 (chloride transport), GO:0006884 (cell volume homeostasis), GO:0009992 (cellular water homeostasis), GO:0005887 (integral component of plasma membrane), GO:0005229 (intracellular calcium activated chloride channel activity), GO:0005254 (chloride channel activity), GO:0072320 (volume-sensitive chloride channel activity), R-DME-2672351 (Drosophila melanogaster: Stimuli-sensing channels),…	468.059				62.3735	0.561503	5.82378	66.1149	2.30764e-05	0.000610454		0.0765225	0.190328	0.000834177	0.891133	0.978594	0.017133	0.000682446		42.0558	47.7237	46.9302	68.695	64.3874	68.695			-0.387606	-0.20919	-0.232879		0.30724	0.215197	0.30724
FBgn0032789	CG13083	protein_coding	GO:0042600 (chorion)	467				84.5383	-2.70609	6.93711	65.884	2.3394e-05	0.000617168		0.1	0.190328	0.0720588	-0.87831	-0.863607	0.0213116	0.0266361		152.58	168.11	315.702	43.1894	34.6876	19.6109			0.936185	1.07516	1.98032		-0.861032	-1.16931	-1.96132
FBgn0004595	pros	protein_coding	dme04013 (MAPK signaling pathway - fly), GO:0000122 (negative regulation of transcription from RNA polymerase II promoter), GO:0001708 (cell fate specification), GO:0001754 (eye photoreceptor cell differentiation), GO:0002052 (positive regulation of neuroblast proliferation), GO:0006355 (regulation of transcription, DNA-templated), GO:0007399 (nervous system development), GO:0007400 (neuroblast f…	466.435				22.0306	1.09509	3.39034	65.761	2.35654e-05	0.000619398		0.1	0.190328	0.000971751	0.87831	0.990901	0.0213116	0.00012381		5.78126	7.36827	6.46141	13.8297	13.7163	14.3965			-0.64515	-0.341773	-0.507255		0.483712	0.472642	0.537824
FBgn0031451	CG9961	protein_coding	dme01100 (Metabolic pathways), dme01230 (Biosynthesis of amino acids), dme01200 (Carbon metabolism), dme00010 (Glycolysis / Gluconeogenesis), GO:0006094 (gluconeogenesis), GO:0006096 (glycolytic process), GO:0007268 (synaptic transmission), GO:0007520 (myoblast fusion), GO:0007525 (somatic muscle development), GO:0046716 (muscle cell cellular homeostasis), GO:0005737 (cytoplasm), GO:0005829 (cyto…	466.3				4.42057	-1.94014	1.34008	65.7317	2.36065e-05	0.000619398		0.0765225	0.190328	0.00596964	-0.891133	-0.985654	0.017133	0.000307226		3.28738	3.62746	4.08089	0.906864	1.02022	0.906864			0.511378	0.6215	0.756362		-0.657517	-0.574205	-0.657517
FBgn0031850	Tsp	protein_coding	dme04145 (Phagosome), dme04512 (ECM-receptor interaction), GO:0007517 (muscle organ development), GO:0016203 (muscle attachment), GO:0033627 (cell adhesion mediated by integrin), GO:0005927 (muscle tendon junction), GO:0032991 (macromolecular complex), GO:0062023 (NA), GO:0005509 (calcium ion binding), GO:0008201 (heparin binding), R-DME-109582 (Drosophila melanogaster: Hemostasis), R-DME-114608 …	465.306				30.0971	1.05477	4.1053	65.5156	2.39121e-05	0.00062572		0.1	0.190328	0.00551595	0.87831	0.964187	0.0213116	0.00190091		9.97551	12.4694	10.6557	21.6514	21.3113	25.8456			-0.623556	-0.32816	-0.536814		0.421755	0.399931	0.666843
FBgn0034317	CG14499	protein_coding		463.802				6.33134	-5.3885	1.5594	65.1891	2.43829e-05	0.000636322		0.0636026	0.190328	0.0475163	-0.933257	-0.908445	0.00653338	0.0121897		3.96753	7.70835	4.30761	0.340074	0	0			0.934979	1.74485	1.03051		-0.955237	-1.37755	-1.37755
FBgn0028482	bdl	protein_coding	GO:0007156 (homophilic cell adhesion via plasma membrane adhesion molecules), GO:0007158 (neuron cell-cell adhesion), GO:0007411 (axon guidance), GO:0008366 (axon ensheathment), GO:0042065 (glial cell growth), GO:0045467 (R7 cell development), GO:0070593 (dendrite self-avoidance), GO:0005886 (plasma membrane), GO:0005887 (integral component of plasma membrane), GO:0030424 (axon), GO:0098632 (prot…	463.311				41.3861	1.20434	4.87112	65.0826	2.4539e-05	0.000638674		0.1	0.190328	0.00297239	0.87831	0.958013	0.0213116	0.00260737		14.8499	15.9835	21.8781	40.6955	35.8211	45.0031			-0.796315	-0.696656	-0.266822		0.599104	0.419745	0.740943
FBgn0005655	PCNA	protein_coding	dme03030 (DNA replication), dme03430 (Mismatch repair), dme03420 (Nucleotide excision repair), dme03410 (Base excision repair), GO:0006260 (DNA replication), GO:0006261 (DNA-dependent DNA replication), GO:0006272 (leading strand elongation), GO:0006275 (regulation of DNA replication), GO:0006289 (nucleotide-excision repair), GO:0006298 (mismatch repair), GO:0007052 (mitotic spindle organization),…	462.77				96.8602	-0.460046	8.81073	64.9654	2.47122e-05	0.000641458		0.1	0.190328	0.00166017	-0.87831	-0.966579	0.0213116	0.00165673		546.046	505.237	508.071	351.977	397.207	384.397			0.301865	0.190016	0.19807		-0.330223	-0.156279	-0.20345
FBgn0026666	MagR	protein_coding	GO:0016226 (iron-sulfur cluster assembly), GO:0071000 (response to magnetism), GO:0097428 (protein maturation by iron-sulfur cluster transfer), GO:0005739 (mitochondrion), GO:0005198 (structural molecule activity), GO:0051537 (2 iron, 2 sulfur cluster binding), R-DME-1362409 (Drosophila melanogaster: Mitochondrial iron-sulfur cluster biogenesis), R-DME-1430728 (Drosophila melanogaster: Metabolism)	462.11				52.6957	0.641494	5.43387	64.8226	2.49251e-05	0.000645255		0.1	0.190328	0.00802933	0.87831	0.965624	0.0213116	0.00175224		31.8536	35.0276	33.8941	48.2905	52.4848	56.4523			-0.385772	-0.252719	-0.298842		0.199487	0.317305	0.420541
FBgn0036324	CG12520	protein_coding	GO:0031146 (SCF-dependent proteasomal ubiquitin-dependent protein catabolic process), GO:0005634 (nucleus), GO:0005829 (cytosol), GO:0019005 (SCF ubiquitin ligase complex), GO:0004842 (ubiquitin-protein transferase activity), GO:0061630 (ubiquitin protein ligase activity)	461.795				8.52097	-2.06213	1.79756	64.7544	2.50277e-05	0.000645548		0.0765225	0.190328	0.0204553	-0.891133	-0.953601	0.017133	0.00317929		6.34805	4.19425	5.21447	1.47365	1.13358	1.13358			0.980177	0.479731	0.738447		-0.59054	-0.803908	-0.803908
FBgn0026086	Adar	protein_coding	GO:0001666 (response to hypoxia), GO:0006382 (adenosine to inosine editing), GO:0006396 (RNA processing), GO:0006979 (response to oxidative stress), GO:0007626 (locomotory behavior), GO:0008049 (male courtship behavior), GO:0008344 (adult locomotory behavior), GO:0009408 (response to heat), GO:0009451 (RNA modification), GO:0016556 (mRNA modification), GO:0030534 (adult behavior), GO:0042391 (reg…	461.562				29.7666	0.871159	4.07974	64.7039	2.5104e-05	0.000645548		0.1	0.190328	0.00127171	0.87831	0.983058	0.0213116	0.000428091		10.9957	11.7892	12.5827	23.0117	20.2911	21.4247			-0.500529	-0.40812	-0.321275		0.500687	0.3272	0.402037
FBgn0037552	CG7800	protein_coding	GO:0019233 (sensory perception of pain)	461.462				28.1347	-1.36609	3.94288	64.6824	2.51365e-05	0.000645548		0.1	0.190328	0.00328223	-0.87831	-0.980403	0.0213116	0.000572326		22.6716	20.8579	21.9915	10.3156	8.95528	6.12133			0.700745	0.585741	0.658686		-0.364102	-0.548878	-1.03219
FBgn0032196	CG5708	protein_coding		460.15				80.5825	-0.426249	6.69027	64.3989	2.55706e-05	0.00065496		0.1	0.190328	0.000505932	-0.87831	-0.985988	0.0213116	0.000293145		120.5	118.573	115.398	85.3586	92.0467	86.3788			0.239667	0.216602	0.177788		-0.252872	-0.145257	-0.235928
FBgn0032029	CG17292	protein_coding	GO:0006629 (lipid metabolic process), GO:0005829 (cytosol), GO:0052689 (carboxylic ester hydrolase activity)	459.486				79.8802	0.417982	6.65554	64.2555	2.57938e-05	0.000658932		0.1	0.190328	0.000358373	0.87831	0.986167	0.0213116	0.000285693		83.9983	85.2452	89.0994	118.006	115.625	111.544			-0.241997	-0.220986	-0.157913		0.243528	0.214377	0.16299
FBgn0031436	ND-B17.2	protein_coding	dme00190 (Oxidative phosphorylation), dme01100 (Metabolic pathways), GO:0006120 (mitochondrial electron transport, NADH to ubiquinone), GO:0006979 (response to oxidative stress), GO:0005747 (mitochondrial respiratory chain complex I), GO:0003954 (NADH dehydrogenase activity), GO:0008137 (NADH dehydrogenase (ubiquinone) activity), GO:0009055 (electron carrier activity), R-DME-1428517 (Drosophila m…	459.015				79.3121	0.517452	6.62659	64.1541	2.5953e-05	0.000661254		0.1	0.190328	0.00254817	0.87831	0.96743	0.0213116	0.00157391		77.0835	80.2575	85.9254	118.913	108.597	120.726			-0.326802	-0.269318	-0.172041		0.292092	0.162318	0.31375
FBgn0030872	Ucp4A	protein_coding	GO:0006839 (mitochondrial transport), GO:0006979 (response to oxidative stress), GO:0009409 (response to cold), GO:1902600 (hydrogen ion transmembrane transport), GO:0005743 (mitochondrial inner membrane), GO:0017077 (oxidative phosphorylation uncoupler activity), R-DME-1428517 (Drosophila melanogaster: The citric acid (TCA) cycle and respiratory electron transport), R-DME-1430728 (Drosophila mel…	458.732				68.6738	0.470707	6.09935	64.093	2.60494e-05	0.000661971		0.1	0.190328	0.000795709	0.87831	0.986756	0.0213116	0.000261934		55.092	56.4523	60.3065	79.6907	77.6503	80.8243			-0.286635	-0.252066	-0.158391		0.237972	0.201021	0.258099
FBgn0040653	IM4	protein_coding	dme04624 (Toll and Imd signaling pathway), GO:0000902 (cell morphogenesis), GO:0006952 (defense response), GO:0006959 (humoral immune response), GO:0009617 (response to bacterium), GO:0005576 (extracellular region), GO:0005615 (extracellular space)	458.282				73.5489	1.0937	6.32826	63.996	2.62036e-05	0.000664145		0.1	0.190328	0.0145005	0.87831	0.971369	0.0213116	0.00121783		42.5093	45.6833	65.1809	109.504	109.277	108.597			-0.787655	-0.686072	-0.182563		0.557047	0.554084	0.545159
FBgn0031378	CG15362	protein_coding	GO:0003824 (catalytic activity)	457.535				34.6829	-0.897755	4.44016	63.8353	2.64615e-05	0.00066656		0.0765225	0.190328	0.000946667	-0.891133	-0.975357	0.017133	0.000903419		29.6998	25.959	28.2261	15.9835	15.9835	13.0362			0.515951	0.328488	0.444981		-0.338146	-0.338146	-0.613129
FBgn0086356	tum	protein_coding	GO:0000281 (mitotic cytokinesis), GO:0001709 (cell fate determination), GO:0007266 (Rho protein signal transduction), GO:0007525 (somatic muscle development), GO:0008283 (cell proliferation), GO:0009611 (response to wounding), GO:0032465 (regulation of cytokinesis), GO:0032507 (maintenance of protein location in cell), GO:0034613 (cellular protein localization), GO:0042060 (wound healing), GO:004…	457.478				83.712	-0.539043	6.87971	63.823	2.64813e-05	0.00066656		0.1	0.190328	0.0124575	-0.87831	-0.956881	0.0213116	0.00274884		149.859	139.544	128.321	91.4799	98.2814	97.7146			0.374316	0.272131	0.152072		-0.331675	-0.229292	-0.237552
FBgn0000079	Amy-p	protein_coding	dme00500 (Starch and sucrose metabolism), dme01100 (Metabolic pathways), GO:0005975 (carbohydrate metabolic process), GO:0005576 (extracellular region), GO:0003824 (catalytic activity), GO:0004556 (alpha-amylase activity), GO:0005509 (calcium ion binding), GO:0043169 (cation binding), R-DME-189085 (Drosophila melanogaster: Digestion of dietary carbohydrate), R-DME-8935690 (Drosophila melanogaster…	457.346				87.6988	-1.00986	7.16995	63.7946	2.65273e-05	0.00066656		0.1	0.190328	0.0472599	-0.87831	-0.911353	0.0213116	0.0114391		203.818	222.749	149.859	95.2207	94.4272	96.581			0.595843	0.72338	0.154706		-0.494078	-0.506025	-0.473825
FBgn0039184	CG6432	protein_coding	dme01100 (Metabolic pathways), dme00640 (Propanoate metabolism), GO:0006633 (fatty acid biosynthetic process), GO:0003824 (catalytic activity), GO:0031955 (short-chain fatty acid-CoA ligase activity), R-DME-1430728 (Drosophila melanogaster: Metabolism), R-DME-556833 (Drosophila melanogaster: Metabolism of lipids), R-DME-74182 (Drosophila melanogaster: Ketone body metabolism), R-DME-77111 (Drosoph…	457.211				57.0027	1.18051	5.60715	63.7656	2.65743e-05	0.00066656		0.1	0.190328	0.00441101	0.87831	0.95241	0.0213116	0.00334339		30.0399	23.3518	35.7078	73.1159	57.6992	71.1888			-0.5474	-0.897497	-0.305437		0.708261	0.371819	0.670253
FBgn0039102	SPE	protein_coding	dme04624 (Toll and Imd signaling pathway), GO:0002804 (positive regulation of antifungal peptide production), GO:0006508 (proteolysis), GO:0006952 (defense response), GO:0006959 (humoral immune response), GO:0006964 (positive regulation of biosynthetic process of antibacterial peptides active against Gram-negative bacteria), GO:0006965 (positive regulation of biosynthetic process of antibacterial…	456.024				56.951	0.711018	5.60603	63.5105	2.69921e-05	0.000673935		0.1	0.190328	0.0125165	0.87831	0.951265	0.0213116	0.00350479		35.7078	39.562	35.0276	67.108	57.926	55.5454			-0.385823	-0.241782	-0.412805		0.505914	0.296994	0.237502
FBgn0034180	Ehbp1	protein_coding	GO:0045035 (sensory organ precursor cell division), GO:0045747 (positive regulation of Notch signaling pathway), GO:0061864 (NA), GO:0110010 (NA), GO:0110011 (NA), GO:0005938 (cell cortex), GO:0003779 (actin binding)	455.863				67.9095	0.573626	6.06679	63.4759	2.70495e-05	0.000673935		0.1	0.190328	0.0012095	0.87831	0.971592	0.0213116	0.00119902		49.084	56.2256	55.7722	80.8243	75.7232	83.2048			-0.407697	-0.215388	-0.226865		0.300481	0.207614	0.341854
FBgn0051103	CG31103	protein_coding	GO:0055085 (transmembrane transport), GO:0005215 (transporter activity)	455.786				36.8519	1.04075	4.58688	63.4592	2.70771e-05	0.000673935		0.1	0.190328	0.00571179	0.87831	0.95592	0.0213116	0.00287178		14.5098	14.0564	18.1373	31.5135	28.5662	36.0479			-0.585872	-0.628678	-0.282668		0.481986	0.344896	0.670336
FBgn0034197	Cda9	protein_coding	GO:0005975 (carbohydrate metabolic process), GO:0016810 (hydrolase activity, acting on carbon-nitrogen (but not peptide) bonds)	454.366				0.722991	-3.60137	0.843851	63.1547	2.75885e-05	0.000683549		0.0636026	0.190328	0.032292	-0.933257	-0.93413	0.00653338	0.00636545		3.62746	3.17402	1.92709	0.340074	0.113358	0.226716			1.09469	0.945913	0.433939		-0.693213	-0.960608	-0.820725
FBgn0083167	Neb-cGP	protein_coding	GO:0040008 (regulation of growth), GO:0005615 (extracellular space), GO:0005753 (mitochondrial proton-transporting ATP synthase complex), GO:0005179 (hormone activity)	454.015				92.4809	0.467381	7.76735	63.0796	2.77166e-05	0.000683549		0.1	0.190328	0.0023414	0.87831	0.965379	0.0213116	0.00177721		172.644	183.073	192.369	247.574	242.813	267.412			-0.312476	-0.228331	-0.157257		0.205064	0.177164	0.315836
FBgn0030733	UQCR-14	protein_coding	dme01100 (Metabolic pathways), dme00190 (Oxidative phosphorylation), GO:0006122 (mitochondrial electron transport, ubiquinol to cytochrome c), GO:0007406 (negative regulation of neuroblast proliferation), GO:0009060 (aerobic respiration), GO:0034551 (mitochondrial respiratory chain complex III assembly), GO:0045333 (cellular respiration), GO:0005750 (mitochondrial respiratory chain complex III), …	453.807				93.648	0.435844	7.99242	63.0351	2.77928e-05	0.000683549		0.1	0.190328	0.00241801	0.87831	0.967691	0.0213116	0.00154893		205.972	217.307	225.582	286.002	282.942	308.787			-0.286195	-0.209267	-0.155591		0.185435	0.169967	0.295651
FBgn0010292	bys	protein_coding	GO:0006364 (rRNA processing), GO:0005634 (nucleus), GO:0005730 (nucleolus), GO:0005737 (cytoplasm), GO:0030688 (preribosome, small subunit precursor), GO:0030515 (snoRNA binding), R-DME-6791226 (Drosophila melanogaster: Major pathway of rRNA processing in the nucleolus and cytosol), R-DME-72312 (Drosophila melanogaster: rRNA processing), R-DME-8868773 (Drosophila melanogaster: rRNA processing in …	453.779				81.7806	0.460907	6.74745	63.029	2.78032e-05	0.000683549		0.1	0.190328	0.00480262	0.87831	0.980865	0.0213116	0.000545692		85.1319	89.4395	96.1276	125.827	122.2	124.58			-0.310394	-0.239988	-0.13706		0.247854	0.205989	0.233599
FBgn0259168	mnb	protein_coding	GO:0006468 (protein phosphorylation), GO:0007399 (nervous system development), GO:0007611 (learning or memory), GO:0007623 (circadian rhythm), GO:0007632 (visual behavior), GO:0008355 (olfactory learning), GO:0035331 (negative regulation of hippo signaling), GO:0045666 (positive regulation of neuron differentiation), GO:0045786 (negative regulation of cell cycle), GO:0045887 (positive regulation …	453.743				40.1363	0.81319	4.78278	63.0213	2.78164e-05	0.000683549		0.1	0.190328	0.0203821	0.87831	0.953696	0.0213116	0.00316643		20.5178	19.0441	19.8377	31.6269	39.3352	33.4406			-0.339489	-0.441839	-0.385827		0.261042	0.567021	0.339091
FBgn0032906	RPA2	protein_coding	dme03420 (Nucleotide excision repair), dme03030 (DNA replication), dme03440 (Homologous recombination), dme03460 (Fanconi anemia pathway), dme03430 (Mismatch repair), GO:0000722 (telomere maintenance via recombination), GO:0000724 (double-strand break repair via homologous recombination), GO:0006260 (DNA replication), GO:0006265 (DNA topological change), GO:0006268 (DNA unwinding involved in DNA …	453.167				88.1429	-0.471745	7.20418	62.898	2.8029e-05	0.000685117		0.1	0.190328	0.00154975	-0.87831	-0.970048	0.0213116	0.00133224		180.126	164.936	168.223	116.872	130.022	123.22			0.309247	0.18288	0.211183		-0.310523	-0.157941	-0.234846
FBgn0039453	CG6403	protein_coding	GO:0006030 (chitin metabolic process), GO:0005576 (extracellular region), GO:0008061 (chitin binding)	452.905				8.459	-2.27704	1.7897	62.842	2.81262e-05	0.000685117		0.1	0.190328	0.0166082	-0.87831	-0.951328	0.0213116	0.00349578		4.76104	6.68812	4.64768	1.47365	1.02022	0.793506			0.671235	1.08754	0.642565		-0.548449	-0.840579	-1.01231
FBgn0051855	CG31855	protein_coding	GO:0032434 (regulation of proteasomal ubiquitin-dependent protein catabolic process), R-DME-392499 (Drosophila melanogaster: Metabolism of proteins), R-DME-597592 (Drosophila melanogaster: Post-translational protein modification), R-DME-8951664 (Drosophila melanogaster: Neddylation)	452.842				61.4026	-0.520585	5.78525	62.8284	2.81499e-05	0.000685117		0.1	0.190328	0.00153651	-0.87831	-0.982284	0.0213116	0.000468028		65.7477	65.5209	62.9137	48.2905	44.2096	42.8493			0.278859	0.273951	0.216268		-0.158548	-0.283228	-0.327303
FBgn0030562	CG9400	protein_coding	GO:0008150 (biological_process), GO:0005576 (extracellular region), GO:0005615 (extracellular space), GO:0003674 (molecular_function)	452.806				22.6916	1.10273	3.45141	62.8207	2.81632e-05	0.000685117		0.0765225	0.190328	0.00183091	0.891133	0.988306	0.017133	0.000204321		6.91484	5.78126	7.70835	15.0766	14.3965	14.3965			-0.476183	-0.69919	-0.338345		0.546149	0.483784	0.483784
FBgn0038608	WRNexo	protein_coding	GO:0000738 (DNA catabolic process, exonucleolytic), GO:0045950 (negative regulation of mitotic recombination), GO:0048478 (replication fork protection), GO:0005634 (nucleus), GO:0003676 (nucleic acid binding), GO:0008310 (single-stranded DNA 3'-5' exodeoxyribonuclease activity), GO:0008311 (double-stranded DNA 3'-5' exodeoxyribonuclease activity), GO:0008408 (3'-5' exonuclease activity)	451.761				77.422	-0.468628	6.52873	62.5974	2.85557e-05	0.000687811		0.1	0.190328	0.0010575	-0.87831	-0.975556	0.0213116	0.000888975		111.431	106.897	102.476	73.3426	80.5976	77.877			0.29162	0.23223	0.171872		-0.305157	-0.170821	-0.219743
FBgn0030320	CG2247	protein_coding	GO:0031146 (SCF-dependent proteasomal ubiquitin-dependent protein catabolic process), GO:0042742 (defense response to bacterium), GO:0005634 (nucleus), GO:0019005 (SCF ubiquitin ligase complex), GO:0004842 (ubiquitin-protein transferase activity)	451.478				75.346	-0.461565	6.41578	62.537	2.8663e-05	0.000687811		0.1	0.190328	0.000663775	-0.87831	-0.979275	0.0213116	0.000639854		100.775	100.662	94.5406	70.7354	75.2697	68.9217			0.259203	0.257595	0.168002		-0.245427	-0.157002	-0.282372
FBgn0028664	VhaM9.7-c	protein_coding	dme00190 (Oxidative phosphorylation), dme04145 (Phagosome), dme01100 (Metabolic pathways), GO:0015991 (ATP hydrolysis coupled proton transport), GO:0055085 (transmembrane transport), GO:0000220 (vacuolar proton-transporting V-type ATPase, V0 domain), GO:0033179 (proton-transporting V-type ATPase, V0 domain), GO:0015078 (hydrogen ion transmembrane transporter activity), GO:0046961 (proton-transpor…	451.303				54.6478	-0.49144	5.51359	62.4996	2.87297e-05	0.000687811		0.1	0.190328	0.00241994	-0.87831	-0.989832	0.0213116	0.000154563		52.3714	51.8046	55.2054	38.315	37.1814	37.8616			0.220445	0.205042	0.295085		-0.220542	-0.262751	-0.237278
FBgn0032144	CG17633	protein_coding	GO:0006508 (proteolysis), GO:0005615 (extracellular space), GO:0004181 (metallocarboxypeptidase activity), GO:0008270 (zinc ion binding), R-DME-166658 (Drosophila melanogaster: Complement cascade), R-DME-168249 (Drosophila melanogaster: Innate Immune System), R-DME-168256 (Drosophila melanogaster: Immune System), R-DME-977606 (Drosophila melanogaster: Regulation of Complement cascade)	451.3				94.8874	-0.703295	8.24401	62.4989	2.87309e-05	0.000687811		0.1	0.190328	0.0083322	-0.87831	-0.943012	0.0213116	0.00477891		342.568	366.827	416.704	227.169	255.056	209.372			0.223661	0.322091	0.505546		-0.366829	-0.200478	-0.48399
FBgn0034142	CG8306	protein_coding	dme04146 (Peroxisome), GO:0010025 (wax biosynthetic process), GO:0035336 (long-chain fatty-acyl-CoA metabolic process), GO:0005777 (peroxisome), GO:0012505 (endomembrane system), GO:0080019 (fatty-acyl-CoA reductase (alcohol-forming) activity), R-DME-1430728 (Drosophila melanogaster: Metabolism), R-DME-556833 (Drosophila melanogaster: Metabolism of lipids), R-DME-8848584 (Drosophila melanogaster:…	451.237				51.7971	0.961643	5.39229	62.4854	2.87551e-05	0.000687811		0.1	0.190328	0.00219998	0.87831	0.96146	0.0213116	0.0021994		22.8983	31.4002	30.72	60.1931	50.8978	54.5252			-0.756506	-0.317413	-0.348021		0.599954	0.362257	0.459728
FBgn0004855	RpII15	protein_coding	dme03020 (RNA polymerase), GO:0000278 (mitotic cell cycle), GO:0001193 (maintenance of transcriptional fidelity during DNA-templated transcription elongation from RNA polymerase II promoter), GO:0006283 (transcription-coupled nucleotide-excision repair), GO:0006366 (transcription from RNA polymerase II promoter), GO:0006367 (transcription initiation from RNA polymerase II promoter), GO:0006379 (m…	451.113				65.2345	-0.43532	5.95216	62.4589	2.88025e-05	0.000687811		0.1	0.190328	0.000219146	-0.87831	-0.993474	0.0213116	6.3751e-05		71.5289	72.0957	69.1484	51.4645	53.3916	52.4848			0.226455	0.237685	0.178309		-0.240759	-0.188717	-0.212973
FBgn0041775	tral	protein_coding	GO:0000226 (microtubule cytoskeleton organization), GO:0030036 (actin cytoskeleton organization), GO:0005783 (endoplasmic reticulum), GO:0005829 (cytosol), GO:0043186 (P granule), GO:0045169 (fusome), GO:0005515 (protein binding)	451.035				97.5522	-0.459989	9.09662	62.4423	2.88323e-05	0.000687811		0.1	0.190328	0.00197498	-0.87831	-0.964185	0.0213116	0.0019011		641.833	656.456	602.951	494.241	434.388	453.545			0.24934	0.28179	0.159328		-0.126974	-0.312803	-0.25068
FBgn0053208	Mical	protein_coding	GO:0007015 (actin filament organization), GO:0007411 (axon guidance), GO:0016322 (neuron remodeling), GO:0030042 (actin filament depolymerization), GO:0030047 (actin modification), GO:0030240 (skeletal muscle thin filament assembly), GO:0045214 (sarcomere organization), GO:0048813 (dendrite morphogenesis), GO:0055114 (oxidation-reduction process), GO:0060386 (synapse assembly involved in innervat…	450.941				56.259	0.636288	5.57206	62.4222	2.88683e-05	0.000687811		0.1	0.190328	0.00338379	0.87831	0.974898	0.0213116	0.000937267		33.8941	41.0356	36.2746	59.513	57.4725	55.8855			-0.43466	-0.16603	-0.33945		0.359603	0.310117	0.27042
FBgn0030545	CG11590	protein_coding	GO:0010038 (response to metal ion), GO:0005507 (copper ion binding)	450.651				47.3353	-0.556689	5.1936	62.3604	2.89796e-05	0.000687811		0.1	0.190328	0.00173563	-0.87831	-0.986541	0.0213116	0.000270485		45.1165	43.3028	41.489	29.0197	30.38	28.9063			0.329288	0.271402	0.211096		-0.290088	-0.226152	-0.295546
FBgn0031327	CG5397	protein_coding	GO:0008150 (biological_process), GO:0005615 (extracellular space), GO:0052689 (carboxylic ester hydrolase activity)	450.638				31.2642	0.949364	4.18389	62.3577	2.89844e-05	0.000687811		0.1	0.190328	0.0134444	0.87831	0.961705	0.0213116	0.00217163		12.9228	12.356	11.4492	25.1655	20.5178	25.2788			-0.37223	-0.432191	-0.533633		0.537984	0.25585	0.54422
FBgn0033979	Cyp6a19	protein_coding	GO:0055114 (oxidation-reduction process), GO:0004497 (monooxygenase activity), GO:0005506 (iron ion binding), GO:0016705 (oxidoreductase activity, acting on paired donors, with incorporation or reduction of molecular oxygen), GO:0020037 (heme binding), R-DME-1430728 (Drosophila melanogaster: Metabolism), R-DME-211859 (Drosophila melanogaster: Biological oxidations), R-DME-211897 (Drosophila melan…	450.357				95.7447	-0.716204	8.44916	62.2978	2.90929e-05	0.000688698		0.1	0.190328	0.00488297	-0.87831	-0.948399	0.0213116	0.00392529		475.65	397.773	429.287	232.271	291.103	269.565			0.493221	0.235859	0.345589		-0.537705	-0.213231	-0.323733
FBgn0033735	CG8525	protein_coding	dme01100 (Metabolic pathways), dme00030 (Pentose phosphate pathway), GO:0009264 (deoxyribonucleotide catabolic process), GO:0016052 (carbohydrate catabolic process), GO:0005737 (cytoplasm), GO:0004139 (deoxyribose-phosphate aldolase activity), R-DME-1430728 (Drosophila melanogaster: Metabolism), R-DME-168249 (Drosophila melanogaster: Innate Immune System), R-DME-168256 (Drosophila melanogaster: I…	450.106				47.3766	0.598469	5.19435	62.2441	2.91904e-05	0.000689321		0.1	0.190328	0.0105855	0.87831	0.974186	0.0213116	0.000990968		28.5662	28.6796	29.5864	42.736	41.6024	47.1569			-0.308352	-0.302831	-0.25941		0.256519	0.218633	0.395442
FBgn0034075	Asph	protein_coding	GO:0042264 (peptidyl-aspartic acid hydroxylation), GO:0012505 (endomembrane system), GO:0004597 (peptide-aspartate beta-dioxygenase activity)	449.536				51.2188	0.708779	5.36609	62.1227	2.94126e-05	0.000692877		0.1	0.190328	0.0131586	0.87831	0.954874	0.0213116	0.00300857		30.9467	32.9872	29.4731	55.5454	45.5699	51.5779			-0.351241	-0.261919	-0.419375		0.4725	0.192488	0.367546
FBgn0015544	spag	protein_coding	GO:1904059 (NA), GO:2000672 (negative regulation of motor neuron apoptotic process), GO:0005737 (cytoplasm), GO:0030544 (Hsp70 protein binding), GO:0051879 (Hsp90 protein binding)	449.184				70.3367	-0.407672	6.17448	62.0478	2.95505e-05	0.000693563		0.1	0.190328	0.000214321	-0.87831	-0.997799	0.0213116	7.25973e-06		82.2979	81.6178	82.4113	61.7801	63.0271	60.8733			0.2044	0.192572	0.206362		-0.203572	-0.175198	-0.224564
FBgn0032021	CG7781	protein_coding		449.097				43.5964	1.02012	5.00192	62.0292	2.9585e-05	0.000693563		0.1	0.190328	0.00237628	0.87831	0.960912	0.0213116	0.00226198		17.0037	22.1048	23.9185	45.1165	37.9749	44.7764			-0.774396	-0.414497	-0.30547		0.582593	0.339857	0.571914
FBgn0002789	Mp20	protein_coding	GO:0007520 (myoblast fusion), GO:1901739 (regulation of myoblast fusion), GO:0003779 (actin binding)	448.362				93.8029	0.651695	8.01483	61.8728	2.98764e-05	0.000698655		0.1	0.190328	0.00501931	0.87831	0.950267	0.0213116	0.00364852		179.786	216.174	207.105	328.738	285.322	333.386			-0.480872	-0.216303	-0.277841		0.386168	0.182486	0.406361
FBgn0260997	CG42598	protein_coding		448.186				12.642	-1.57162	2.31291	61.8354	2.99465e-05	0.000698655		0.1	0.190328	0.000834917	-0.87831	-0.981941	0.0213116	0.000486234		7.8217	6.57477	6.91484	1.92709	2.38052	2.83395			0.758997	0.539141	0.6025		-0.832595	-0.624815	-0.443228
FBgn0034576	ND-B14.7	protein_coding	dme01100 (Metabolic pathways), dme00190 (Oxidative phosphorylation), GO:0032981 (mitochondrial respiratory chain complex I assembly), GO:0005747 (mitochondrial respiratory chain complex I), GO:0003674 (molecular_function), R-DME-1428517 (Drosophila melanogaster: The citric acid (TCA) cycle and respiratory electron transport), R-DME-1430728 (Drosophila melanogaster: Metabolism), R-DME-163200 (Dros…	447.187				84.466	0.522766	6.93288	61.6231	3.03486e-05	0.000705112		0.1	0.190328	0.00909577	0.87831	0.957395	0.0213116	0.00268406		94.7673	102.816	102.702	138.183	137.39	155.867			-0.33562	-0.2192	-0.220776		0.203762	0.195514	0.37632
FBgn0036239	Pop2	protein_coding	dme03018 (RNA degradation), GO:0000289 (nuclear-transcribed mRNA poly(A) tail shortening), GO:0006402 (mRNA catabolic process), GO:0017148 (negative regulation of translation), GO:0043928 (exonucleolytic nuclear-transcribed mRNA catabolic process involved in deadenylation-dependent decay), GO:0000932 (cytoplasmic mRNA processing body), GO:0005737 (cytoplasm), GO:0005829 (cytosol), GO:0030014 (CCR…	447.137				89.6199	-0.359012	7.36675	61.6125	3.03689e-05	0.000705112		0.1	0.190328	9.47043e-05	-0.87831	-0.993087	0.0213116	7.15241e-05		187.608	182.393	185.68	145.438	147.025	140.791			0.196921	0.156473	0.182105		-0.168173	-0.152622	-0.214704
FBgn0266452	CTPsyn	protein_coding	dme00240 (Pyrimidine metabolism), dme01100 (Metabolic pathways), GO:0006241 (CTP biosynthetic process), GO:0019856 (pyrimidine nucleobase biosynthetic process), GO:0035167 (larval lymph gland hemopoiesis), GO:0005737 (cytoplasm), GO:0005829 (cytosol), GO:0097268 (cytoophidium), GO:0003883 (CTP synthase activity), GO:0042802 (identical protein binding), R-DME-1430728 (Drosophila melanogaster: Meta…	446.561				85.4369	0.51628	6.99702	61.4903	3.06038e-05	0.000708865		0.1	0.190328	0.00317013	0.87831	0.971274	0.0213116	0.00122596		97.2612	113.811	103.723	148.386	146.459	155.414			-0.362849	-0.138275	-0.270969		0.2415	0.222768	0.307826
FBgn0032774	CG17549	protein_coding		446.048				83.2266	0.732339	6.85331	61.3814	3.08148e-05	0.000709824		0.1	0.190328	0.00336371	0.87831	0.954081	0.0213116	0.00311443		75.9499	88.0792	96.1276	152.013	130.475	149.746			-0.546954	-0.335784	-0.210991		0.444711	0.225845	0.423175
FBgn0045761	CHKov1	protein_coding		445.947				33.6397	1.00728	4.36411	61.36	3.08565e-05	0.000709824		0.1	0.190328	0.00333209	0.87831	0.977294	0.0213116	0.000767498		11.2224	13.4896	15.8701	26.4124	26.7525	28.4529			-0.72128	-0.475795	-0.256342		0.444017	0.461805	0.547595
FBgn0000536	eas	protein_coding	dme00564 (Glycerophospholipid metabolism), dme01100 (Metabolic pathways), GO:0001666 (response to hypoxia), GO:0007420 (brain development), GO:0007616 (long-term memory), GO:0007638 (mechanosensory behavior), GO:0008306 (associative learning), GO:0009612 (response to mechanical stimulus), GO:0016310 (phosphorylation), GO:0016319 (mushroom body development), GO:0046337 (phosphatidylethanolamine me…	445.924				82.8445	0.456301	6.82282	61.3551	3.08661e-05	0.000709824		0.1	0.190328	0.00123758	0.87831	0.977442	0.0213116	0.000757564		90.233	94.5406	101.002	133.989	131.609	126.508			-0.302541	-0.235983	-0.141571		0.262675	0.237006	0.180414
FBgn0024963	GluClalpha	protein_coding	GO:0006821 (chloride transport), GO:0007165 (signal transduction), GO:0007268 (synaptic transmission), GO:0034220 (ion transmembrane transport), GO:0042391 (regulation of membrane potential), GO:0050877 (neurological system process), GO:1902476 (chloride transmembrane transport), GO:0005887 (integral component of plasma membrane), GO:0016021 (integral component of membrane), GO:0043005 (neuron pr…	445.749				31.4914	0.999161	4.20769	61.318	3.09384e-05	0.000709824		0.1	0.190328	0.00176411	0.87831	0.969211	0.0213116	0.00140731		12.356	10.4289	13.7163	22.8983	26.7525	23.3518			-0.446035	-0.670834	-0.306108		0.393384	0.609092	0.4205
FBgn0003356	Jon99Cii	protein_coding	GO:0006508 (proteolysis), GO:0004252 (serine-type endopeptidase activity), GO:0006508 (proteolysis), GO:0004252 (serine-type endopeptidase activity)	445.059				96.8498	-0.496477	8.81042	61.1718	3.12261e-05	0.000711165		0.1	0.190328	0.00312876	-0.87831	-0.957113	0.0213116	0.00271947		489.48	539.924	546.159	349.029	399.247	368.527			0.148256	0.289489	0.306022		-0.338462	-0.145047	-0.260258
FBgn0039682	Obp99c	protein_coding	GO:0007606 (sensory perception of chemical stimulus), GO:0007608 (sensory perception of smell), GO:0009620 (response to fungus), GO:0005576 (extracellular region), GO:0005549 (odorant binding)	445.013				92.6978	0.770057	7.80538	61.1622	3.12451e-05	0.000711165		0.1	0.190328	0.00587382	0.87831	0.960938	0.0213116	0.00225895		152.693	148.159	194.749	279.768	269.225	296.205			-0.490097	-0.5333	-0.141145		0.379226	0.324012	0.461305
FBgn0035438	PHGPx	protein_coding	dme00480 (Glutathione metabolism), dme00590 (Arachidonic acid metabolism), dme01100 (Metabolic pathways), GO:0006979 (response to oxidative stress), GO:0006982 (response to lipid hydroperoxide), GO:0034976 (response to endoplasmic reticulum stress), GO:0036335 (intestinal stem cell homeostasis), GO:0055114 (oxidation-reduction process), GO:0005737 (cytoplasm), GO:0005739 (mitochondrion), GO:00057…	444.862				92.4602	0.350334	7.75907	61.1301	3.13087e-05	0.000711165		0.1	0.190328	0.000165568	0.87831	0.989564	0.0213116	0.000162812		194.069	184.887	191.802	247.461	241.679	238.505			-0.145625	-0.215183	-0.162491		0.203408	0.169442	0.150449
FBgn0034997	CG3376	protein_coding	dme00600 (Sphingolipid metabolism), dme04142 (Lysosome), dme01100 (Metabolic pathways), R-DME-1430728 (Drosophila melanogaster: Metabolism), R-DME-1660662 (Drosophila melanogaster: Glycosphingolipid metabolism), R-DME-428157 (Drosophila melanogaster: Sphingolipid metabolism), R-DME-556833 (Drosophila melanogaster: Metabolism of lipids)	444.783				41.4584	0.609666	4.87484	61.1135	3.13417e-05	0.000711165		0.1	0.190328	0.000162523	0.87831	0.990038	0.0213116	0.000148357		21.7647	23.8052	23.5785	34.3475	34.9143	36.2746			-0.373065	-0.249224	-0.262471		0.261742	0.284692	0.338326
FBgn0041605	cpx	protein_coding	GO:0007274 (neuromuscular synaptic transmission), GO:0016079 (synaptic vesicle exocytosis), GO:0046928 (regulation of neurotransmitter secretion), GO:0046929 (negative regulation of neurotransmitter secretion), GO:0050804 (regulation of synaptic transmission), GO:0051124 (synaptic growth at neuromuscular junction), GO:0005829 (cytosol), GO:0016020 (membrane), GO:0031201 (SNARE complex), GO:003159…	444.73				70.378	0.625584	6.17675	61.1022	3.13641e-05	0.000711165		0.1	0.190328	0.0109248	0.87831	0.973277	0.0213116	0.00106166		49.6508	59.3996	61.1	88.7593	86.3788	87.399			-0.49393	-0.239976	-0.199923		0.331546	0.292768	0.309515
FBgn0000261	Cat	protein_coding	dme00630 (Glyoxylate and dicarboxylate metabolism), dme04213 (Longevity regulating pathway - multiple species), dme04068 (FoxO signaling pathway), dme00380 (Tryptophan metabolism), dme01200 (Carbon metabolism), dme01100 (Metabolic pathways), dme04146 (Peroxisome), GO:0003007 (heart morphogenesis), GO:0007568 (aging), GO:0008340 (determination of adult lifespan), GO:0034976 (response to endoplasmi…	444.31				94.4123	0.386763	8.11811	61.0134	3.15414e-05	0.000713514		0.1	0.190328	0.000908847	0.87831	0.975793	0.0213116	0.000871879		239.866	231.364	250.635	326.698	310.374	306.747			-0.196556	-0.248399	-0.133454		0.247582	0.173866	0.15696
FBgn0038194	Cyp6d5	protein_coding	GO:0055114 (oxidation-reduction process), GO:0005506 (iron ion binding), GO:0016705 (oxidoreductase activity, acting on paired donors, with incorporation or reduction of molecular oxygen), GO:0020037 (heme binding), R-DME-1430728 (Drosophila melanogaster: Metabolism), R-DME-211859 (Drosophila melanogaster: Biological oxidations), R-DME-211897 (Drosophila melanogaster: Cytochrome P450 - arranged b…	443.845				87.7918	0.815125	7.17844	60.915	3.17393e-05	0.000716316		0.0765225	0.190328	0.00480225	0.891133	0.965147	0.017133	0.00180088		85.812	113.585	115.058	194.636	179.332	179.332			-0.683486	-0.283038	-0.264602		0.488717	0.371205	0.371205
FBgn0036551	CG17029	protein_coding	dme04070 (Phosphatidylinositol signaling system), dme01100 (Metabolic pathways), dme00562 (Inositol phosphate metabolism), GO:0007165 (signal transduction), GO:0016311 (dephosphorylation), GO:0046854 (phosphatidylinositol phosphorylation), GO:0046855 (inositol phosphate dephosphorylation), GO:0005737 (cytoplasm), GO:0008934 (inositol monophosphate 1-phosphatase activity)	443.565				59.3163	0.687813	5.69974	60.8558	3.18589e-05	0.000716591		0.1	0.190328	0.00243759	0.87831	0.961166	0.0213116	0.00223279		35.8211	39.4486	43.6428	65.9744	58.6061	66.9946			-0.476056	-0.340501	-0.198161		0.387019	0.21887	0.40883
FBgn0035620	CG5150	protein_coding	dme00790 (Folate biosynthesis), dme00730 (Thiamine metabolism), dme01100 (Metabolic pathways), GO:0016311 (dephosphorylation), GO:0009986 (cell surface), GO:0004035 (alkaline phosphatase activity), R-DME-1430728 (Drosophila melanogaster: Metabolism), R-DME-1483166 (Drosophila melanogaster: Synthesis of PA), R-DME-1483206 (Drosophila melanogaster: Glycerophospholipid biosynthesis), R-DME-1483257 (…	443.471				40.0744	-1.25182	4.77881	60.8358	3.18995e-05	0.000716591		0.1	0.190328	0.027123	-0.87831	-0.924601	0.0213116	0.00831315		33.3273	34.6876	47.0436	16.2102	18.4774	13.603			0.417614	0.473681	0.902603		-0.578477	-0.399942	-0.815479
FBgn0039241	CG11089	protein_coding	dme01100 (Metabolic pathways), dme00670 (One carbon pool by folate), dme00230 (Purine metabolism), GO:0006164 (purine nucleotide biosynthetic process), GO:0042060 (wound healing), GO:0003937 (IMP cyclohydrolase activity), GO:0004643 (phosphoribosylaminoimidazolecarboxamide formyltransferase activity), R-DME-1430728 (Drosophila melanogaster: Metabolism), R-DME-15869 (Drosophila melanogaster: Metab…	442.985				84.2698	0.55154	6.92078	60.7333	3.21086e-05	0.000719619		0.1	0.190328	0.0028172	0.87831	0.960499	0.0213116	0.00230965		90.5731	99.0749	104.629	152.92	134.896	143.511			-0.385164	-0.257079	-0.179147		0.364022	0.184345	0.273023
FBgn0261703	gce	protein_coding	GO:0006355 (regulation of transcription, DNA-templated), GO:0035626 (juvenile hormone mediated signaling pathway), GO:0043069 (negative regulation of programmed cell death), GO:0045944 (positive regulation of transcription from RNA polymerase II promoter), GO:0005634 (nucleus), GO:0005667 (transcription factor complex), GO:0005737 (cytoplasm), GO:0003700 (sequence-specific DNA binding transcripti…	442.592				39.9814	0.720544	4.77583	60.6503	3.22791e-05	0.000721233		0.1	0.190328	0.0157178	0.87831	0.964445	0.0213116	0.00187375		20.0644	21.0846	20.4044	37.4082	31.8536	32.1937			-0.375883	-0.307648	-0.352778		0.490724	0.265364	0.280221
FBgn0035667	Jon65Ai	protein_coding	GO:0006508 (proteolysis), GO:0004252 (serine-type endopeptidase activity)	442.458				90.1363	-0.490611	7.41083	60.6219	3.23375e-05	0.000721233		0.1	0.190328	0.0148774	-0.87831	-0.95491	0.0213116	0.00300386		183.187	212.546	199.964	139.657	137.843	146.459			0.129734	0.343115	0.2555		-0.259251	-0.277975	-0.191124
FBgn0036921	RhoGDI	protein_coding	GO:0007266 (Rho protein signal transduction), GO:0005829 (cytosol), GO:0016020 (membrane), GO:0005094 (Rho GDP-dissociation inhibitor activity), GO:0048365 (Rac GTPase binding), R-DME-162582 (Drosophila melanogaster: Signal Transduction), R-DME-193634 (Drosophila melanogaster: Axonal growth inhibition (RHOA activation)), R-DME-193697 (Drosophila melanogaster: p75NTR regulates axonogenesis), R-DME…	442.305				95.0217	-0.390111	8.27056	60.5897	3.24041e-05	0.000721233		0.1	0.190328	0.00171915	-0.87831	-0.971864	0.0213116	0.00117635		340.074	366.146	343.928	263.671	278.634	259.023			0.153566	0.259836	0.169777		-0.21232	-0.132979	-0.23788
FBgn0046706	Haspin	protein_coding	GO:0006468 (protein phosphorylation), GO:0035556 (intracellular signal transduction), GO:0005634 (nucleus), GO:0005737 (cytoplasm), GO:0004674 (protein serine/threonine kinase activity), GO:0005524 (ATP binding), GO:0072354 (histone kinase activity (H3-T3 specific))	441.729				83.0304	-0.419726	6.83624	60.4682	3.26569e-05	0.000725192		0.1	0.190328	0.00339319	-0.87831	-0.977928	0.0213116	0.00072541		133.309	134.103	124.127	94.654	98.7348	99.3016			0.238987	0.247486	0.136824		-0.250673	-0.1904	-0.182224
FBgn0032101	CG9586	protein_coding		441.082				63.427	0.639842	5.86365	60.3317	3.29437e-05	0.000728691		0.1	0.190328	0.0138058	0.87831	0.950895	0.0213116	0.00355771		48.0638	43.1894	44.7764	64.0473	70.5087	77.4235			-0.229317	-0.380276	-0.329372		0.177512	0.314142	0.44731
FBgn0030828	CG5162	protein_coding	GO:0016042 (lipid catabolic process), GO:0032504 (multicellular organism reproduction), GO:0005615 (extracellular space), GO:0016298 (lipase activity), GO:0052689 (carboxylic ester hydrolase activity)	441.034				75.7901	0.717242	6.44047	60.3217	3.2965e-05	0.000728691		0.1	0.190328	0.00419683	0.87831	0.962596	0.0213116	0.00207243		58.1527	75.2697	63.1404	112.565	102.022	108.597			-0.519098	-0.152431	-0.402307		0.421899	0.281342	0.370595
FBgn0038321	CG6218	protein_coding	dme01100 (Metabolic pathways), dme00520 (Amino sugar and nucleotide sugar metabolism), GO:0046835 (carbohydrate phosphorylation), GO:0070062 (extracellular vesicular exosome), GO:0045127 (N-acetylglucosamine kinase activity), R-DME-392499 (Drosophila melanogaster: Metabolism of proteins), R-DME-446193 (Drosophila melanogaster: Biosynthesis of the N-glycan precursor (dolichol lipid-linked oligosac…	440.123				42.9767	0.653822	4.96574	60.1299	3.33735e-05	0.000734701		0.1	0.190328	0.000764164	0.87831	0.981166	0.0213116	0.000528725		22.1048	25.8456	24.372	39.3352	37.9749	36.5013			-0.434747	-0.218253	-0.299705		0.3691	0.319606	0.263999
FBgn0039620	wat	protein_coding	dme04146 (Peroxisome), GO:0010025 (wax biosynthetic process), GO:0035002 (liquid clearance, open tracheal system), GO:0035149 (lumen formation, open tracheal system), GO:0035336 (long-chain fatty-acyl-CoA metabolic process), GO:0055114 (oxidation-reduction process), GO:0005737 (cytoplasm), GO:0005777 (peroxisome), GO:0045177 (apical part of cell), GO:0050062 (long-chain-fatty-acyl-CoA reductase a…	440.09				61.4233	0.733068	5.78674	60.1229	3.33886e-05	0.000734701		0.1	0.190328	0.00226686	0.87831	0.963373	0.0213116	0.00198778		35.5944	45.3432	42.9627	70.0553	63.9339	71.9823			-0.56433	-0.223596	-0.299674		0.392988	0.263019	0.431594
FBgn0037661	Ada	protein_coding	dme00230 (Purine metabolism), dme01100 (Metabolic pathways), GO:0006154 (adenosine catabolic process), GO:0046103 (inosine biosynthetic process), GO:0004000 (adenosine deaminase activity), R-DME-1430728 (Drosophila melanogaster: Metabolism), R-DME-15869 (Drosophila melanogaster: Metabolism of nucleotides), R-DME-2161522 (Drosophila melanogaster: Abacavir transport and metabolism), R-DME-2161541 (…	439.921				25.8934	-1.05158	3.75175	60.0873	3.34652e-05	0.000734718		0.1	0.190328	0.0029817	-0.87831	-0.984444	0.0213116	0.000361103		17.3438	18.364	17.9106	7.14156	9.74879	8.95528			0.450467	0.528553	0.494368		-0.721448	-0.32065	-0.43129
FBgn0085452	CG34423	protein_coding		439.676				5.24685	-2.13918	1.43387	60.0358	3.35763e-05	0.000735489		0.0765225	0.190328	0.0132913	-0.891133	-0.962711	0.017133	0.00205976		3.28738	4.76104	4.08089	0.680148	1.02022	1.02022			0.475243	0.901475	0.720227		-0.876265	-0.61034	-0.61034
FBgn0035743	CG15829	protein_coding	GO:0000062 (fatty-acyl-CoA binding)	437.913				9.92564	-3.46941	1.98135	59.6655	3.43891e-05	0.000751417		0.1	0.190328	0.0640351	-0.87831	-0.880642	0.0213116	0.0205192		7.0282	9.63543	3.85417	0.793506	0.340074	0.680148			1.22028	1.62601	0.494427		-0.942016	-1.36249	-1.03621
FBgn0263198	Acn	protein_coding	dme03013 (RNA transport), dme03015 (mRNA surveillance pathway), dme03040 (Spliceosome), GO:0000335 (negative regulation of transposition, DNA-mediated), GO:0000398 (mRNA splicing, via spliceosome), GO:0006915 (apoptotic process), GO:0008380 (RNA splicing), GO:0010506 (regulation of autophagy), GO:0005634 (nucleus), GO:0005737 (cytoplasm), GO:0071011 (precatalytic spliceosome), GO:0071013 (catalyt…	437.624				79.8285	0.424636	6.65364	59.6048	3.45247e-05	0.000751417		0.1	0.190328	0.00283116	0.87831	0.976907	0.0213116	0.000793755		88.5326	85.2452	83.5449	120.84	112.565	111.998			-0.164445	-0.218413	-0.247141		0.280054	0.178582	0.171364
FBgn0003358	Jon99Ci	protein_coding	GO:0006508 (proteolysis), GO:0004175 (endopeptidase activity), GO:0004252 (serine-type endopeptidase activity)	437.471				78.3826	-0.899651	6.58262	59.5727	3.45965e-05	0.000751417		0.1	0.190328	0.0282622	-0.87831	-0.922221	0.0213116	0.00883915		145.665	105.99	121.86	74.0228	61.8935	64.274			0.677863	0.22281	0.422351		-0.289262	-0.54368	-0.490082
FBgn0032620	CG12288	protein_coding	GO:0042274 (ribosomal small subunit biogenesis), GO:0005730 (nucleolus), GO:0030686 (90S preribosome), GO:0003729 (mRNA binding), GO:0019843 (rRNA binding)	437.434				73.0014	0.498766	6.30225	59.565	3.46139e-05	0.000751417		0.1	0.190328	0.00228917	0.87831	0.969662	0.0213116	0.00136659		67.5614	61.4401	66.6545	86.9456	92.9536	96.581			-0.194806	-0.329731	-0.214016		0.164409	0.259746	0.314398
FBgn0030438	CG15721	protein_coding	GO:0007304 (chorion-containing eggshell formation), GO:0042600 (chorion)	436.182				23.2803	-1.36444	3.51717	59.3026	3.52092e-05	0.00076263		0.1	0.190328	0.00765038	-0.87831	-0.955238	0.0213116	0.00296063		18.2506	13.603	16.6636	7.59499	5.21447	6.00798			0.795858	0.397213	0.671734		-0.367481	-0.835345	-0.661979
FBgn0032788	CG13084	protein_coding	GO:0042600 (chorion)	436.003				71.3386	-3.03673	6.22346	59.2651	3.52954e-05	0.000762789		0.1	0.190328	0.0967928	-0.87831	-0.827074	0.0213116	0.0422694		82.2979	105.536	210.619	18.9308	20.5178	9.06864			0.894055	1.24905	2.23917		-1.16923	-1.05869	-2.15436
FBgn0000244	by	protein_coding	GO:0007016 (cytoskeletal anchoring at plasma membrane), GO:0007475 (apposition of dorsal and ventral imaginal disc-derived wing surfaces), GO:0007476 (imaginal disc-derived wing morphogenesis), GO:0005925 (focal adhesion), GO:0003779 (actin binding)	435.025				49.7934	0.653459	5.30052	59.0605	3.57696e-05	0.000771317		0.1	0.190328	0.00159926	0.87831	0.973212	0.0213116	0.00106679		27.6594	33.4406	30.2666	47.3837	46.1367	50.2176			-0.450285	-0.185181	-0.32467		0.305228	0.26756	0.387348
FBgn0003656	sws	protein_coding	dme00564 (Glycerophospholipid metabolism), GO:0006643 (membrane lipid metabolic process), GO:0006644 (phospholipid metabolic process), GO:0007272 (ensheathment of neurons), GO:0007608 (sensory perception of smell), GO:0034349 (glial cell apoptotic process), GO:0045494 (photoreceptor cell maintenance), GO:0046470 (phosphatidylcholine metabolic process), GO:0051402 (neuron apoptotic process), GO:00…	433.553				86.9965	0.379238	7.11595	58.7531	3.64972e-05	0.000784772		0.1	0.190328	0.00129292	0.87831	0.984986	0.0213116	0.00033644		117.779	120.386	122.993	156.094	161.649	152.013			-0.219252	-0.187927	-0.157268		0.184096	0.234226	0.146124
FBgn0020381	Dredd	protein_coding	dme04215 (Apoptosis - multiple species), dme04624 (Toll and Imd signaling pathway), dme04214 (Apoptosis - fly), GO:0002230 (positive regulation of defense response to virus by host), GO:0006915 (apoptotic process), GO:0006919 (activation of cysteine-type endopeptidase activity involved in apoptotic process), GO:0006952 (defense response), GO:0006955 (immune response), GO:0006963 (positive regulat…	433.436				55.5774	0.466386	5.54429	58.7288	3.65557e-05	0.000784772		0.0765225	0.190328	0.000780261	0.891133	0.99178	0.017133	0.000101083		38.4284	39.7887	38.7684	54.7519	52.1447	54.7519			-0.248598	-0.199664	-0.236208		0.251189	0.182093	0.251189
FBgn0036207	CG10907	protein_coding	GO:0000398 (mRNA splicing, via spliceosome), GO:0000413 (protein peptidyl-prolyl isomerization), GO:0006457 (protein folding), GO:0071011 (precatalytic spliceosome), GO:0071013 (catalytic step 2 spliceosome), GO:0003755 (peptidyl-prolyl cis-trans isomerase activity), R-DME-72163 (Drosophila melanogaster: mRNA Splicing - Major Pathway), R-DME-72172 (Drosophila melanogaster: mRNA Splicing), R-DME-7…	432.424				45.1043	-0.60285	5.09018	58.5179	3.70662e-05	0.000793126		0.0765225	0.190328	0.00146891	-0.891133	-0.978092	0.017133	0.000714689		42.0558	42.0558	38.315	27.4326	25.2788	27.8861			0.336322	0.336322	0.205193		-0.262339	-0.375985	-0.239513
FBgn0033788	CG13323	protein_coding		432.341				72.9188	-1.50021	6.2908	58.5006	3.71087e-05	0.000793126		0.1	0.190328	0.0345912	-0.87831	-0.906558	0.0213116	0.0126892		98.8482	148.272	98.9616	51.6913	33.6673	36.9547			0.543669	1.12381	0.545306		-0.378504	-0.98249	-0.851788
FBgn0019938	RpI1	protein_coding		432.151				76.854	0.382504	6.50251	58.4609	3.72058e-05	0.000793451		0.1	0.190328	0.000422086	0.87831	0.991897	0.0213116	9.82254e-05		79.8041	77.1968	78.5571	99.8684	104.403	102.816			-0.16586	-0.213178	-0.188297		0.154115	0.217553	0.195666
FBgn0014465	Cp7Fb	protein_coding	GO:0007304 (chorion-containing eggshell formation), GO:0042600 (chorion)	431.642				73.8484	-4.20819	6.34579	58.355	3.74667e-05	0.00079576		0.1	0.190328	0.101149	-0.87831	-0.821015	0.0213116	0.0451864		82.9781	127.188	251.541	3.17402	5.55454	16.2102			1.34968	1.95985	2.93812		-2.98082	-2.32976	-0.937068
FBgn0052344	CG32344	protein_coding	GO:0005634 (nucleus), GO:0003723 (RNA binding), GO:0004004 (ATP-dependent RNA helicase activity), GO:0004386 (helicase activity), GO:0005524 (ATP binding)	431.619				76.5338	0.45547	6.48406	58.3503	3.74785e-05	0.00079576		0.1	0.190328	0.0072384	0.87831	0.96952	0.0213116	0.00137936		77.0835	72.8892	75.9499	105.99	107.123	96.6944			-0.19108	-0.270733	-0.212178		0.263304	0.278509	0.132179
FBgn0262116	RNASEK	protein_coding	GO:0090305 (nucleic acid phosphodiester bond hydrolysis), GO:0098586 (cellular response to virus), GO:0004521 (endoribonuclease activity)	430.444				91.6959	-0.33705	7.63484	58.1059	3.80896e-05	0.000806967		0.1	0.190328	0.000281483	-0.87831	-0.991533	0.0213116	0.000107231		219.915	226.603	218.328	175.818	172.418	178.085			0.156779	0.199808	0.146377		-0.164442	-0.19246	-0.146062
FBgn0030011	Gbeta5	protein_coding	GO:0007186 (G-protein coupled receptor signaling pathway), GO:0005886 (plasma membrane), GO:0003674 (molecular_function), R-DME-162582 (Drosophila melanogaster: Signal Transduction), R-DME-372790 (Drosophila melanogaster: Signaling by GPCR), R-DME-388396 (Drosophila melanogaster: GPCR downstream signalling), R-DME-390466 (Drosophila melanogaster: Chaperonin-mediated protein folding), R-DME-391251…	430.244				27.5046	1.19442	3.88502	58.0643	3.81947e-05	0.000807426		0.1	0.190328	0.0313101	0.87831	0.933719	0.0213116	0.00644417		8.16178	9.29536	9.06864	16.5503	20.1777	24.0319			-0.650196	-0.481901	-0.514026		0.287598	0.558653	0.799873
FBgn0039313	CG11892	protein_coding		430.057				93.8649	0.722308	8.03045	58.0255	3.82934e-05	0.000807749		0.1	0.190328	0.0320327	0.87831	0.924631	0.0213116	0.00830664		202.911	184.887	203.704	355.151	274.213	346.536			-0.313079	-0.446592	-0.307475		0.491471	0.119532	0.456143
FBgn0038206	twf	protein_coding	GO:0007274 (neuromuscular synaptic transmission), GO:0007298 (border follicle cell migration), GO:0008407 (chaeta morphogenesis), GO:0010591 (regulation of lamellipodium assembly), GO:0010976 (positive regulation of neuron projection development), GO:0016319 (mushroom body development), GO:0030042 (actin filament depolymerization), GO:0030833 (regulation of actin filament polymerization), GO:0030…	429.575				73.5695	-0.489185	6.32962	57.9255	3.85486e-05	0.000811364		0.1	0.190328	0.00816351	-0.87831	-0.964725	0.0213116	0.00184449		98.7348	95.1074	87.1723	64.8408	69.3751	65.9744			0.317976	0.264526	0.140205		-0.281139	-0.185056	-0.256512
FBgn0030756	CG9903	protein_coding	GO:0016020 (membrane), R-DME-382551 (Drosophila melanogaster: Transport of small molecules), R-DME-425366 (Drosophila melanogaster: Transport of bile salts and organic acids, metal ions and amine compounds), R-DME-425407 (Drosophila melanogaster: SLC-mediated transmembrane transport)	428.286				16.3809	-1.84498	2.77384	57.6581	3.92414e-05	0.000824154		0.1	0.190328	0.00291566	-0.87831	-0.984064	0.0213116	0.000378896		10.6557	9.86215	10.5423	3.06067	3.85417	1.70037			0.835099	0.733379	0.820999		-0.686142	-0.428633	-1.2747
FBgn0039687	Naa40	protein_coding	GO:0006474 (N-terminal protein amino acid acetylation), GO:0061187 (regulation of chromatin silencing at rDNA), GO:0004596 (peptide alpha-N-acetyltransferase activity), GO:0010485 (H4 histone acetyltransferase activity), GO:0043998 (H2A histone acetyltransferase activity), GO:1990189 (peptide-serine-N-acetyltransferase activity)	427.259				44.5363	-0.765192	5.06108	57.4455	3.98033e-05	0.000830724		0.1	0.190328	0.0018725	-0.87831	-0.965351	0.0213116	0.00178002		44.7764	40.8089	39.6753	23.2384	27.9994	22.4449			0.473745	0.34295	0.303293		-0.443566	-0.184835	-0.491587
FBgn0027836	Dgp-1	protein_coding	GO:0006414 (translational elongation), GO:0005575 (cellular_component), GO:0003746 (translation elongation factor activity), GO:0003924 (GTPase activity), GO:0005525 (GTP binding)	427.077				51.1465	-0.479553	5.36345	57.4078	3.99039e-05	0.000830724		0.1	0.190328	0.000367692	-0.87831	-0.995852	0.0213116	2.57764e-05		47.497	47.3837	48.1772	35.2543	34.0074	33.3273			0.228634	0.225258	0.248726		-0.191108	-0.241602	-0.269907
FBgn0067628	CG33331	protein_coding	GO:0032049 (cardiolipin biosynthetic process), GO:0031314 (extrinsic component of mitochondrial inner membrane), GO:0004605 (phosphatidate cytidylyltransferase activity)	426.848				27.8145	-0.84486	3.91424	57.3604	4.00308e-05	0.000830724		0.1	0.190328	0.00125249	-0.87831	-0.983706	0.0213116	0.000396085		19.3842	20.0644	17.7972	11.1091	10.8824	9.86215			0.417953	0.465305	0.301019		-0.33341	-0.360677	-0.49019
FBgn0038938	CG7084	protein_coding	GO:0055085 (transmembrane transport)	426.758				65.5443	0.713977	5.96661	57.342	4.00804e-05	0.000830724		0.1	0.190328	0.0259232	0.87831	0.936319	0.0213116	0.0059538		46.2501	49.8775	45.4566	82.5246	66.4278	83.3182			-0.375453	-0.268741	-0.399887		0.446432	0.137574	0.460074
FBgn0000166	bcd	protein_coding	GO:0006355 (regulation of transcription, DNA-templated), GO:0007355 (anterior region determination), GO:0007367 (segment polarity determination), GO:0008293 (torso signaling pathway), GO:0008358 (maternal determination of anterior/posterior axis, embryo), GO:0008595 (anterior/posterior axis specification, embryo), GO:0009948 (anterior/posterior axis specification), GO:0017148 (negative regulation…	426.751				75.9347	-0.474182	6.44642	57.3406	4.00842e-05	0.000830724		0.1	0.190328	0.00164605	-0.87831	-0.96953	0.0213116	0.00137851		106.103	100.889	96.4677	70.7354	70.3953	77.3102			0.303847	0.23184	0.167842		-0.274396	-0.281252	-0.147882
FBgn0031049	Sec61gamma	protein_coding	dme04145 (Phagosome), dme04141 (Protein processing in endoplasmic reticulum), dme03060 (Protein export), GO:0006605 (protein targeting), GO:0010507 (negative regulation of autophagy), GO:0016020 (membrane), GO:0015450 (P-P-bond-hydrolysis-driven protein transmembrane transporter activity)	426.67				92.6358	-0.363731	7.79633	57.3237	4.01295e-05	0.000830724		0.1	0.190328	0.00707623	-0.87831	-0.98403	0.0213116	0.000380548		249.954	248.708	251.088	203.478	186.361	192.822			0.181745	0.174558	0.188247		-0.113738	-0.239863	-0.190949
FBgn0265191	Gyg	protein_coding	dme00500 (Starch and sucrose metabolism), dme01100 (Metabolic pathways), GO:0005978 (glycogen biosynthetic process), GO:0005829 (cytosol), GO:0008466 (glycogenin glucosyltransferase activity), R-DME-1430728 (Drosophila melanogaster: Metabolism), R-DME-168249 (Drosophila melanogaster: Innate Immune System), R-DME-168256 (Drosophila melanogaster: Immune System), R-DME-3322077 (Drosophila melanogast…	426.625				65.3481	0.814605	5.95655	57.3143	4.01548e-05	0.000830724		0.1	0.190328	0.00673431	0.87831	0.945546	0.0213116	0.00436715		38.7684	49.7642	46.0234	86.6055	80.2575	69.8285			-0.599487	-0.2473	-0.357733		0.539911	0.43139	0.23322
FBgn0005672	spi	protein_coding	dme04013 (MAPK signaling pathway - fly), GO:0001713 (ectodermal cell fate determination), GO:0003015 (heart process), GO:0007173 (epidermal growth factor receptor signaling pathway), GO:0007391 (dorsal closure), GO:0007421 (stomatogastric nervous system development), GO:0007422 (peripheral nervous system development), GO:0007438 (oenocyte development), GO:0007476 (imaginal disc-derived wing morph…	426.161				74.2615	0.427526	6.36708	57.2185	4.04141e-05	0.000833344		0.1	0.190328	0.0100645	0.87831	0.976194	0.0213116	0.00084332		70.9621	70.282	69.3751	94.5406	89.7796	98.9616			-0.195378	-0.209079	-0.227551		0.213498	0.139752	0.278758
FBgn0036332	CG11261	protein_coding	dme04141 (Protein processing in endoplasmic reticulum), dme04350 (TGF-beta signaling pathway), dme04120 (Ubiquitin mediated proteolysis), dme04310 (Wnt signaling pathway), dme04341 (Hedgehog signaling pathway - fly), GO:0006511 (ubiquitin-dependent protein catabolic process), GO:0030163 (protein catabolic process), GO:0019005 (SCF ubiquitin ligase complex), GO:0031461 (cullin-RING ubiquitin ligas…	426.014				25.5526	-1.60528	3.72521	57.1882	4.04965e-05	0.000833344		0.1	0.190328	0.0519804	-0.87831	-0.898041	0.0213116	0.0150634		25.959	16.4369	16.3236	7.25491	6.12133	5.89462			1.14364	0.515023	0.505613		-0.563797	-0.776903	-0.82358
FBgn0027279	l(1)G0196	protein_coding	dme04070 (Phosphatidylinositol signaling system), GO:0006020 (inositol metabolic process), GO:0032958 (inositol phosphate biosynthetic process), GO:0005829 (cytosol), GO:0000827 (inositol-1,3,4,5,6-pentakisphosphate kinase activity), GO:0000828 (inositol hexakisphosphate kinase activity), GO:0000829 (inositol heptakisphosphate kinase activity), GO:0000832 (inositol hexakisphosphate 5-kinase activ…	425.926				73.4869	0.441043	6.3252	57.1699	4.05464e-05	0.000833344		0.1	0.190328	0.00539005	0.87831	0.974478	0.0213116	0.000968727		67.2213	66.4278	69.8285	97.2612	89.0994	89.8929			-0.229812	-0.24669	-0.175703		0.296588	0.171484	0.184134
FBgn0033426	CG1814	protein_coding	GO:0006974 (cellular response to DNA damage stimulus), GO:0005634 (nucleus), GO:0003697 (single-stranded DNA binding), GO:0008253 (5'-nucleotidase activity)	425.785				57.6844	0.521896	5.63922	57.1408	4.06258e-05	0.000833344		0.1	0.190328	0.0014203	0.87831	0.974366	0.0213116	0.000977241		38.5417	40.9222	42.736	56.1122	57.6992	61.6668			-0.332416	-0.248076	-0.186972		0.198007	0.237549	0.331908
FBgn0085201	CG34172	protein_coding	GO:0002082 (regulation of oxidative phosphorylation), GO:0097250 (mitochondrial respiratory chain supercomplex assembly), GO:0005746 (mitochondrial respiratory chain), GO:0097249 (mitochondrial respiratory chain supercomplex), GO:0004129 (cytochrome-c oxidase activity)	424.803				51.4047	1.39518	5.37597	56.9383	4.11841e-05	0.000843011		0.1	0.190328	0.00212257	0.87831	0.962614	0.0213116	0.00207047		15.0766	26.8659	26.2991	55.092	57.6992	66.7679			-1.21738	-0.423844	-0.453491		0.585453	0.651	0.85826
FBgn0032129	jp	protein_coding	GO:0008150 (biological_process), GO:0005783 (endoplasmic reticulum), GO:0005789 (endoplasmic reticulum membrane), GO:0005886 (plasma membrane), GO:0030314 (junctional membrane complex), GO:0015278 (calcium-release channel activity)	424.582				55.7529	0.865762	5.54954	56.8927	4.13111e-05	0.000843827		0.1	0.190328	0.00471754	0.87831	0.950187	0.0213116	0.00366026		27.7727	34.9143	36.3879	63.4805	53.0516	64.0473			-0.658052	-0.338196	-0.280181		0.50611	0.251583	0.518736
FBgn0265295	asRNA:CR42871	ncRNA		424.072				8.95476	-1.9888	1.85896	56.7876	4.16057e-05	0.000847868		0.1	0.190328	0.00215585	-0.87831	-0.972855	0.0213116	0.00109531		6.23469	5.21447	4.8744	0.906864	1.3603	1.81373			0.903655	0.684355	0.603164		-1.02007	-0.712308	-0.458793
FBgn0000064	Ald	protein_coding	dme00051 (Fructose and mannose metabolism), dme01200 (Carbon metabolism), dme01230 (Biosynthesis of amino acids), dme01100 (Metabolic pathways), dme00010 (Glycolysis / Gluconeogenesis), dme00030 (Pentose phosphate pathway), GO:0006096 (glycolytic process), GO:0007498 (mesoderm development), GO:0042593 (glucose homeostasis), GO:0005829 (cytosol), GO:0030018 (Z disc), GO:0031430 (M band), GO:000433…	423.879				97.3146	0.721608	8.97947	56.7478	4.17179e-05	0.000847868		0.1	0.190328	0.00564458	0.87831	0.956545	0.0213116	0.00279149		328.171	440.056	374.535	611.793	606.352	666.319			-0.56867	-0.146548	-0.378562		0.327891	0.315024	0.450866
FBgn0026872	CG14777	protein_coding	dme04146 (Peroxisome), GO:0005737 (cytoplasm), GO:0016021 (integral component of membrane)	423.787				41.7682	1.01618	4.88962	56.7288	4.17716e-05	0.000847868		0.1	0.190328	0.00294835	0.87831	0.966004	0.0213116	0.00171397		15.3033	20.1777	22.8983	37.1814	38.7684	42.1692			-0.80802	-0.430639	-0.256278		0.419684	0.478437	0.596815
FBgn0266582	ND-30	protein_coding	dme01100 (Metabolic pathways), dme00190 (Oxidative phosphorylation), GO:0055114 (oxidation-reduction process), GO:0072593 (reactive oxygen species metabolic process), GO:0005739 (mitochondrion), GO:0005747 (mitochondrial respiratory chain complex I), GO:0003954 (NADH dehydrogenase activity), GO:0008137 (NADH dehydrogenase (ubiquinone) activity), R-DME-1428517 (Drosophila melanogaster: The citric …	423.419				91.4687	0.467899	7.59564	56.653	4.19867e-05	0.000850449		0.1	0.190328	0.012184	0.87831	0.952282	0.0213116	0.00336123		155.754	162.102	168.563	216.174	213.907	242.7			-0.288792	-0.23152	-0.175469		0.181556	0.166416	0.34781
FBgn0023477	Taldo	protein_coding	dme01230 (Biosynthesis of amino acids), dme01100 (Metabolic pathways), dme01200 (Carbon metabolism), dme00030 (Pentose phosphate pathway), GO:0005975 (carbohydrate metabolic process), GO:0009052 (pentose-phosphate shunt, non-oxidative branch), GO:0005622 (intracellular), GO:0005737 (cytoplasm), GO:0004801 (sedoheptulose-7-phosphate:D-glyceraldehyde-3-phosphate glyceronetransferase activity), R-DM…	422.786				96.1888	0.38885	8.59282	56.5227	4.23595e-05	0.00085621		0.1	0.190328	0.00307372	0.87831	0.971991	0.0213116	0.0011658		345.855	312.415	344.268	432.007	430.874	449.805			-0.143604	-0.289865	-0.15022		0.176454	0.172672	0.234564
FBgn0058196				422.411				87.957	-0.404013	7.19323	56.4458	4.25816e-05	0.000858907		0.1	0.190328	0.000811435	-0.87831	-0.977055	0.0213116	0.000783655		162.102	172.191	165.049	132.175	123.787	121.406			0.163404	0.249992	0.189241		-0.129042	-0.222903	-0.250691
FBgn0021874	Nle	protein_coding	GO:0000027 (ribosomal large subunit assembly), GO:0007219 (Notch signaling pathway), GO:0005730 (nucleolus), GO:0005112 (Notch binding)	422.04				52.169	0.475554	5.41099	56.3695	4.28034e-05	0.000861585		0.0765225	0.190328	0.000204392	0.891133	0.99218	0.017133	9.14975e-05		36.3879	34.9143	34.9143	49.6508	47.8371	50.2176			-0.193576	-0.251591	-0.251591		0.244437	0.191829	0.260492
FBgn0037021	CG11399	protein_coding	GO:0048190 (wing disc dorsal/ventral pattern formation), GO:0005634 (nucleus)	420.728				77.5046	0.529045	6.53344	56.1002	4.35972e-05	0.000875743		0.1	0.190328	0.0244819	0.87831	0.945822	0.0213116	0.00432337		76.29	73.6827	76.9701	120.273	105.536	101.682			-0.247644	-0.29715	-0.235004		0.40226	0.215349	0.162189
FBgn0038011	CG4066	protein_coding	GO:0007304 (chorion-containing eggshell formation), GO:0042600 (chorion), GO:0070701 (mucus layer), GO:0003674 (molecular_function)	420.549				20.8738	-4.05724	3.274	56.0634	4.37071e-05	0.000876133		0.0765225	0.190328	0.0619453	-0.891133	-0.879361	0.017133	0.0209526		11.2224	15.8701	26.4124	2.38052	0.453432	0.340074			1.08085	1.54579	2.24615		-0.773362	-1.99114	-2.10829
FBgn0039325	CG10560	protein_coding	GO:0008150 (biological_process), GO:0005575 (cellular_component), GO:0003674 (molecular_function)	420.177				39.6612	0.625407	4.7568	55.9871	4.3936e-05	0.000878901		0.0765225	0.190328	0.00306553	0.891133	0.989135	0.017133	0.000176431		21.198	19.6109	22.4449	32.7605	32.0803	32.7605			-0.292866	-0.399882	-0.214019		0.312043	0.282681	0.312043
FBgn0039483	CG14259	protein_coding	GO:0005615 (extracellular space), GO:0003674 (molecular_function)	419.325				41.448	1.15848	4.87298	55.8126	4.44649e-05	0.000887649		0.1	0.190328	0.019866	0.87831	0.93019	0.0213116	0.00714005		15.4167	21.0846	17.4571	42.3959	32.307	45.7966			-0.755199	-0.327322	-0.586183		0.647197	0.265465	0.756043
FBgn0035907	GstO1	protein_coding	dme00983 (Drug metabolism - other enzymes), dme00982 (Drug metabolism - cytochrome P450), dme00980 (Metabolism of xenobiotics by cytochrome P450), dme00480 (Glutathione metabolism), dme01100 (Metabolic pathways), GO:0006749 (glutathione metabolic process), GO:0055114 (oxidation-reduction process), GO:0005737 (cytoplasm), GO:0004364 (glutathione transferase activity), GO:0016782 (transferase activ…	418.869				73.1254	-0.394069	6.30879	55.7193	4.47512e-05	0.000890688		0.1	0.190328	0.000214915	-0.87831	-0.991203	0.0213116	0.000115739		89.4395	91.3666	88.5326	66.8812	70.6221	67.448			0.189426	0.219844	0.174886		-0.224514	-0.147123	-0.212518
FBgn0040377	Vha36-3	protein_coding	dme01100 (Metabolic pathways), dme00190 (Oxidative phosphorylation), dme04145 (Phagosome), dme04150 (mTOR signaling pathway), GO:0015991 (ATP hydrolysis coupled proton transport), GO:0016020 (membrane), GO:0033176 (proton-transporting V-type ATPase complex), GO:0005515 (protein binding), GO:0046961 (proton-transporting ATPase activity, rotational mechanism), R-DME-1222556 (Drosophila melanogaster…	418.789				22.2888	1.00638	3.41099	55.7031	4.48012e-05	0.000890688		0.1	0.190328	0.000846667	0.87831	0.981367	0.0213116	0.000517561		6.46141	7.70835	6.57477	12.8095	14.2831	14.6232			-0.538905	-0.315954	-0.517151		0.349232	0.495514	0.527264
FBgn0264495	gpp	protein_coding	dme01100 (Metabolic pathways), dme00310 (Lysine degradation), GO:0000077 (DNA damage checkpoint), GO:0006342 (chromatin silencing), GO:0006348 (chromatin silencing at telomere), GO:0016571 (histone methylation), GO:0034729 (histone H3-K79 methylation), GO:0048096 (chromatin-mediated maintenance of transcription), GO:2000637 (positive regulation of gene silencing by miRNA), GO:2000677 (regulation …	418.281				38.05	0.602849	4.65337	55.599	4.51234e-05	0.000895256		0.1	0.190328	5.89552e-05	0.87831	0.994238	0.0213116	4.97033e-05		20.4044	19.1575	19.8377	29.2464	30.6067	30.38			-0.247965	-0.334559	-0.286683		0.250886	0.314353	0.303967
FBgn0003162	Pu	protein_coding	dme01100 (Metabolic pathways), dme00790 (Folate biosynthesis), GO:0006728 (pteridine biosynthetic process), GO:0006729 (tetrahydrobiopterin biosynthetic process), GO:0008363 (larval chitin-based cuticle development), GO:0009880 (embryonic pattern specification), GO:0035185 (preblastoderm mitotic cell cycle), GO:0043095 (regulation of GTP cyclohydrolase I activity), GO:0046654 (tetrahydrofolate bi…	418.046				49.5662	1.09617	5.2922	55.551	4.52729e-05	0.000896386		0.1	0.190328	0.00353449	0.87831	0.963406	0.0213116	0.00198421		18.7041	30.0399	25.7323	54.7519	48.8573	55.6588			-0.909894	-0.254265	-0.469805		0.590634	0.429417	0.613912
FBgn0036767	CG16775	protein_coding	GO:0019233 (sensory perception of pain)	417.475				40.9936	-1.56486	4.83719	55.4344	4.56389e-05	0.000901787		0.1	0.190328	0.00266499	-0.87831	-0.958582	0.0213116	0.00253765		39.3352	48.6306	39.2219	18.4774	15.4167	9.06864			0.675694	0.974883	0.671634		-0.374549	-0.621183	-1.32648
FBgn0037263	slx1	protein_coding	dme03460 (Fanconi anemia pathway), GO:0006281 (DNA repair), GO:0033557 (Slx1-Slx4 complex), GO:0004520 (endodeoxyribonuclease activity), GO:0005515 (protein binding), GO:0017108 (5'-flap endonuclease activity)	416.495				21.3799	-1.10829	3.32384	55.2345	4.62749e-05	0.000912493		0.1	0.190328	0.00199402	-0.87831	-0.983572	0.0213116	0.000402613		13.943	13.0362	13.1495	5.44119	7.36827	5.78126			0.559906	0.469583	0.481187		-0.654169	-0.276565	-0.579942
FBgn0031089	CG9572	protein_coding		416.189				48.6263	0.92903	5.25342	55.1721	4.64755e-05	0.000914585		0.1	0.190328	0.00700119	0.87831	0.944867	0.0213116	0.00447569		21.6514	27.9994	28.6796	47.497	45.2299	56.4523			-0.702764	-0.346339	-0.312893		0.395533	0.326461	0.640001
FBgn0034903	sona	protein_coding	GO:0006508 (proteolysis), GO:0048737 (imaginal disc-derived appendage development), GO:0061357 (positive regulation of Wnt protein secretion), GO:0005615 (extracellular space), GO:0005768 (endosome), GO:0005798 (Golgi-associated vesicle), GO:0004222 (metalloendopeptidase activity)	415.855				28.961	-1.7684	4.02051	55.1041	4.66956e-05	0.000915564		0.0765225	0.190328	0.0429004	-0.891133	-0.90502	0.017133	0.0131033		17.4571	25.5056	31.2868	8.16178	5.44119	8.16178			0.368476	0.890592	1.17524		-0.642003	-1.1503	-0.642003
FBgn0025637	SkpA	protein_coding	dme04120 (Ubiquitin mediated proteolysis), dme04350 (TGF-beta signaling pathway), dme04341 (Hedgehog signaling pathway - fly), dme04310 (Wnt signaling pathway), dme04141 (Protein processing in endoplasmic reticulum), GO:0000278 (mitotic cell cycle), GO:0006511 (ubiquitin-dependent protein catabolic process), GO:0016322 (neuron remodeling), GO:0030261 (chromosome condensation), GO:0031647 (regulat…	415.781				97.2113	-0.337861	8.95194	55.089	4.67446e-05	0.000915564		0.1	0.190328	0.00139255	-0.87831	-0.977797	0.0213116	0.000733984		565.77	542.645	549.673	425.886	457.853	428.153			0.202763	0.142665	0.161196		-0.206149	-0.101968	-0.198507
FBgn0034921	DCP1	protein_coding	dme03018 (RNA degradation), GO:0000290 (deadenylation-dependent decapping of nuclear-transcribed mRNA), GO:0000956 (nuclear-transcribed mRNA catabolic process), GO:0010603 (regulation of cytoplasmic mRNA processing body assembly), GO:0031087 (deadenylation-independent decapping of nuclear-transcribed mRNA), GO:0035195 (gene silencing by miRNA), GO:0043085 (positive regulation of catalytic activit…	415.684				68.932	-0.392193	6.11477	55.0692	4.68089e-05	0.000915564		0.1	0.190328	0.000504845	-0.87831	-0.994578	0.0213116	4.40172e-05		77.1968	80.1441	77.877	58.9462	60.1931	60.0798			0.171288	0.224665	0.183782		-0.212154	-0.182453	-0.185128
FBgn0036486	Msh6	protein_coding	dme03430 (Mismatch repair), GO:0000710 (meiotic mismatch repair), GO:0006281 (DNA repair), GO:0006290 (pyrimidine dimer repair), GO:0006298 (mismatch repair), GO:0007095 (mitotic G2 DNA damage checkpoint), GO:0008630 (intrinsic apoptotic signaling pathway in response to DNA damage), GO:0009411 (response to UV), GO:0032876 (negative regulation of DNA endoreduplication), GO:0036297 (interstrand cro…	415.254				81.7083	-0.490779	6.74415	54.9815	4.70953e-05	0.000917765		0.1	0.190328	0.0026826	-0.87831	-0.967741	0.0213116	0.0015442		127.301	119.819	127.868	81.8445	95.3341	89.6662			0.270948	0.184267	0.277307		-0.360107	-0.142467	-0.229948
FBgn0063449	Uhg2	ncRNA		415.23				62.5387	0.720658	5.83194	54.9767	4.71111e-05	0.000917765		0.1	0.190328	0.00296005	0.87831	0.955315	0.0213116	0.00295049		37.2948	43.3028	47.9504	76.0632	65.7477	70.0553			-0.544447	-0.334198	-0.190273		0.464448	0.257122	0.347347
FBgn0261848	CG42780	protein_coding	GO:0032504 (multicellular organism reproduction), GO:0005615 (extracellular space)	414.569				23.7348	-1.08469	3.55244	54.8423	4.75544e-05	0.000924542		0.1	0.190328	0.0220242	-0.87831	-0.950728	0.0213116	0.00358175		13.603	15.19	18.1373	7.48163	7.70835	6.91484			0.312384	0.461223	0.702509		-0.471464	-0.433407	-0.571245
FBgn0038577	CG12321	protein_coding	GO:0043248 (proteasome assembly), GO:0005634 (nucleus), GO:0005829 (cytosol)	414.207				76.2756	0.424684	6.46998	54.7686	4.77997e-05	0.000924765		0.1	0.190328	0.0050394	0.87831	0.981544	0.0213116	0.000507813		78.8972	70.8488	76.7434	100.775	100.435	102.816			-0.146452	-0.299634	-0.185877		0.202718	0.197889	0.231356
FBgn0002719	Men	protein_coding	dme00620 (Pyruvate metabolism), dme01100 (Metabolic pathways), dme01200 (Carbon metabolism), GO:0006090 (pyruvate metabolic process), GO:0006108 (malate metabolic process), GO:0008340 (determination of adult lifespan), GO:0010941 (regulation of cell death), GO:0030431 (sleep), GO:0055114 (oxidation-reduction process), GO:0005739 (mitochondrion), GO:0005829 (cytosol), GO:0004470 (malic enzyme acti…	414.127				94.6499	0.36534	8.17108	54.7523	4.78541e-05	0.000924765		0.1	0.190328	0.00526312	0.87831	0.968709	0.0213116	0.00145336		244.74	251.995	258.456	341.094	315.815	315.929			-0.221855	-0.17988	-0.143496		0.255406	0.144655	0.145171
FBgn0038450	CG17560	protein_coding	dme04146 (Peroxisome), GO:0010025 (wax biosynthetic process), GO:0035336 (long-chain fatty-acyl-CoA metabolic process), GO:0005777 (peroxisome), GO:0080019 (fatty-acyl-CoA reductase (alcohol-forming) activity), R-DME-1430728 (Drosophila melanogaster: Metabolism), R-DME-556833 (Drosophila melanogaster: Metabolism of lipids), R-DME-8848584 (Drosophila melanogaster: Wax biosynthesis)	413.93				86.0566	0.977983	7.04899	54.7122	4.79884e-05	0.000924765		0.1	0.190328	0.00572362	0.87831	0.943184	0.0213116	0.00475033		95.3341	70.7354	101.002	198.263	157.454	170.377			-0.37578	-0.801141	-0.293301		0.672777	0.342169	0.455276
FBgn0033519	CG11825	protein_coding	GO:0055070 (copper ion homeostasis)	413.829				39.5579	-0.914232	4.74567	54.6917	4.80571e-05	0.000924765		0.0765225	0.190328	0.00301523	-0.891133	-0.956811	0.017133	0.00275763		38.5417	32.8738	32.8738	21.3113	15.7568	18.2506			0.591519	0.368314	0.368314		-0.234082	-0.647114	-0.446951
FBgn0034354	GstE11	protein_coding	dme01100 (Metabolic pathways), dme00982 (Drug metabolism - cytochrome P450), dme00980 (Metabolism of xenobiotics by cytochrome P450), dme00480 (Glutathione metabolism), dme00983 (Drug metabolism - other enzymes), GO:0006749 (glutathione metabolic process), GO:0005737 (cytoplasm), GO:0004364 (glutathione transferase activity)	413.739				61.7744	0.552562	5.80049	54.6735	4.81184e-05	0.000924765		0.1	0.190328	0.0171633	0.87831	0.95447	0.0213116	0.00306225		43.4161	45.4566	46.1367	66.9946	60.0798	70.9621			-0.320111	-0.255312	-0.234344		0.294225	0.139499	0.376043
FBgn0024510	dlt	protein_coding	GO:0001738 (morphogenesis of a polarized epithelium), GO:0007560 (imaginal disc morphogenesis), GO:0042048 (olfactory behavior), GO:0042127 (regulation of cell proliferation), GO:0005737 (cytoplasm)	413.618				38.5148	-0.738252	4.6802	54.6489	4.82013e-05	0.000924765		0.1	0.190328	0.00203059	-0.87831	-0.968851	0.0213116	0.00144029		30.9467	34.3475	30.0399	20.5178	19.3842	17.2304			0.320547	0.466486	0.279001		-0.249591	-0.327669	-0.488774
FBgn0015777	nrv2	protein_coding	GO:0006812 (cation transport), GO:0006883 (cellular sodium ion homeostasis), GO:0007424 (open tracheal system development), GO:0007605 (sensory perception of sound), GO:0019991 (septate junction assembly), GO:0030007 (cellular potassium ion homeostasis), GO:0035151 (regulation of tube size, open tracheal system), GO:0035158 (regulation of tube diameter, open tracheal system), GO:0035159 (regulati…	413.384				62.2392	1.00918	5.81944	54.6015	4.83617e-05	0.000924765		0.1	0.190328	0.0056126	0.87831	0.962906	0.0213116	0.00203847		28.5662	38.7684	44.6631	74.4762	71.3022	79.6907			-0.857561	-0.429887	-0.230483		0.494511	0.432529	0.590891
FBgn0001341	Mybbp1A	protein_coding	GO:0090070 (positive regulation of ribosome biogenesis), GO:1901838 (positive regulation of transcription of nuclear large rRNA transcript from RNA polymerase I promoter), GO:0005730 (nucleolus), GO:0003714 (transcription corepressor activity), GO:0008134 (transcription factor binding), GO:0043565 (sequence-specific DNA binding)	413.381				60.0186	0.544062	5.72881	54.6008	4.83641e-05	0.000924765		0.1	0.190328	0.0107367	0.87831	0.958925	0.0213116	0.00249607		43.7562	40.9222	44.2096	62.2336	58.1527	67.5614			-0.239406	-0.333778	-0.224864		0.259196	0.162949	0.375902
FBgn0032679				413.292				88.4012	0.39362	7.23164	54.5826	4.84255e-05	0.000924765		0.1	0.190328	0.0035637	0.87831	0.98018	0.0213116	0.000585365		122.2	132.516	134.443	167.43	171.057	172.758			-0.280299	-0.164293	-0.143619		0.170847	0.201588	0.215776
FBgn0029831	CG5966	protein_coding	GO:0016042 (lipid catabolic process), GO:0005575 (cellular_component), GO:0016298 (lipase activity), GO:0052689 (carboxylic ester hydrolase activity), R-DME-1430728 (Drosophila melanogaster: Metabolism), R-DME-1482801 (Drosophila melanogaster: Acyl chain remodelling of PS), R-DME-1483166 (Drosophila melanogaster: Synthesis of PA), R-DME-1483206 (Drosophila melanogaster: Glycerophospholipid biosyn…	412.862				30.6652	-0.746334	4.14436	54.4954	4.87226e-05	0.000928607		0.1	0.190328	0.00258952	-0.87831	-0.98448	0.0213116	0.000359425		20.5178	22.1048	23.0117	13.1495	13.4896	12.4694			0.265045	0.367707	0.42325		-0.339732	-0.305468	-0.410802
FBgn0034493	CG8908	protein_coding	GO:0006869 (lipid transport), GO:0055085 (transmembrane transport), GO:0016021 (integral component of membrane), GO:0043231 (intracellular membrane-bounded organelle), GO:0005319 (lipid transporter activity), GO:0005524 (ATP binding), GO:0042626 (ATPase activity, coupled to transmembrane movement of substances), R-DME-1369062 (Drosophila melanogaster: ABC transporters in lipid homeostasis), R-DME…	412.383				4.73043	-2.05623	1.37203	54.3983	4.90557e-05	0.000933119		0.0765225	0.190328	0.0151748	-0.891133	-0.957946	0.017133	0.00261567		3.28738	4.64768	3.5141	1.02022	0.680148	1.02022			0.508462	0.906023	0.582803		-0.577121	-0.843047	-0.577121
FBgn0029838	CG4666	protein_coding	GO:0008150 (biological_process), GO:0005575 (cellular_component), GO:0003674 (molecular_function)	412.067				68.1264	0.872187	6.07692	54.3343	4.9277e-05	0.000935491		0.1	0.190328	0.0092575	0.87831	0.938986	0.0213116	0.00547054		50.671	40.0154	51.918	95.5608	75.043	90.4597			-0.330756	-0.663946	-0.296354		0.571326	0.226704	0.493025
FBgn0053196	dpy	protein_coding	GO:0006355 (regulation of transcription, DNA-templated), GO:0007424 (open tracheal system development), GO:0007475 (apposition of dorsal and ventral imaginal disc-derived wing surfaces), GO:0008362 (chitin-based embryonic cuticle biosynthetic process), GO:0040005 (chitin-based cuticle attachment to epithelium), GO:0044719 (regulation of imaginal disc-derived wing size), GO:0005634 (nucleus), GO:0…	411.9				26.8333	1.09342	3.82858	54.3003	4.93948e-05	0.000935892		0.1	0.190328	0.00720752	0.87831	0.955803	0.0213116	0.00288693		7.59499	9.06864	10.0889	21.538	16.777	18.8174			-0.706714	-0.478413	-0.33917		0.684079	0.341729	0.498488
FBgn0000075	amd	protein_coding	dme00350 (Tyrosine metabolism), dme01100 (Metabolic pathways), GO:0006520 (cellular amino acid metabolic process), GO:0006584 (catecholamine metabolic process), GO:0040003 (chitin-based cuticle development), GO:0016831 (carboxy-lyase activity), GO:0019239 (deaminase activity), GO:0030170 (pyridoxal phosphate binding)	411.546				19.7996	-2.6895	3.16881	54.2286	4.96448e-05	0.000938792		0.1	0.190328	0.0630442	-0.87831	-0.877888	0.0213116	0.0214566		9.182	15.19	21.198	1.3603	2.72059	2.94731			0.522499	1.19158	1.6469		-1.58648	-0.929918	-0.844581
FBgn0010612	ATPsynG	protein_coding	dme00190 (Oxidative phosphorylation), dme01100 (Metabolic pathways), GO:0015986 (ATP synthesis coupled proton transport), GO:1902600 (hydrogen ion transmembrane transport), GO:0000276 (mitochondrial proton-transporting ATP synthase complex, coupling factor F(o)), GO:0046933 (proton-transporting ATP synthase activity, rotational mechanism), R-DME-1428517 (Drosophila melanogaster: The citric acid (…	410.824				93.2142	0.43207	7.91796	54.0825	5.01592e-05	0.000946669		0.1	0.190328	0.0144153	0.87831	0.951735	0.0213116	0.00343804		204.385	199.85	212.886	274.553	260.27	297.792			-0.223056	-0.255264	-0.164539		0.200947	0.124158	0.317755
FBgn0086691	UK114	protein_coding	GO:0006457 (protein folding), GO:1901565 (organonitrogen compound catabolic process), GO:0005829 (cytosol), GO:0019239 (deaminase activity), R-DME-1430728 (Drosophila melanogaster: Metabolism), R-DME-71291 (Drosophila melanogaster: Metabolism of amino acids and derivatives), R-DME-8849175 (Drosophila melanogaster: Threonine catabolism)	410.354				80.3037	-0.394761	6.67727	53.9874	5.04975e-05	0.0009512		0.1	0.190328	0.000652228	-0.87831	-0.981704	0.0213116	0.000499055		117.892	112.678	117.439	86.8323	92.3868	85.472			0.219128	0.154424	0.213615		-0.217705	-0.129238	-0.240224
FBgn0037873	SdhC	protein_coding	dme01100 (Metabolic pathways), dme01200 (Carbon metabolism), dme00190 (Oxidative phosphorylation), dme00020 (Citrate cycle (TCA cycle)), GO:0006099 (tricarboxylic acid cycle), GO:0006121 (mitochondrial electron transport, succinate to ubiquinone), GO:0006979 (response to oxidative stress), GO:0008340 (determination of adult lifespan), GO:0005749 (mitochondrial respiratory chain complex II), GO:00…	409.804				90.4875	0.575373	7.46166	53.8762	5.08967e-05	0.000956858		0.1	0.190328	0.00725007	0.87831	0.94429	0.0213116	0.00456894		128.321	148.839	147.025	207.105	195.203	229.777			-0.421769	-0.209315	-0.226884		0.264584	0.179615	0.413769
FBgn0030504	CG2691	protein_coding	GO:0005634 (nucleus), GO:0003674 (molecular_function)	409.493				91.6443	0.345878	7.6248	53.8134	5.11236e-05	0.000959262		0.1	0.190328	0.000438634	0.87831	0.9833	0.0213116	0.000415988		173.211	178.879	168.79	215.494	219.915	226.603			-0.175155	-0.128964	-0.212239		0.138333	0.167498	0.210527
FBgn0036893	PIG-F	protein_coding	dme01100 (Metabolic pathways), dme00563 (Glycosylphosphatidylinositol (GPI)-anchor biosynthesis), GO:0006506 (GPI anchor biosynthetic process), GO:0005789 (endoplasmic reticulum membrane)	408.734				54.6685	-0.48363	5.51479	53.6602	5.1683e-05	0.00096688		0.1	0.190328	0.00384442	-0.87831	-0.97924	0.0213116	0.000642002		51.1245	55.8855	52.1447	37.1814	39.1085	37.5215			0.184896	0.310996	0.21286		-0.264194	-0.193157	-0.251401
FBgn0264489	CG43897	protein_coding	GO:0007498 (mesoderm development)	408.672				94.4536	0.695418	8.12076	53.6476	5.17294e-05	0.00096688		0.1	0.190328	0.00381981	0.87831	0.951338	0.0213116	0.00349436		180.466	233.858	222.749	355.377	316.496	359.798			-0.574417	-0.20233	-0.272238		0.399289	0.23262	0.417076
FBgn0037073	Tsr1	protein_coding	GO:0000462 (maturation of SSU-rRNA from tricistronic rRNA transcript (SSU-rRNA, 5.8S rRNA, LSU-rRNA)), GO:0005730 (nucleolus), GO:0030688 (preribosome, small subunit precursor), GO:0003924 (GTPase activity), GO:0005525 (GTP binding), GO:0034511 (U3 snoRNA binding), R-DME-6791226 (Drosophila melanogaster: Major pathway of rRNA processing in the nucleolus and cytosol), R-DME-72312 (Drosophila melan…	408.464				85.1167	0.404243	6.97617	53.6058	5.18834e-05	0.000967298		0.1	0.190328	0.0156161	0.87831	0.967982	0.0213116	0.00152133		108.71	108.484	107.35	150.88	143.398	135.236			-0.192834	-0.195818	-0.210834		0.276394	0.203516	0.119576
FBgn0032010	CG8086	protein_coding	GO:0007605 (sensory perception of sound)	408.373				32.8445	0.814953	4.30604	53.5873	5.19515e-05	0.000967298		0.1	0.190328	0.0027009	0.87831	0.980494	0.0213116	0.000567037		12.2427	15.4167	14.8499	25.5056	24.0319	25.2788			-0.579606	-0.269636	-0.320325		0.421496	0.338969	0.409102
FBgn0261802	CG42748	protein_coding	GO:0045216 (cell-cell junction organization), GO:0005886 (plasma membrane), GO:0016328 (lateral plasma membrane), GO:0008157 (protein phosphatase 1 binding)	406.88				65.41	0.49195	5.95874	53.2866	5.30786e-05	0.000986385		0.1	0.190328	0.00122585	0.87831	0.972385	0.0213116	0.00113337		47.9504	54.4119	52.1447	69.2618	73.2293	74.8163			-0.341791	-0.162918	-0.223187		0.179627	0.258875	0.289395
FBgn0041252	Femcoat	protein_coding	GO:0007306 (eggshell chorion assembly), GO:0005737 (cytoplasm), GO:0005213 (structural constituent of chorion)	406.304				67.5997	-2.41068	6.05781	53.1706	5.35212e-05	0.000992706		0.1	0.190328	0.0373545	-0.87831	-0.908591	0.0213116	0.0121515		92.9536	90.4597	151.9	25.5056	27.7727	9.74879			0.999487	0.960675	1.70205		-0.826167	-0.70776	-2.12829
FBgn0028708	Mst85C	protein_coding	GO:0008150 (biological_process), GO:0005575 (cellular_component), GO:0003674 (molecular_function)	405.458				64.1396	-0.461403	5.89605	53.0005	5.41786e-05	0.00100298		0.1	0.190328	0.00100687	-0.87831	-0.978943	0.0213116	0.000660446		70.0553	69.7152	66.4278	48.744	47.9504	53.0516			0.254861	0.247939	0.179263		-0.25956	-0.282759	-0.139745
FBgn0263234	Phae1	protein_coding	GO:0006508 (proteolysis), GO:0005737 (cytoplasm), GO:0004252 (serine-type endopeptidase activity)	404.897				29.6736	-0.894438	4.07166	52.8879	5.46194e-05	0.00100921		0.1	0.190328	0.0119036	-0.87831	-0.959347	0.0213116	0.00244542		22.6716	23.2384	18.8174	12.016	12.1293	10.6557			0.492937	0.527074	0.236549		-0.36994	-0.35743	-0.529191
FBgn0026084	cib	protein_coding	GO:0007015 (actin filament organization), GO:0007420 (brain development), GO:0035193 (larval central nervous system remodeling), GO:0005829 (cytosol), GO:0003779 (actin binding), GO:0003785 (actin monomer binding)	404.68				97.6348	-0.31851	9.16017	52.8445	5.47904e-05	0.00101044		0.1	0.190328	0.00104894	-0.87831	-0.976985	0.0213116	0.000788425		656.456	622.789	625.056	510.791	522.581	493.674			0.20778	0.131943	0.137177		-0.15356	-0.120704	-0.202636
FBgn0040928	CR15345	pseudogene		403.899				49.339	-0.669598	5.28522	52.6879	5.5413e-05	0.00101852		0.1	0.190328	0.0149318	-0.87831	-0.948076	0.0213116	0.00397419		52.4848	47.497	42.8493	31.1735	27.8861	30.72			0.467258	0.326026	0.180685		-0.265999	-0.421495	-0.286476
FBgn0259745	wech	protein_coding	GO:0000209 (protein polyubiquitination), GO:0002168 (instar larval development), GO:0016203 (muscle attachment), GO:0033632 (regulation of cell-cell adhesion mediated by integrin), GO:0043161 (proteasome-mediated ubiquitin-dependent protein catabolic process), GO:0005622 (intracellular), GO:0005927 (muscle tendon junction), GO:0008270 (zinc ion binding), GO:0030674 (protein binding, bridging), GO…	403.818				30.6445	-0.763892	4.14282	52.6716	5.54783e-05	0.00101852		0.0765225	0.190328	0.000447076	-0.891133	-0.983073	0.017133	0.000427358		21.9915	23.0117	20.8579	12.356	12.356	14.0564			0.364707	0.427345	0.291762		-0.4189	-0.4189	-0.246014
FBgn0033093	CG3270	protein_coding	GO:0032981 (mitochondrial respiratory chain complex I assembly), GO:0055114 (oxidation-reduction process), GO:0005737 (cytoplasm), GO:0005747 (mitochondrial respiratory chain complex I), GO:0016491 (oxidoreductase activity)	403.736				60.8036	1.05766	5.76033	52.6552	5.55442e-05	0.00101852		0.1	0.190328	0.00961164	0.87831	0.936035	0.0213116	0.00600647		27.8861	36.3879	40.8089	81.2777	61.2133	76.29			-0.823753	-0.451555	-0.290317		0.686374	0.283097	0.596154
FBgn0000032	Acph-1	protein_coding	dme04142 (Lysosome), dme01100 (Metabolic pathways), dme00740 (Riboflavin metabolism), GO:0016311 (dephosphorylation), GO:0005634 (nucleus), GO:0070062 (extracellular vesicular exosome), GO:0003993 (acid phosphatase activity), GO:0042803 (protein homodimerization activity), R-DME-168249 (Drosophila melanogaster: Innate Immune System), R-DME-168256 (Drosophila melanogaster: Immune System), R-DME-67…	403.14				84.5796	-0.354103	6.93778	52.5358	5.60262e-05	0.00102542		0.1	0.190328	0.000829023	-0.87831	-0.988255	0.0213116	0.0002061		138.297	133.422	140.224	109.277	107.577	105.423			0.186066	0.134677	0.205888		-0.150963	-0.173381	-0.202287
FBgn0019957	ND-42	protein_coding	dme01100 (Metabolic pathways), dme00190 (Oxidative phosphorylation), GO:0006120 (mitochondrial electron transport, NADH to ubiquinone), GO:0005737 (cytoplasm), GO:0005739 (mitochondrion), GO:0005747 (mitochondrial respiratory chain complex I), GO:0003954 (NADH dehydrogenase activity), GO:0008137 (NADH dehydrogenase (ubiquinone) activity), R-DME-1428517 (Drosophila melanogaster: The citric acid (T…	402.581				93.6273	0.362032	7.99071	52.4239	5.64825e-05	0.00103182		0.1	0.190328	0.00115896	0.87831	0.974148	0.0213116	0.000993886		211.073	228.303	227.85	279.768	282.715	295.071			-0.254771	-0.142074	-0.144929		0.150047	0.165113	0.226614
FBgn0011571				402.443				88.8969	0.466765	7.2915	52.3964	5.65955e-05	0.00103193		0.1	0.190328	0.00305801	0.87831	0.957394	0.0213116	0.00268427		123.56	140.111	130.362	179.899	192.369	172.304			-0.317666	-0.137684	-0.240965		0.220676	0.316843	0.158797
FBgn0036454	CG17839	protein_coding	GO:0005634 (nucleus), GO:0030017 (sarcomere)	402.078				47.5315	0.698199	5.19955	52.3233	5.68968e-05	0.00103548		0.1	0.190328	0.00226854	0.87831	0.960855	0.0213116	0.00226854		24.8254	30.9467	27.7727	45.3432	42.0558	48.1772			-0.495495	-0.188617	-0.339585		0.348072	0.241922	0.433702
FBgn0259176	bun	protein_coding	GO:0001751 (compound eye photoreceptor cell differentiation), GO:0002052 (positive regulation of neuroblast proliferation), GO:0006355 (regulation of transcription, DNA-templated), GO:0007297 (ovarian follicle cell migration), GO:0007304 (chorion-containing eggshell formation), GO:0008101 (decapentaplegic signaling pathway), GO:0008284 (positive regulation of cell proliferation), GO:0008340 (dete…	401.877				89.7439	0.399156	7.38072	52.2831	5.70631e-05	0.0010362		0.1	0.190328	0.00168833	0.87831	0.968818	0.0213116	0.00144329		136.143	147.025	147.479	198.15	183.187	186.587			-0.27338	-0.163217	-0.158804		0.264793	0.152107	0.178501
FBgn0261258	rgn	protein_coding	GO:0042246 (tissue regeneration), GO:0030246 (carbohydrate binding)	401.649				53.6046	0.685881	5.4706	52.2377	5.72523e-05	0.0010362		0.1	0.190328	0.0026887	0.87831	0.958632	0.0213116	0.00253152		30.0399	37.9749	33.4406	58.3794	51.8046	53.0516			-0.496834	-0.16841	-0.346846		0.439005	0.269707	0.303379
FBgn0033130	Tsp42Ei	protein_coding	GO:0007166 (cell surface receptor signaling pathway), GO:0005887 (integral component of plasma membrane), GO:0016021 (integral component of membrane), GO:0003674 (molecular_function)	401.643				39.9608	0.932226	4.77484	52.2364	5.72575e-05	0.0010362		0.1	0.190328	0.0116426	0.87831	0.970832	0.0213116	0.00126377		14.7365	21.6514	19.6109	34.9143	35.5944	36.3879			-0.761862	-0.236381	-0.37257		0.428577	0.455643	0.486592
FBgn0036824	CG3902	protein_coding	dme01212 (Fatty acid metabolism), dme00280 (Valine, leucine and isoleucine degradation), dme00071 (Fatty acid degradation), dme01100 (Metabolic pathways), GO:0055114 (oxidation-reduction process), GO:0005739 (mitochondrion), GO:0005829 (cytosol), GO:0003995 (acyl-CoA dehydrogenase activity), GO:0050660 (flavin adenine dinucleotide binding), R-DME-1430728 (Drosophila melanogaster: Metabolism), R-D…	401.473				92.2433	0.436666	7.71707	52.2024	5.73995e-05	0.00103683		0.1	0.190328	0.00271272	0.87831	0.963098	0.0213116	0.00201748		167.203	177.065	191.575	247.687	231.25	246.327			-0.31054	-0.228338	-0.115323		0.253589	0.154937	0.245676
FBgn0032422	atilla	protein_coding	GO:0008150 (biological_process), GO:0005575 (cellular_component), GO:0003674 (molecular_function)	401.164				72.6503	0.658778	6.28067	52.1408	5.76576e-05	0.00103956		0.1	0.190328	0.0083499	0.87831	0.941408	0.0213116	0.00504891		54.2985	60.3065	65.7477	93.0669	86.8323	104.856			-0.465171	-0.316372	-0.193694		0.301276	0.202339	0.471622
FBgn0024754	Flo1	protein_coding	GO:0005737 (cytoplasm), GO:0016600 (flotillin complex), GO:0005198 (structural molecule activity), R-DME-112316 (Drosophila melanogaster: Neuronal System), R-DME-6794362 (Drosophila melanogaster: Protein-protein interactions at synapses), R-DME-8849932 (Drosophila melanogaster: Synaptic adhesion-like molecules)	400.626				70.502	0.476961	6.18501	52.0334	5.81112e-05	0.00104394		0.1	0.190328	0.0105529	0.87831	0.959938	0.0213116	0.00237524		62.2336	58.266	61.4401	81.2777	81.051	90.9131			-0.197253	-0.290738	-0.215472		0.182558	0.178577	0.342328
FBgn0027949	msb1l	protein_coding	GO:0008150 (biological_process), GO:0005575 (cellular_component), GO:0003674 (molecular_function)	400.617				75.5319	-0.445982	6.42565	52.0316	5.8119e-05	0.00104394		0.0765225	0.190328	0.00404221	-0.891133	-0.965487	0.017133	0.00176621		104.856	94.654	97.1478	69.035	74.3629	74.3629			0.305267	0.159058	0.19619		-0.29069	-0.184913	-0.184913
FBgn0035802	Pura	protein_coding	GO:0007480 (imaginal disc-derived leg morphogenesis), GO:0035025 (positive regulation of Rho protein signal transduction), GO:0048812 (neuron projection morphogenesis), GO:1904059 (NA), GO:0005575 (cellular_component), GO:0005089 (Rho guanyl-nucleotide exchange factor activity), R-DME-162582 (Drosophila melanogaster: Signal Transduction), R-DME-193648 (Drosophila melanogaster: NRAGE signals death…	400.493				55.3501	0.522585	5.53609	52.0068	5.82246e-05	0.00104394		0.1	0.190328	0.00637042	0.87831	0.966607	0.0213116	0.001654		36.8414	39.6753	37.1814	56.5657	50.4443	56.3389			-0.294157	-0.189967	-0.281249		0.311088	0.148891	0.305395
FBgn0038821	CG17267	protein_coding	GO:0008150 (biological_process), GO:0005575 (cellular_component), GO:0003674 (molecular_function)	399.693				14.2636	-1.45343	2.54078	51.8473	5.89079e-05	0.00105424		0.1	0.190328	0.0103433	-0.87831	-0.957318	0.0213116	0.00269373		9.63543	7.70835	7.25491	2.49388	2.94731	3.5141			0.821041	0.532633	0.455487		-0.784937	-0.608896	-0.415328
FBgn0034314	nopo	protein_coding	GO:0008219 (cell death), GO:0016567 (protein ubiquitination), GO:0045977 (positive regulation of mitotic cell cycle, embryonic), GO:0005634 (nucleus), GO:0004842 (ubiquitin-protein transferase activity), GO:0008270 (zinc ion binding), GO:0031624 (ubiquitin conjugating enzyme binding), GO:0070182 (DNA polymerase binding), R-DME-1280218 (Drosophila melanogaster: Adaptive Immune System), R-DME-16825…	398.705				70.7189	-0.493132	6.19621	51.6506	5.97645e-05	0.00106662		0.1	0.190328	0.0155569	-0.87831	-0.953946	0.0213116	0.00313257		92.8402	82.7514	80.8243	58.9462	62.8003	60.4198			0.362742	0.198649	0.165065		-0.283796	-0.1939	-0.24876
FBgn0053169	CG33169	protein_coding	GO:0008150 (biological_process), GO:0005575 (cellular_component), GO:0003674 (molecular_function)	398.642				28.3722	-0.889107	3.96748	51.6381	5.98195e-05	0.00106662		0.1	0.190328	0.00224257	-0.87831	-0.969721	0.0213116	0.00136134		20.2911	18.2506	21.538	11.9026	10.8824	9.63543			0.438103	0.29276	0.520214		-0.284486	-0.403324	-0.563268
FBgn0027785	NP15.6	protein_coding	dme00190 (Oxidative phosphorylation), dme01100 (Metabolic pathways), GO:0022904 (respiratory electron transport chain), GO:0005747 (mitochondrial respiratory chain complex I), GO:0003674 (molecular_function), R-DME-1428517 (Drosophila melanogaster: The citric acid (TCA) cycle and respiratory electron transport), R-DME-1430728 (Drosophila melanogaster: Metabolism), R-DME-163200 (Drosophila melanog…	398.25				82.4107	0.395033	6.79289	51.56	6.01639e-05	0.00107079		0.1	0.190328	0.0022967	0.87831	0.973629	0.0213116	0.001034		91.9334	97.7146	97.1478	125.714	120.5	130.929			-0.250884	-0.163817	-0.172125		0.196424	0.135799	0.254604
FBgn0001145	Gs2	protein_coding	dme00910 (Nitrogen metabolism), dme01230 (Biosynthesis of amino acids), dme00220 (Arginine biosynthesis), dme00630 (Glyoxylate and dicarboxylate metabolism), dme00250 (Alanine, aspartate and glutamate metabolism), dme01100 (Metabolic pathways), GO:0006538 (glutamate catabolic process), GO:0006542 (glutamine biosynthetic process), GO:0007416 (synapse assembly), GO:0045213 (neurotransmitter recepto…	397.528				93.3588	0.724028	7.94089	51.4165	6.08037e-05	0.00108019		0.1	0.190328	0.00556185	0.87831	0.940571	0.0213116	0.00519272		160.515	185.34	209.599	322.277	272.739	322.504			-0.558909	-0.352637	-0.176078		0.442193	0.202226	0.443205
FBgn0032157	Etl1	protein_coding	GO:0045089 (positive regulation of innate immune response), GO:0050829 (defense response to Gram-negative bacterium), GO:0005524 (ATP binding)	397.008				84.0942	-0.374619	6.91288	51.3133	6.1269e-05	0.00108646		0.1	0.190328	0.000610577	-0.87831	-0.980265	0.0213116	0.000580361		140.451	133.422	133.536	102.816	102.476	108.937			0.234456	0.160931	0.162147		-0.211818	-0.216551	-0.129165
FBgn0263768	lncRNA:CR43685	ncRNA		396.285				64.9246	-0.425652	5.9331	51.17	6.19224e-05	0.00109429		0.1	0.190328	0.000929589	-0.87831	-0.981164	0.0213116	0.000528857		68.5816	72.6625	68.1282	53.9584	51.0111	50.8978			0.185082	0.267306	0.17565		-0.155283	-0.234804	-0.237952
FBgn0031942	CG7203	protein_coding		396.27				32.7928	2.08321	4.30328	51.1669	6.19366e-05	0.00109429		0.1	0.190328	0.0798092	0.87831	0.854314	0.0213116	0.0302906		6.46141	8.61521	7.25491	30.4933	19.4976	44.7764			-1.1107	-0.744833	-0.964898		0.966822	0.347231	1.50638
FBgn0040827	CG13315	protein_coding		395.582				96.1475	0.837476	8.56933	51.0305	6.25665e-05	0.00110255		0.1	0.190328	0.00488236	0.87831	0.943226	0.0213116	0.00474347		233.858	256.643	326.811	534.71	477.351	448.444			-0.627828	-0.494243	-0.146749		0.561838	0.398454	0.308528
FBgn0017566	ND-75	protein_coding	dme00190 (Oxidative phosphorylation), dme01100 (Metabolic pathways), GO:0042773 (ATP synthesis coupled electron transport), GO:0045333 (cellular respiration), GO:0072593 (reactive oxygen species metabolic process), GO:0005739 (mitochondrion), GO:0005747 (mitochondrial respiratory chain complex I), GO:0045272 (plasma membrane respiratory chain complex I), GO:0003954 (NADH dehydrogenase activity), …	395.511				94.6602	0.335425	8.17496	51.0164	6.26321e-05	0.00110255		0.1	0.190328	0.0040347	0.87831	0.980134	0.0213116	0.000588089		243.153	258.683	264.238	318.536	321.257	326.811			-0.237027	-0.148061	-0.117528		0.151166	0.163397	0.188052
FBgn0038146	CG9799	protein_coding	dme03008 (Ribosome biogenesis in eukaryotes), GO:0006364 (rRNA processing), GO:0032040 (small-subunit processome), GO:0034388 (Pwp2p-containing subcomplex of 90S preribosome), R-DME-6791226 (Drosophila melanogaster: Major pathway of rRNA processing in the nucleolus and cytosol), R-DME-72312 (Drosophila melanogaster: rRNA processing), R-DME-8868773 (Drosophila melanogaster: rRNA processing in the …	394.668				72.4024	0.496484	6.274	50.8496	6.34146e-05	0.0011143		0.1	0.190328	0.00224667	0.87831	0.964074	0.0213116	0.00191283		61.7801	60.6465	69.6018	86.7189	94.5406	89.6662			-0.293625	-0.319913	-0.124228		0.188954	0.312181	0.236632
FBgn0039026	CG7029	protein_coding	GO:0008157 (protein phosphatase 1 binding)	393.889				78.6201	0.351316	6.59367	50.6955	6.41477e-05	0.00112111		0.1	0.190328	0.000198621	0.87831	0.991914	0.0213116	9.78044e-05		85.0185	86.6055	82.4113	107.803	106.67	109.617			-0.167955	-0.14158	-0.212359		0.171051	0.155941	0.194902
FBgn0025638	Roc1a	protein_coding	dme03420 (Nucleotide excision repair), dme04341 (Hedgehog signaling pathway - fly), dme04120 (Ubiquitin mediated proteolysis), dme04141 (Protein processing in endoplasmic reticulum), dme04310 (Wnt signaling pathway), dme04350 (TGF-beta signaling pathway), GO:0006508 (proteolysis), GO:0006511 (ubiquitin-dependent protein catabolic process), GO:0007224 (smoothened signaling pathway), GO:0008283 (ce…	393.887				92.2743	0.301346	7.71862	50.6953	6.41487e-05	0.00112111		0.0765225	0.190328	7.79668e-05	0.891133	0.995906	0.017133	2.51128e-05		190.668	187.721	187.154	228.983	233.971	233.971			-0.133601	-0.155958	-0.160298		0.129316	0.16027	0.16027
FBgn0261641	CG42724	protein_coding	dme03040 (Spliceosome), GO:0000398 (mRNA splicing, via spliceosome), GO:0071011 (precatalytic spliceosome), GO:0071013 (catalytic step 2 spliceosome)	393.792				76.6061	0.431326	6.4874	50.6765	6.42392e-05	0.00112111		0.1	0.190328	0.00166227	0.87831	0.972315	0.0213116	0.00113907		71.3022	80.0308	77.3102	106.443	100.208	101.682			-0.307058	-0.142627	-0.191897		0.264405	0.178161	0.199016
FBgn0261564	ReepA	protein_coding	GO:0007029 (endoplasmic reticulum organization), GO:0034976 (response to endoplasmic reticulum stress), GO:0005783 (endoplasmic reticulum), GO:0098793 (NA), GO:0003674 (molecular_function)	393.765				71.3592	0.420288	6.22492	50.671	6.42653e-05	0.00112111		0.0765225	0.190328	0.00144189	0.891133	0.980502	0.017133	0.000566547		60.0798	65.6343	65.6343	86.9456	83.2048	85.9254			-0.291558	-0.165988	-0.165988		0.234359	0.17165	0.217525
FBgn0011739	wts	protein_coding	dme04391 (Hippo signaling pathway - fly), dme04392 (Hippo signaling pathway - multiple species), dme04214 (Apoptosis - fly), GO:0000082 (G1/S transition of mitotic cell cycle), GO:0001708 (cell fate specification), GO:0006468 (protein phosphorylation), GO:0007298 (border follicle cell migration), GO:0007424 (open tracheal system development), GO:0007446 (imaginal disc growth), GO:0008285 (negativ…	393.02				52.7784	0.443722	5.43639	50.5239	6.49766e-05	0.00113055		0.0765225	0.190328	0.000209585	0.891133	0.992311	0.017133	8.84502e-05		36.5013	37.2948	35.7078	48.2905	50.331	50.331			-0.216584	-0.186376	-0.247438		0.177786	0.236306	0.236306
FBgn0042180	CG18870	protein_coding		392.954				72.8982	-0.429841	6.29046	50.511	6.50397e-05	0.00113055		0.1	0.190328	0.00113271	-0.87831	-0.972968	0.0213116	0.0010862		89.4395	86.1521	93.1803	70.1686	64.3874	64.9542			0.210681	0.157264	0.269154		-0.13503	-0.25726	-0.244808
FBgn0013981	His4r	protein_coding	GO:0006334 (nucleosome assembly), GO:0006352 (DNA-templated transcription, initiation), GO:0000786 (nucleosome), GO:0005634 (nucleus), GO:0003677 (DNA binding), GO:0042393 (histone binding), GO:0046982 (protein heterodimerization activity)	392.686				97.4799	-0.311829	9.0399	50.458	6.52985e-05	0.00113301		0.1	0.190328	0.00688448	-0.87831	-0.973622	0.0213116	0.00103451		593.769	596.83	557.722	471.456	461.254	475.764			0.182941	0.190346	0.0927402		-0.149209	-0.180704	-0.136115
FBgn0032820	fbp	protein_coding	dme00030 (Pentose phosphate pathway), dme01100 (Metabolic pathways), dme01200 (Carbon metabolism), dme00051 (Fructose and mannose metabolism), dme00010 (Glycolysis / Gluconeogenesis), GO:0005986 (sucrose biosynthetic process), GO:0006000 (fructose metabolic process), GO:0006002 (fructose 6-phosphate metabolic process), GO:0006094 (gluconeogenesis), GO:0030388 (fructose 1,6-bisphosphate metabolic …	392.34				78.1967	0.499934	6.57206	50.3899	6.56334e-05	0.00113679		0.1	0.190328	0.00910635	0.87831	0.965485	0.0213116	0.0017664		71.1888	79.2373	85.472	110.071	114.152	109.39			-0.386839	-0.234343	-0.126383		0.23479	0.286846	0.225929
FBgn0031406	Send1	protein_coding	GO:0006508 (proteolysis), GO:0005737 (cytoplasm), GO:0004252 (serine-type endopeptidase activity)	392.178				68.209	1.47094	6.08014	50.3578	6.57917e-05	0.00113749		0.1	0.190328	0.0123064	0.87831	0.929796	0.0213116	0.00721986		25.0521	35.0276	47.1569	120.613	90.0063	86.7189			-1.18882	-0.721117	-0.302477		1.034	0.615745	0.562666
FBgn0036422	CG3868	protein_coding	GO:0005615 (extracellular space)	391.948				94.0818	-1.32505	8.06821	50.3126	6.60158e-05	0.00113933		0.1	0.190328	0.0357011	-0.87831	-0.900289	0.0213116	0.0144177		354.357	484.946	310.714	184.32	155.981	118.686			0.570912	1.02244	0.381866		-0.368338	-0.607771	-0.999105
FBgn0016691	ATPsynO	protein_coding	dme00190 (Oxidative phosphorylation), dme01100 (Metabolic pathways), GO:0042776 (mitochondrial ATP synthesis coupled proton transport), GO:1902600 (hydrogen ion transmembrane transport), GO:0005739 (mitochondrion), GO:0005756 (mitochondrial proton-transporting ATP synthase, central stalk), GO:0046933 (proton-transporting ATP synthase activity, rotational mechanism), R-DME-1428517 (Drosophila mela…	391.641				97.0048	0.477811	8.89427	50.2521	6.63167e-05	0.00114219		0.1	0.190328	0.00698482	0.87831	0.942233	0.0213116	0.00490921		366.146	414.664	411.83	532.443	529.155	599.324			-0.354446	-0.175385	-0.185255		0.184532	0.175614	0.35494
FBgn0051038	CG31038	protein_coding		391.539				43.9372	0.640371	5.02554	50.232	6.64176e-05	0.00114219		0.1	0.190328	0.00158616	0.87831	0.967303	0.0213116	0.00158614		23.0117	27.546	25.2788	40.2421	36.8414	41.149			-0.438015	-0.188462	-0.307849		0.342367	0.218213	0.373746
FBgn0022984	qkr58E-3	protein_coding	GO:0000381 (regulation of alternative mRNA splicing, via spliceosome), GO:0006915 (apoptotic process), GO:0005634 (nucleus), GO:0016607 (nuclear speck), GO:0003723 (RNA binding)	391.202				78.3103	0.356212	6.58091	50.1656	6.67506e-05	0.00114588		0.1	0.190328	0.00216479	0.87831	0.986524	0.0213116	0.000271193		82.2979	84.5651	84.4517	110.411	104.176	107.123			-0.201314	-0.162573	-0.164485		0.218221	0.135139	0.175011
FBgn0034931	CG2812	protein_coding	GO:0008150 (biological_process), GO:0005575 (cellular_component), GO:0003674 (molecular_function)	390.611				23.0014	0.957599	3.47612	50.0494	6.73387e-05	0.00115172		0.1	0.190328	0.000667554	0.87831	0.979384	0.0213116	0.000633118		6.46141	7.70835	8.04842	13.3762	15.19	14.6232			-0.605181	-0.38223	-0.326963		0.340986	0.5124	0.460988
FBgn0033826	CG4734	protein_coding	GO:0008150 (biological_process), GO:0005575 (cellular_component), GO:0003674 (molecular_function)	390.53				53.0985	-1.96648	5.45079	50.0335	6.74195e-05	0.00115172		0.1	0.190328	0.0795398	-0.87831	-0.848779	0.0213116	0.0325725		52.2581	101.002	54.6386	22.4449	16.8903	13.8297			0.600241	1.53777	0.663327		-0.583485	-0.973577	-1.24427
FBgn0037669	Ibf2	protein_coding	GO:0010468 (regulation of gene expression), GO:0031937 (positive regulation of chromatin silencing), GO:0005634 (nucleus), GO:0005515 (protein binding), GO:0043035 (chromatin insulator sequence binding), GO:0043565 (sequence-specific DNA binding), GO:0046982 (protein heterodimerization activity)	390.503				46.6742	-0.527414	5.15969	50.0281	6.74472e-05	0.00115172		0.1	0.190328	0.000811145	-0.87831	-0.97936	0.0213116	0.000634647		43.9829	41.2623	40.5822	27.7727	28.9063	30.6067			0.324361	0.234356	0.21095		-0.320314	-0.264566	-0.184787
FBgn0250903	lmgA	protein_coding	dme04120 (Ubiquitin mediated proteolysis), GO:0006511 (ubiquitin-dependent protein catabolic process), GO:0016567 (protein ubiquitination), GO:0031145 (anaphase-promoting complex-dependent proteasomal ubiquitin-dependent protein catabolic process), GO:0045842 (positive regulation of mitotic metaphase/anaphase transition), GO:0000151 (ubiquitin ligase complex), GO:0005634 (nucleus), GO:0005680 (an…	390.285				46.4057	-0.513985	5.14436	49.9851	6.76664e-05	0.00115343		0.1	0.190328	0.000422782	-0.87831	-0.985238	0.0213116	0.000325256		42.6226	41.0356	40.3555	28.3395	27.8861	30.6067			0.293707	0.240243	0.216709		-0.278524	-0.300995	-0.17114
FBgn0033734	CG8520	protein_coding	GO:0005737 (cytoplasm), GO:0005739 (mitochondrion), GO:0005524 (ATP binding), GO:0016887 (ATPase activity)	390.162				67.9095	0.38074	6.06679	49.961	6.77903e-05	0.00115351		0.1	0.190328	7.14224e-05	0.87831	0.993341	0.0213116	6.63563e-05		56.7924	57.926	59.3996	76.5167	74.2495	75.9499			-0.218192	-0.190168	-0.154532		0.205435	0.162611	0.194848
FBgn0051145	CG31145	protein_coding	GO:0006468 (protein phosphorylation), GO:0005576 (extracellular region), GO:0005794 (Golgi apparatus), GO:0004672 (protein kinase activity), GO:0004674 (protein serine/threonine kinase activity), GO:0016773 (phosphotransferase activity, alcohol group as acceptor), R-DME-381426 (Drosophila melanogaster: Regulation of Insulin-like Growth Factor (IGF) transport and uptake by Insulin-like Growth Fact…	389.918				57.044	0.666578	5.60939	49.9131	6.80364e-05	0.00115566		0.1	0.190328	0.00366207	0.87831	0.956755	0.0213116	0.00276476		33.6673	36.2746	42.736	63.0271	56.1122	59.7397			-0.475708	-0.371093	-0.140464		0.409397	0.244515	0.333354
FBgn0034920	CG5597	protein_coding		389.657				59.0374	0.759681	5.69132	49.8617	6.83017e-05	0.00115681		0.1	0.190328	0.0081204	0.87831	0.958365	0.0213116	0.00256411		32.307	37.6349	44.6631	67.2213	65.2942	61.5534			-0.600998	-0.386922	-0.145798		0.433397	0.392058	0.308263
FBgn0010387	Dbi	protein_coding	GO:0042049 (cellular acyl-CoA homeostasis), GO:0000062 (fatty-acyl-CoA binding)	389.616				84.9721	0.59201	6.96312	49.8538	6.83428e-05	0.00115681		0.1	0.190328	0.0380112	0.87831	0.925325	0.0213116	0.00815638		98.0547	101.342	98.6215	158.928	129.228	161.082			-0.308605	-0.261502	-0.300373		0.38252	0.0861396	0.40182
FBgn0033101	CG9436	protein_coding	dme00561 (Glycerolipid metabolism), dme01100 (Metabolic pathways), dme00052 (Galactose metabolism), dme00040 (Pentose and glucuronate interconversions), dme00051 (Fructose and mannose metabolism), dme00790 (Folate biosynthesis), GO:0055114 (oxidation-reduction process), GO:0004032 (alditol:NADP+ 1-oxidoreductase activity), GO:0008106 (alcohol dehydrogenase (NADP+) activity), GO:0016491 (oxidoredu…	389.435				80.1384	0.44401	6.66792	49.8183	6.85271e-05	0.0011579		0.1	0.190328	0.018203	0.87831	0.952564	0.0213116	0.00332188		85.9254	83.8849	88.0792	110.751	113.698	126.394			-0.219153	-0.253422	-0.183842		0.143282	0.180839	0.332297
FBgn0039977	CG17454	protein_coding	dme03040 (Spliceosome), GO:0000381 (regulation of alternative mRNA splicing, via spliceosome), GO:0000398 (mRNA splicing, via spliceosome), GO:0006397 (mRNA processing), GO:0005634 (nucleus), GO:0005737 (cytoplasm), GO:0071011 (precatalytic spliceosome), GO:0003723 (RNA binding), R-DME-72163 (Drosophila melanogaster: mRNA Splicing - Major Pathway), R-DME-72172 (Drosophila melanogaster: mRNA Splic…	388.905				90.7664	-0.3464	7.49694	49.7141	6.90713e-05	0.00116507		0.1	0.190328	0.0126999	-0.87831	-0.973773	0.0213116	0.00102275		209.939	192.709	203.251	158.701	158.134	159.721			0.228286	0.105348	0.181802		-0.173165	-0.178294	-0.163978
FBgn0083123	Uhg5	ncRNA		388.315				80.8717	0.695734	6.70209	49.5984	6.96819e-05	0.00117317		0.1	0.190328	0.0121661	0.87831	0.959562	0.0213116	0.00241973		65.6343	86.6055	85.6987	132.856	127.301	125.261			-0.608018	-0.213261	-0.228273		0.398323	0.337178	0.31405
FBgn0001223	Hsp22	protein_coding	GO:0006979 (response to oxidative stress), GO:0008340 (determination of adult lifespan), GO:0009408 (response to heat), GO:0061077 (chaperone-mediated protein folding), GO:0005759 (mitochondrial matrix), GO:0042802 (identical protein binding), GO:0051082 (unfolded protein binding)	388.207				61.8467	-1.00635	5.80294	49.5772	6.97943e-05	0.00117317		0.1	0.190328	0.0546132	-0.87831	-0.89605	0.0213116	0.0156468		57.1324	88.646	76.9701	38.0883	37.5215	35.2543			0.133167	0.758062	0.556745		-0.43944	-0.460512	-0.548022
FBgn0040252	Ugt86Dh	protein_coding	dme00860 (Porphyrin and chlorophyll metabolism), dme00053 (Ascorbate and aldarate metabolism), dme00980 (Metabolism of xenobiotics by cytochrome P450), dme00983 (Drug metabolism - other enzymes), dme00982 (Drug metabolism - cytochrome P450), dme01100 (Metabolic pathways), dme00040 (Pentose and glucuronate interconversions), dme00830 (Retinol metabolism), GO:0043231 (intracellular membrane-bounded…	387.698				16.7114	-1.19481	2.80927	49.4775	7.03267e-05	0.00117872		0.1	0.190328	0.00162308	-0.87831	-0.975387	0.0213116	0.000901215		8.50185	10.2022	9.63543	3.96753	3.62746	4.76104			0.382574	0.620079	0.545172		-0.553105	-0.655415	-0.339306
FBgn0036770	Prestin	protein_coding	GO:0008272 (sulfate transport), GO:0015701 (bicarbonate transport), GO:0015724 (formate transport), GO:0019532 (oxalate transport), GO:0042391 (regulation of membrane potential), GO:0070588 (calcium ion transmembrane transport), GO:0016021 (integral component of membrane), GO:0005452 (inorganic anion exchanger activity), GO:0008271 (secondary active sulfate transmembrane transporter activity), GO…	387.624				67.672	0.38438	6.05945	49.4631	7.0404e-05	0.00117872		0.1	0.190328	0.000318473	0.87831	0.990217	0.0213116	0.000143089		56.5657	58.9462	57.4725	77.3102	74.4762	74.0228			-0.216323	-0.157863	-0.193772		0.227669	0.174491	0.165798
FBgn0015872	Drip	protein_coding	GO:0003014 (renal system process), GO:0006833 (water transport), GO:0030104 (water homeostasis), GO:0046662 (regulation of oviposition), GO:0055085 (transmembrane transport), GO:0005886 (plasma membrane), GO:0016021 (integral component of membrane), GO:0015250 (water channel activity)	387.543				45.693	0.654201	5.11713	49.4473	7.04894e-05	0.00117872		0.1	0.190328	0.00406009	0.87831	0.969397	0.0213116	0.00139052		23.3518	28.3395	28.6796	43.9829	41.3757	41.149			-0.50505	-0.236231	-0.219605		0.380302	0.294161	0.286422
FBgn0052642	CG32642	protein_coding	GO:0007304 (chorion-containing eggshell formation), GO:0042600 (chorion)	387.367				34.9308	-1.87447	4.45515	49.4128	7.06753e-05	0.00117979		0.1	0.190328	0.0109645	-0.87831	-0.934956	0.0213116	0.0062085		27.2059	41.2623	33.8941	14.0564	6.57477	7.25491			0.614111	1.19748	0.921093		-0.291511	-1.28261	-1.15856
FBgn0030519	CG11151	protein_coding	GO:0005777 (peroxisome), GO:0005829 (cytosol)	386.899				89.5063	0.346705	7.35797	49.3211	7.11721e-05	0.00118604		0.1	0.190328	0.00243717	0.87831	0.978145	0.0213116	0.000711257		147.365	140.677	144.645	187.041	176.045	187.154			-0.141061	-0.207607	-0.167761		0.20083	0.1139	0.201699
FBgn0039737	CG7920	protein_coding	GO:0006084 (acetyl-CoA metabolic process), GO:0005739 (mitochondrion), GO:0005829 (cytosol), GO:0003824 (catalytic activity)	386.385				97.3456	0.283671	8.99803	49.2206	7.17223e-05	0.00119132		0.0765225	0.190328	0.000579229	0.891133	0.988836	0.017133	0.000186256		448.104	466.468	468.395	557.268	557.268	568.944			-0.182193	-0.124375	-0.118439		0.131715	0.131715	0.161577
FBgn0032049	Bace	protein_coding	dme04142 (Lysosome), dme04140 (Autophagy - animal), GO:0006508 (proteolysis), GO:0016540 (protein autoprocessing), GO:0030163 (protein catabolic process), GO:0004190 (aspartic-type endopeptidase activity), GO:1902944 (aspartic-type endopeptidase activity involved in amyloid precursor protein catabolic process), R-DME-1280218 (Drosophila melanogaster: Adaptive Immune System), R-DME-168256 (Drosoph…	386.36				98.1512	-0.712328	9.53745	49.2158	7.17488e-05	0.00119132		0.1	0.190328	0.0157062	-0.87831	-0.958207	0.0213116	0.0025835		908.451	948.92	910.605	621.542	608.506	459.327			0.340049	0.402859	0.343462		-0.206776	-0.237307	-0.642289
FBgn0034318	CG14500	protein_coding	GO:0030246 (carbohydrate binding)	386.09				20.8015	-1.43122	3.26268	49.1629	7.20402e-05	0.00119132		0.1	0.190328	0.0324643	-0.87831	-0.923478	0.0213116	0.00855935		15.3033	15.5301	10.2022	4.53432	5.89462	4.76104			0.803756	0.82368	0.262374		-0.754932	-0.437868	-0.69701
FBgn0024947	NTPase	protein_coding	dme00230 (Purine metabolism), dme00240 (Pyrimidine metabolism), dme01100 (Metabolic pathways), GO:0005737 (cytoplasm), GO:0004382 (guanosine-diphosphatase activity), GO:0045134 (uridine-diphosphatase activity), R-DME-1430728 (Drosophila melanogaster: Metabolism), R-DME-15869 (Drosophila melanogaster: Metabolism of nucleotides), R-DME-8850843 (Drosophila melanogaster: Phosphate bond hydrolysis by …	386.031				83.1233	0.346607	6.8448	49.1514	7.21039e-05	0.00119132		0.1	0.190328	0.000222972	0.87831	0.987972	0.0213116	0.000216145		98.1681	101.796	103.042	130.588	129.342	125.374			-0.212207	-0.160377	-0.142982		0.195879	0.182142	0.137545
FBgn0031660	mRpL28	protein_coding	dme03010 (Ribosome), GO:0032543 (mitochondrial translation), GO:0005762 (mitochondrial large ribosomal subunit), GO:0003735 (structural constituent of ribosome), R-DME-392499 (Drosophila melanogaster: Metabolism of proteins), R-DME-5368287 (Drosophila melanogaster: Mitochondrial translation), R-DME-5389840 (Drosophila melanogaster: Mitochondrial translation elongation), R-DME-5419276 (Drosophila …	386.031				80.9543	0.427803	6.70654	49.1513	7.21043e-05	0.00119132		0.1	0.190328	0.00173258	0.87831	0.965824	0.0213116	0.00173205		87.2857	94.5406	84.7918	123.107	113.811	121.747			-0.236395	-0.122461	-0.277735		0.254936	0.14262	0.239035
FBgn0014396	tim	protein_coding	dme04711 (Circadian rhythm - fly), GO:0000076 (DNA replication checkpoint), GO:0000122 (negative regulation of transcription from RNA polymerase II promoter), GO:0003053 (circadian regulation of heart rate), GO:0006281 (DNA repair), GO:0006606 (protein import into nucleus), GO:0007617 (mating behavior), GO:0007620 (copulation), GO:0007622 (rhythmic behavior), GO:0007623 (circadian rhythm), GO:000…	385.603				53.2328	0.928155	5.45577	49.0678	7.25683e-05	0.00119694		0.1	0.190328	0.00419091	0.87831	0.947036	0.0213116	0.00413348		23.8052	32.7605	33.6673	61.2133	50.5577	59.9664			-0.767855	-0.323162	-0.28492		0.558727	0.287691	0.529518
FBgn0267585	lncRNA:CR45923	ncRNA		384.892				19.2316	-1.53469	3.11005	48.9291	7.3347e-05	0.00120773		0.1	0.190328	0.00566541	-0.87831	-0.974585	0.0213116	0.000960694		12.016	13.1495	12.356	3.06067	3.85417	6.00798			0.639834	0.760307	0.677044		-1.04066	-0.783149	-0.253377
FBgn0052282	Drsl4	protein_coding	GO:0050832 (defense response to fungus), GO:0005576 (extracellular region), GO:0003674 (molecular_function)	384.601				34.8275	1.48461	4.44892	48.8723	7.3669e-05	0.00120951		0.1	0.190328	0.0162688	0.87831	0.924667	0.0213116	0.00829884		9.29536	15.3033	9.52207	30.1532	26.4124	38.9952			-0.943776	-0.280603	-0.91235		0.653612	0.46906	1.01406
FBgn0031600	CG3652	protein_coding	GO:0016020 (membrane), R-DME-199991 (Drosophila melanogaster: Membrane Trafficking), R-DME-199992 (Drosophila melanogaster: trans-Golgi Network Vesicle Budding), R-DME-421837 (Drosophila melanogaster: Clathrin derived vesicle budding), R-DME-432722 (Drosophila melanogaster: Golgi Associated Vesicle Biogenesis), R-DME-5653656 (Drosophila melanogaster: Vesicle-mediated transport)	384.563				60.1219	-0.433245	5.73343	48.8649	7.3711e-05	0.00120951		0.1	0.190328	0.00963412	-0.87831	-0.976273	0.0213116	0.000837765		63.0271	62.1202	57.4725	45.6833	44.5497	45.0031			0.262578	0.241998	0.131655		-0.193198	-0.228662	-0.214371
FBgn0032452	CG15484	protein_coding	GO:0008150 (biological_process), GO:0005575 (cellular_component), GO:0003674 (molecular_function)	384.456				8.63458	-2.19211	1.81315	48.844	7.38301e-05	0.00120951		0.0765225	0.190328	0.0522228	-0.891133	-0.901235	0.017133	0.01415		7.14156	3.62746	5.44119	1.02022	1.24694	1.24694			1.14642	0.331339	0.808445		-0.864367	-0.71092	-0.71092
FBgn0027087	HisRS	protein_coding	dme00970 (Aminoacyl-tRNA biosynthesis), GO:0006427 (histidyl-tRNA aminoacylation), GO:0032543 (mitochondrial translation), GO:0005737 (cytoplasm), GO:0005739 (mitochondrion), GO:0005829 (cytosol), GO:0004821 (histidine-tRNA ligase activity), GO:0005524 (ATP binding)	384.259				93.1109	0.32048	7.91005	48.8056	7.40491e-05	0.00121105		0.1	0.190328	0.000605809	0.87831	0.980678	0.0213116	0.000556384		210.279	220.708	210.166	261.97	263.897	274.78			-0.182523	-0.113012	-0.183297		0.133227	0.143761	0.201844
FBgn0039091	CG10182	protein_coding	GO:0016747 (transferase activity, transferring acyl groups other than amino-acyl groups)	383.941				7.14728	-1.7547	1.64903	48.7436	7.44042e-05	0.00121481		0.1	0.190328	0.00932668	-0.87831	-0.961776	0.0213116	0.00216369		5.32783	4.19425	3.96753	1.3603	1.02022	1.58701			0.83239	0.547594	0.483209		-0.590352	-0.814806	-0.458034
FBgn0065035	AlkB	protein_coding	GO:0055114 (oxidation-reduction process), GO:0005719 (nuclear euchromatin), GO:0005739 (mitochondrion), GO:0008198 (ferrous iron binding), GO:0051213 (dioxygenase activity), GO:0070579 (methylcytosine dioxygenase activity), GO:0140078 (NA)	383.596				52.2826	-0.636274	5.4161	48.6765	7.47916e-05	0.00121908		0.1	0.190328	0.00279007	-0.87831	-0.957356	0.0213116	0.00268898		48.8573	55.2054	51.0111	37.2948	31.967	30.4933			0.234381	0.407283	0.295395		-0.146276	-0.362404	-0.428379
FBgn0031995	CG8475	protein_coding	GO:0005977 (glycogen metabolic process), GO:0005964 (phosphorylase kinase complex), GO:0004689 (phosphorylase kinase activity), GO:0005516 (calmodulin binding), R-DME-1430728 (Drosophila melanogaster: Metabolism), R-DME-70221 (Drosophila melanogaster: Glycogen breakdown (glycogenolysis)), R-DME-71387 (Drosophila melanogaster: Metabolism of carbohydrates), R-DME-8982491 (Drosophila melanogaster: G…	383.2				80.1694	0.42657	6.66926	48.5993	7.52403e-05	0.00122323		0.1	0.190328	0.0024214	0.87831	0.967929	0.0213116	0.00152632		82.2979	92.8402	84.7918	120.046	112.451	116.872			-0.28338	-0.111454	-0.240821		0.255825	0.162339	0.21749
FBgn0261872	scaf6	protein_coding	dme03040 (Spliceosome), GO:0006396 (RNA processing), GO:0006874 (cellular calcium ion homeostasis), GO:0003723 (RNA binding), R-DME-72163 (Drosophila melanogaster: mRNA Splicing - Major Pathway), R-DME-72172 (Drosophila melanogaster: mRNA Splicing), R-DME-72203 (Drosophila melanogaster: Processing of Capped Intron-Containing Pre-mRNA), R-DME-8953854 (Drosophila melanogaster: Metabolism of RNA)	383.052				57.6947	0.439287	5.63977	48.5705	7.54081e-05	0.00122323		0.1	0.190328	0.000726003	0.87831	0.984264	0.0213116	0.000369504		40.1287	43.9829	42.2825	57.2458	55.7722	58.3794			-0.283288	-0.154058	-0.20965		0.218719	0.181749	0.246527
FBgn0032485	CG9426	protein_coding	GO:0003779 (actin binding)	383.037				70.3264	-0.405463	6.17411	48.5676	7.54255e-05	0.00122323		0.1	0.190328	0.000853231	-0.87831	-0.978901	0.0213116	0.000663061		84.6784	82.4113	79.0105	59.3996	63.7072	62.687			0.245794	0.207104	0.147052		-0.258599	-0.159212	-0.18214
FBgn0035661	CG10477	protein_coding	GO:0006508 (proteolysis), GO:0004175 (endopeptidase activity), GO:0004252 (serine-type endopeptidase activity)	381.893				69.2935	-0.899428	6.1273	48.3452	7.67399e-05	0.00124092		0.1	0.190328	0.0148739	-0.87831	-0.923708	0.0213116	0.00850859		83.6582	82.638	105.876	55.8855	49.084	40.9222			0.337682	0.320191	0.673903		-0.235907	-0.419617	-0.676252
FBgn0031351	CG14352	protein_coding		381.805				53.0572	-0.612527	5.4483	48.3281	7.68421e-05	0.00124092		0.1	0.190328	0.0173156	-0.87831	-0.943281	0.0213116	0.00473441		57.8126	52.3714	47.3837	33.2139	33.3273	36.5013			0.438194	0.298136	0.156588		-0.343349	-0.338577	-0.210992
FBgn0034734	CG4554	protein_coding	GO:0005730 (nucleolus), GO:0030686 (90S preribosome), GO:0032040 (small-subunit processome), R-DME-6791226 (Drosophila melanogaster: Major pathway of rRNA processing in the nucleolus and cytosol), R-DME-72312 (Drosophila melanogaster: rRNA processing), R-DME-8868773 (Drosophila melanogaster: rRNA processing in the nucleus and cytosol), R-DME-8953854 (Drosophila melanogaster: Metabolism of RNA)	381.754				60.4007	0.458535	5.74313	48.3183	7.69007e-05	0.00124092		0.1	0.190328	0.00119861	0.87831	0.975293	0.0213116	0.000908082		42.3959	44.7764	47.6104	60.3065	64.0473	60.8733			-0.30582	-0.228774	-0.142114		0.192661	0.27811	0.205937
FBgn0069973	CG40485	protein_coding	dme00900 (Terpenoid backbone biosynthesis), dme00981 (Insect hormone biosynthesis)	381.558				30.0351	0.807907	4.10213	48.2802	7.71291e-05	0.00124254		0.0765225	0.190328	0.00744334	0.891133	0.980526	0.017133	0.00056518		11.9026	14.0564	10.9957	21.7647	21.7647	21.198			-0.423103	-0.200388	-0.528244		0.396037	0.396037	0.359662
FBgn0001250	if	protein_coding	GO:0007157 (heterophilic cell-cell adhesion via plasma membrane cell adhesion molecules), GO:0007160 (cell-matrix adhesion), GO:0007298 (border follicle cell migration), GO:0007411 (axon guidance), GO:0007414 (axonal defasciculation), GO:0007419 (ventral cord development), GO:0007431 (salivary gland development), GO:0007435 (salivary gland morphogenesis), GO:0007475 (apposition of dorsal and vent…	381.389				37.2754	0.83874	4.61273	48.2473	7.73276e-05	0.00124303		0.1	0.190328	0.00263751	0.87831	0.964195	0.0213116	0.00190002		14.3965	18.364	19.3842	30.0399	29.9265	33.3273			-0.651692	-0.320915	-0.246839		0.359831	0.354553	0.505063
FBgn0031228	ND-15	protein_coding	dme01100 (Metabolic pathways), dme00190 (Oxidative phosphorylation), GO:0006120 (mitochondrial electron transport, NADH to ubiquinone), GO:0005747 (mitochondrial respiratory chain complex I), GO:0003954 (NADH dehydrogenase activity)	381.313				85.2407	0.399538	6.98502	48.2326	7.74163e-05	0.00124303		0.1	0.190328	0.00357003	0.87831	0.964864	0.0213116	0.00183017		104.063	111.204	111.884	139.77	139.884	151.9			-0.264193	-0.169316	-0.160597		0.157901	0.159063	0.277143
FBgn0263235	Phae2	protein_coding	GO:0006508 (proteolysis), GO:0005737 (cytoplasm), GO:0004252 (serine-type endopeptidase activity)	380.787				50.4751	-0.889759	5.33199	48.1306	7.80353e-05	0.00125089		0.1	0.190328	0.00514583	-0.87831	-0.943381	0.0213116	0.00471776		58.266	47.497	50.331	31.1735	30.38	22.6716			0.603238	0.313929	0.395862		-0.278096	-0.314124	-0.720809
FBgn0033246	ACC	protein_coding	dme01212 (Fatty acid metabolism), dme00640 (Propanoate metabolism), dme00620 (Pyruvate metabolism), dme00061 (Fatty acid biosynthesis), dme01100 (Metabolic pathways), GO:0000902 (cell morphogenesis), GO:0005977 (glycogen metabolic process), GO:0006633 (fatty acid biosynthetic process), GO:0009744 (response to sucrose), GO:0019432 (triglyceride biosynthetic process), GO:0071329 (cellular response …	380.379				90.5391	0.499258	7.4666	48.0514	7.852e-05	0.00125506		0.1	0.190328	0.00427478	0.87831	0.946839	0.0213116	0.00416403		138.297	140.677	160.175	220.368	206.312	194.069			-0.32711	-0.302663	-0.116645		0.341175	0.246529	0.158713
FBgn0038115	CG7966	protein_coding	dme00920 (Sulfur metabolism), dme01100 (Metabolic pathways), GO:0008430 (selenium binding)	380.35				61.2373	0.492657	5.77732	48.0458	7.85546e-05	0.00125506		0.1	0.190328	0.0105512	0.87831	0.956984	0.0213116	0.00273579		46.2501	43.3028	46.5902	62.3469	68.9217	60.3065			-0.213588	-0.306508	-0.203242		0.209369	0.351835	0.162134
FBgn0050410	Rpi	protein_coding	dme01230 (Biosynthesis of amino acids), dme00030 (Pentose phosphate pathway), dme01100 (Metabolic pathways), dme01200 (Carbon metabolism), GO:0001315 (age-dependent response to reactive oxygen species), GO:0006014 (D-ribose metabolic process), GO:0009052 (pentose-phosphate shunt, non-oxidative branch), GO:0043231 (intracellular membrane-bounded organelle), GO:0004751 (ribose-5-phosphate isomerase…	380.087				90.2086	0.298161	7.42279	47.9949	7.88682e-05	0.00125799		0.1	0.190328	1.52954e-05	0.87831	0.999304	0.0213116	7.26947e-07		153.827	153.147	154.167	189.535	187.834	189.648			-0.147155	-0.153507	-0.14399		0.152242	0.13931	0.1531
FBgn0050349	CG30349	protein_coding	dme03008 (Ribosome biogenesis in eukaryotes), GO:0009267 (cellular response to starvation), R-DME-6791226 (Drosophila melanogaster: Major pathway of rRNA processing in the nucleolus and cytosol), R-DME-72312 (Drosophila melanogaster: rRNA processing), R-DME-8868773 (Drosophila melanogaster: rRNA processing in the nucleus and cytosol), R-DME-8953854 (Drosophila melanogaster: Metabolism of RNA)	379.499				87.6575	0.35166	7.16369	47.881	7.95753e-05	0.00126718		0.1	0.190328	0.00799544	0.87831	0.983223	0.0213116	0.000419845		120.273	131.382	125.714	160.628	160.968	159.948			-0.238331	-0.111882	-0.175012		0.176092	0.179124	0.170008
FBgn0032835	CG16772	protein_coding		379.366				71.8343	0.580653	6.24698	47.8552	7.97368e-05	0.00126767		0.1	0.190328	0.0300842	0.87831	0.928852	0.0213116	0.00741289		58.1527	60.9866	62.9137	101.682	81.7311	88.8727			-0.343715	-0.276202	-0.232033		0.451955	0.140272	0.259724
FBgn0054039	CG34039	protein_coding	GO:0008150 (biological_process), GO:0005575 (cellular_component), GO:0003674 (molecular_function), R-DME-392499 (Drosophila melanogaster: Metabolism of proteins), R-DME-597592 (Drosophila melanogaster: Post-translational protein modification), R-DME-8951664 (Drosophila melanogaster: Neddylation)	379.049				35.819	-0.577607	4.52192	47.7939	8.0122e-05	0.00127171		0.1	0.190328	4.00038e-05	-0.87831	-0.996697	0.0213116	1.63422e-05		27.6594	27.0926	26.9792	18.7041	18.364	17.6839			0.297804	0.268986	0.263153		-0.242708	-0.267825	-0.31941
FBgn0036368	CG10738	protein_coding	GO:0006182 (cGMP biosynthetic process), GO:0006468 (protein phosphorylation), GO:0007030 (Golgi organization), GO:0007165 (signal transduction), GO:0007168 (receptor guanylyl cyclase signaling pathway), GO:0008284 (positive regulation of cell proliferation), GO:0019934 (cGMP-mediated signaling), GO:0045792 (negative regulation of cell size), GO:0045931 (positive regulation of mitotic cell cycle),…	378.711				14.2533	-1.23053	2.53609	47.7285	8.05351e-05	0.00127419		0.1	0.190328	0.00634622	-0.87831	-0.971469	0.0213116	0.00120941		8.38849	8.27514	6.80148	2.94731	3.62746	3.40074			0.608086	0.590561	0.340941		-0.641938	-0.412588	-0.485061
FBgn0037468	CG1943	protein_coding	GO:0048190 (wing disc dorsal/ventral pattern formation)	378.695				97.4902	-0.414362	9.04027	47.7255	8.0554e-05	0.00127419		0.1	0.190328	0.0178663	-0.87831	-0.939185	0.0213116	0.00543518		644.327	604.085	555.568	447.424	469.642	436.542			0.307924	0.215031	0.0944503		-0.217243	-0.147476	-0.252686
FBgn0020764	Alas	protein_coding	dme00860 (Porphyrin and chlorophyll metabolism), dme00260 (Glycine, serine and threonine metabolism), dme01100 (Metabolic pathways), GO:0006783 (heme biosynthetic process), GO:0040003 (chitin-based cuticle development), GO:0005759 (mitochondrial matrix), GO:0003870 (5-aminolevulinate synthase activity), GO:0030170 (pyridoxal phosphate binding), R-DME-1430728 (Drosophila melanogaster: Metabolism),…	378.24				85.9843	0.38386	7.04197	47.6375	8.11148e-05	0.00127419		0.1	0.190328	0.00379768	0.87831	0.975206	0.0213116	0.000914481		107.123	116.532	118.799	152.013	146.232	148.612			-0.280543	-0.160167	-0.132602		0.220434	0.164869	0.188009
FBgn0035501	CG1299	protein_coding	GO:0006508 (proteolysis), GO:0004252 (serine-type endopeptidase activity)	378.216				38.1946	0.798338	4.65986	47.633	8.11436e-05	0.00127419		0.1	0.190328	0.0173784	0.87831	0.941532	0.0213116	0.00502788		17.6839	19.951	17.2304	35.0276	27.4326	32.9872			-0.424342	-0.259114	-0.459786		0.52297	0.181414	0.438857
FBgn0039897	CG1674	protein_coding	GO:0032233 (positive regulation of actin filament bundle assembly), GO:0005634 (nucleus), GO:0015629 (actin cytoskeleton), GO:0030018 (Z disc), GO:0003779 (actin binding)	378.089				67.0419	0.786879	6.03388	47.6083	8.13015e-05	0.00127419		0.1	0.190328	0.00437706	0.87831	0.947248	0.0213116	0.00410072		39.4486	54.5252	49.7642	89.6662	76.4033	81.9579			-0.653641	-0.196587	-0.32592		0.510835	0.282665	0.382648
FBgn0037149	CG14561	protein_coding	GO:0008150 (biological_process), GO:0005575 (cellular_component), GO:0003674 (molecular_function)	378.076				37.7401	-0.809471	4.63703	47.6059	8.13167e-05	0.00127419		0.1	0.190328	0.00386126	-0.87831	-0.954528	0.0213116	0.00305449		34.1208	31.7402	28.3395	18.7041	15.4167	19.6109			0.510107	0.408848	0.250628		-0.323723	-0.587054	-0.258807
FBgn0036294	CG10654	protein_coding	GO:0006355 (regulation of transcription, DNA-templated), GO:0005634 (nucleus), GO:0000976 (transcription regulatory region sequence-specific DNA binding), GO:0003700 (sequence-specific DNA binding transcription factor activity), GO:0008270 (zinc ion binding)	378.057				37.234	-0.607139	4.61162	47.6022	8.13405e-05	0.00127419		0.1	0.190328	0.00380235	-0.87831	-0.979106	0.0213116	0.000650249		30.72	29.5864	27.4326	19.0441	19.951	18.5907			0.361026	0.308525	0.203181		-0.301187	-0.237348	-0.334197
FBgn0036777	CG7341	protein_coding		378.055				38.2875	-0.691068	4.66524	47.6017	8.13439e-05	0.00127419		0.1	0.190328	0.00432213	-0.87831	-0.974416	0.0213116	0.000973428		30.9467	32.0803	30.1532	17.1171	21.4247	19.1575			0.329873	0.380177	0.293586		-0.488447	-0.18071	-0.334479
FBgn0014092	CG4278	protein_coding	GO:0008150 (biological_process), GO:0005737 (cytoplasm), GO:0005739 (mitochondrion), GO:0003674 (molecular_function)	377.952				59.7707	0.460203	5.71849	47.5819	8.14711e-05	0.00127419		0.1	0.190328	0.00954716	0.87831	0.978233	0.0213116	0.000705543		41.2623	47.2703	43.8696	60.6465	60.3065	61.2133			-0.319549	-0.127786	-0.233184		0.225099	0.217118	0.238303
FBgn0016119	ATPsynCF6	protein_coding	dme00190 (Oxidative phosphorylation), dme01100 (Metabolic pathways), GO:0015986 (ATP synthesis coupled proton transport), GO:1902600 (hydrogen ion transmembrane transport), GO:0000276 (mitochondrial proton-transporting ATP synthase complex, coupling factor F(o)), GO:0005739 (mitochondrion), GO:0005756 (mitochondrial proton-transporting ATP synthase, central stalk), GO:0015078 (hydrogen ion transm…	377.853				95.1766	0.328676	8.31154	47.5627	8.15947e-05	0.00127419		0.1	0.190328	0.0154953	0.87831	0.96504	0.0213116	0.00181192		278.294	282.942	283.168	337.58	351.977	370.907			-0.179572	-0.155762	-0.154611		0.0981412	0.158216	0.233587
FBgn0263983	CG43732	protein_coding	GO:0008150 (biological_process), GO:0005575 (cellular_component), GO:0003674 (molecular_function)	377.537				33.9599	0.817626	4.38904	47.5018	8.19883e-05	0.00127828		0.1	0.190328	0.00706791	0.87831	0.973653	0.0213116	0.00103213		12.5827	16.8903	15.5301	25.7323	27.2059	26.4124			-0.620802	-0.223395	-0.337485		0.356006	0.433422	0.392253
FBgn0003124	polo	protein_coding	dme04068 (FoxO signaling pathway), GO:0000278 (mitotic cell cycle), GO:0000915 (actomyosin contractile ring assembly), GO:0006468 (protein phosphorylation), GO:0007058 (spindle assembly involved in female meiosis II), GO:0007098 (centrosome cycle), GO:0007112 (male meiosis cytokinesis), GO:0007140 (male meiosis), GO:0007143 (female meiotic division), GO:0007147 (female meiosis II), GO:0007344 (pr…	377.414				97.6658	-0.333043	9.17562	47.478	8.21425e-05	0.00127862		0.1	0.190328	0.00187229	-0.87831	-0.964796	0.0213116	0.00183721		670.966	631.178	631.291	489.707	532.443	512.718			0.224976	0.136917	0.137175		-0.228552	-0.10808	-0.162435
FBgn0083120	Uhg8	ncRNA		377.302				34.5486	1.06301	4.42881	47.4564	8.22833e-05	0.00127876		0.1	0.190328	0.00370786	0.87831	0.957041	0.0213116	0.00272864		12.2427	11.6759	17.4571	31.4002	26.8659	28.2261			-0.653676	-0.716784	-0.174691		0.637132	0.419629	0.48839
FBgn0259222	CG42322	protein_coding		376.766				17.9508	1.11844	2.9605	47.353	8.29593e-05	0.0012872		0.0765225	0.190328	0.00341576	0.891133	0.97033	0.017133	0.00130739		5.10111	4.08089	5.10111	9.63543	9.86215	11.5625			-0.401982	-0.665973	-0.401982		0.399753	0.430184	0.64
FBgn0034915	eIF6	protein_coding	dme03008 (Ribosome biogenesis in eukaryotes), GO:0000054 (ribosomal subunit export from nucleus), GO:0006413 (translational initiation), GO:0042256 (mature ribosome assembly), GO:1902626 (assembly of large subunit precursor of preribosome), GO:0005730 (nucleolus), GO:0005829 (cytosol), GO:0030687 (preribosome, large subunit precursor), GO:0003743 (translation initiation factor activity), GO:00430…	376.098				88.05	0.345299	7.20066	47.2243	8.38111e-05	0.00129756		0.1	0.190328	0.0063154	0.87831	0.976261	0.0213116	0.000838614		127.414	129.115	131.609	157.001	167.883	168.223			-0.192968	-0.173991	-0.146601		0.106157	0.20225	0.205153
FBgn0027529	tapas	protein_coding	GO:0010529 (negative regulation of transposition), GO:1990511 (piRNA biosynthetic process), GO:0043186 (P granule), GO:0048471 (perinuclear region of cytoplasm)	376.032				81.2849	0.382206	6.72521	47.2117	8.3895e-05	0.00129756		0.1	0.190328	0.00431645	0.87831	0.977487	0.0213116	0.000754577		86.3788	95.7875	92.8402	121.747	118.459	118.232			-0.273395	-0.125857	-0.170472		0.216932	0.177767	0.175026
FBgn0051495	CG31495	protein_coding	GO:0043001 (Golgi to plasma membrane protein transport), GO:0048211 (Golgi vesicle docking), GO:0005795 (Golgi stack), GO:0005524 (ATP binding), GO:0016887 (ATPase activity)	375.853				28.7854	-0.748201	4.00701	47.1772	8.41249e-05	0.00129904		0.1	0.190328	0.00171677	-0.87831	-0.979282	0.0213116	0.000639414		20.8579	20.2911	18.4774	10.9957	12.1293	12.356			0.419319	0.381416	0.252964		-0.446313	-0.316043	-0.291343
FBgn0050055	lncRNA:CR30055	ncRNA		375.458				70.8428	0.5043	6.20362	47.1011	8.46363e-05	0.00130485		0.1	0.190328	0.00948763	0.87831	0.949005	0.0213116	0.00383439		60.3065	64.274	57.6992	89.5528	90.3464	78.6705			-0.257301	-0.166832	-0.319999		0.30542	0.318007	0.120705
FBgn0020261	pcm	protein_coding	dme03018 (RNA degradation), dme03008 (Ribosome biogenesis in eukaryotes), GO:0000184 (nuclear-transcribed mRNA catabolic process, nonsense-mediated decay), GO:0006402 (mRNA catabolic process), GO:0007283 (spermatogenesis), GO:0007391 (dorsal closure), GO:0007476 (imaginal disc-derived wing morphogenesis), GO:0010603 (regulation of cytoplasmic mRNA processing body assembly), GO:0010629 (negative r…	375.099				72.7742	0.372741	6.28557	47.0321	8.51024e-05	0.00130995		0.1	0.190328	0.00174617	0.87831	0.987042	0.0213116	0.00025079		66.6545	70.7354	65.9744	86.4922	88.1925	88.646			-0.207613	-0.123114	-0.22219		0.163355	0.191124	0.198439
FBgn0029603	CG14053	protein_coding	GO:0008150 (biological_process), GO:0005575 (cellular_component), GO:0003674 (molecular_function)	374.975				20.5846	1.05168	3.24266	47.0082	8.52652e-05	0.00131019		0.1	0.190328	0.0022306	0.87831	0.981059	0.0213116	0.000534751		6.68812	6.46141	4.8744	13.0362	12.1293	12.2427			-0.332275	-0.375459	-0.720466		0.536171	0.439813	0.452215
FBgn0004507	GlyP	protein_coding	dme01100 (Metabolic pathways), dme00500 (Starch and sucrose metabolism), GO:0005980 (glycogen catabolic process), GO:0008340 (determination of adult lifespan), GO:0045819 (positive regulation of glycogen catabolic process), GO:0045824 (negative regulation of innate immune response), GO:0050829 (defense response to Gram-negative bacterium), GO:0005737 (cytoplasm), GO:0008184 (glycogen phosphorylas…	374.88				97.5625	0.293152	9.10456	46.99	8.53885e-05	0.00131019		0.1	0.190328	0.000669292	0.87831	0.978815	0.0213116	0.000668466		493.221	509.318	481.091	589.915	610.32	617.688			-0.149836	-0.103596	-0.185684		0.10796	0.156936	0.174221
FBgn0036553	CG17027	protein_coding	dme01100 (Metabolic pathways), dme00562 (Inositol phosphate metabolism), dme04070 (Phosphatidylinositol signaling system), GO:0007165 (signal transduction), GO:0016311 (dephosphorylation), GO:0046854 (phosphatidylinositol phosphorylation), GO:0046855 (inositol phosphate dephosphorylation), GO:0005737 (cytoplasm), GO:0008934 (inositol monophosphate 1-phosphatase activity)	374.175				31.8323	0.744154	4.24266	46.8545	8.63182e-05	0.00132236		0.1	0.190328	0.00601816	0.87831	0.966556	0.0213116	0.00165906		14.8499	14.0564	13.0362	24.9388	21.198	24.1453			-0.26883	-0.342927	-0.444154		0.441806	0.217123	0.396983
FBgn0058439	CG40439	protein_coding		374.056				15.9161	-1.25387	2.72932	46.8316	8.64763e-05	0.00132269		0.1	0.190328	0.012146	-0.87831	-0.95653	0.0213116	0.00279336		10.3156	7.70835	9.06864	3.62746	4.30761	3.40074			0.715162	0.337322	0.54672		-0.574857	-0.377016	-0.647331
FBgn0032833	COX4	protein_coding	dme01100 (Metabolic pathways), dme00190 (Oxidative phosphorylation), GO:0000278 (mitotic cell cycle), GO:0006123 (mitochondrial electron transport, cytochrome c to oxygen), GO:0007030 (Golgi organization), GO:0007406 (negative regulation of neuroblast proliferation), GO:0008283 (cell proliferation), GO:0005739 (mitochondrion), GO:0005751 (mitochondrial respiratory chain complex IV), GO:0004129 (c…	373.662				97.831	0.381888	9.26618	46.7561	8.70006e-05	0.00132758		0.1	0.190328	0.00314122	0.87831	0.954692	0.0213116	0.00303278		498.775	562.142	542.645	673.347	686.723	729.459			-0.288981	-0.116761	-0.167596		0.14323	0.171567	0.258542
FBgn0250830	CG12547	protein_coding	R-DME-109582 (Drosophila melanogaster: Hemostasis), R-DME-114608 (Drosophila melanogaster: Platelet degranulation ), R-DME-76002 (Drosophila melanogaster: Platelet activation, signaling and aggregation), R-DME-76005 (Drosophila melanogaster: Response to elevated platelet cytosolic Ca2+)	373.521				77.8352	-0.391392	6.55186	46.729	8.71895e-05	0.00132758		0.1	0.190328	0.0056134	-0.87831	-0.966756	0.0213116	0.00163933		112.224	102.816	103.609	78.1037	82.2979	82.5246			0.273075	0.147914	0.1589		-0.244294	-0.169758	-0.165837
FBgn0039213	atl	protein_coding	GO:0007019 (microtubule depolymerization), GO:0007029 (endoplasmic reticulum organization), GO:0007030 (Golgi organization), GO:0007517 (muscle organ development), GO:0007528 (neuromuscular junction development), GO:0008582 (regulation of synaptic growth at neuromuscular junction), GO:0016320 (endoplasmic reticulum membrane fusion), GO:0031114 (regulation of microtubule depolymerization), GO:0048…	373.508				83.5055	0.389034	6.87135	46.7264	8.72075e-05	0.00132758		0.1	0.190328	0.00350393	0.87831	0.972937	0.0213116	0.0010887		96.9211	98.9616	107.69	134.556	129.115	133.876			-0.253585	-0.223832	-0.103056		0.215611	0.156508	0.208355
FBgn0261800	LanB1	protein_coding	dme04512 (ECM-receptor interaction), GO:0003143 (embryonic heart tube morphogenesis), GO:0008406 (gonad development), GO:0016477 (cell migration), GO:0030198 (extracellular matrix organization), GO:0033627 (cell adhesion mediated by integrin), GO:0034446 (substrate adhesion-dependent cell spreading), GO:0045089 (positive regulation of innate immune response), GO:0048513 (organ development), GO:00…	373.213				69.9855	0.516425	6.15511	46.6699	8.76038e-05	0.00133152		0.1	0.190328	0.00915765	0.87831	0.963112	0.0213116	0.00201601		53.0516	57.926	64.3874	85.5853	81.2777	83.9983			-0.389715	-0.265148	-0.11504		0.290071	0.21645	0.263382
FBgn0037298	CG2604	protein_coding	GO:0009247 (glycolipid biosynthetic process), GO:0055114 (oxidation-reduction process), GO:0005739 (mitochondrion), GO:0005811 (lipid particle), GO:0005886 (plasma membrane), GO:0016491 (oxidoreductase activity), R-DME-109582 (Drosophila melanogaster: Hemostasis), R-DME-114608 (Drosophila melanogaster: Platelet degranulation ), R-DME-76002 (Drosophila melanogaster: Platelet activation, signaling …	372.629				92.4912	0.442143	7.7676	46.5579	8.83957e-05	0.00134145		0.1	0.190328	0.0278992	0.87831	0.936602	0.0213116	0.00590151		180.919	189.308	183.527	260.157	226.716	265.485			-0.246978	-0.181942	-0.226449		0.274638	0.0769581	0.303774
FBgn0030777	CG9672	protein_coding	GO:0006508 (proteolysis), GO:0005615 (extracellular space)	372.459				41.5513	-1.13336	4.87669	46.5253	8.8628e-05	0.00134287		0.1	0.190328	0.0599023	-0.87831	-0.887666	0.0213116	0.0182196		39.4486	50.1042	30.6067	18.8174	17.3438	18.5907			0.539091	0.876444	0.18323		-0.490229	-0.601708	-0.506829
FBgn0000229	bsk	protein_coding	dme04624 (Toll and Imd signaling pathway), dme04933 (AGE-RAGE signaling pathway in diabetic complications), dme04310 (Wnt signaling pathway), dme04068 (FoxO signaling pathway), dme04214 (Apoptosis - fly), dme04141 (Protein processing in endoplasmic reticulum), dme04215 (Apoptosis - multiple species), dme04391 (Hippo signaling pathway - fly), dme04140 (Autophagy - animal), dme04013 (MAPK signaling…	372.165				58.5003	0.507635	5.66899	46.4691	8.90293e-05	0.00134666		0.1	0.190328	0.00454767	0.87831	0.958173	0.0213116	0.00258766		40.4688	40.3555	44.6631	62.9137	55.3187	60.1931			-0.29368	-0.297629	-0.154679		0.330418	0.147908	0.267662
FBgn0038774	CG5023	protein_coding	GO:0031032 (actomyosin structure organization), GO:0003779 (actin binding)	372.073				67.641	0.761585	6.05822	46.4515	8.91558e-05	0.00134666		0.1	0.190328	0.00464499	0.87831	0.946022	0.0213116	0.00429185		40.9222	50.671	56.2256	83.0914	77.1968	90.3464			-0.629642	-0.328002	-0.180698		0.374601	0.269752	0.493989
FBgn0030482	CG1673	protein_coding	dme00290 (Valine, leucine and isoleucine biosynthesis), dme00270 (Cysteine and methionine metabolism), dme01210 (2-Oxocarboxylic acid metabolism), dme01230 (Biosynthesis of amino acids), dme00770 (Pantothenate and CoA biosynthesis), dme01100 (Metabolic pathways), dme00280 (Valine, leucine and isoleucine degradation), GO:0009082 (branched-chain amino acid biosynthetic process), GO:0009098 (leucine…	371.931				53.6976	0.900094	5.47489	46.4243	8.93517e-05	0.00134751		0.1	0.190328	0.00777434	0.87831	0.932817	0.0213116	0.00661875		27.2059	28.2261	37.1814	65.6343	54.9786	52.2581			-0.605713	-0.554452	-0.16884		0.634553	0.383165	0.311288
FBgn0033467	CG15863	protein_coding		371.729				33.8257	-0.655643	4.37597	46.3855	8.96312e-05	0.00134816		0.1	0.190328	0.000675388	-0.87831	-0.981364	0.0213116	0.000517731		26.5258	24.5987	24.2586	16.6636	16.3236	14.8499			0.388847	0.284133	0.264839		-0.251155	-0.279202	-0.407463
FBgn0053111	CG33111	protein_coding		371.698				39.2791	0.606282	4.72727	46.3797	8.96734e-05	0.00134816		0.1	0.190328	0.00719215	0.87831	0.969439	0.0213116	0.00138671		19.951	21.6514	20.8579	32.8738	29.133	33.1005			-0.348994	-0.236415	-0.287861		0.344157	0.175331	0.353781
FBgn0039635	Pdhb	protein_coding	dme00020 (Citrate cycle (TCA cycle)), dme00620 (Pyruvate metabolism), dme01100 (Metabolic pathways), dme00010 (Glycolysis / Gluconeogenesis), dme01200 (Carbon metabolism), GO:0006086 (acetyl-CoA biosynthetic process from pyruvate), GO:0006090 (pyruvate metabolic process), GO:0005739 (mitochondrion), GO:0045254 (pyruvate dehydrogenase complex), GO:0004739 (pyruvate dehydrogenase (acetyl-transferri…	371.577				92.9767	0.509836	7.8856	46.3566	8.98409e-05	0.00134859		0.1	0.190328	0.0107559	0.87831	0.934489	0.0213116	0.00629696		179.219	199.397	206.198	276.367	254.829	301.532			-0.37153	-0.218422	-0.170269		0.250514	0.133898	0.375808
FBgn0032020	strat	protein_coding	GO:0006892 (post-Golgi vesicle-mediated transport), GO:0007264 (small GTPase mediated signal transduction), GO:0043547 (positive regulation of GTPase activity), GO:0061865 (NA), GO:0005829 (cytosol), GO:0016020 (membrane), GO:0045180 (basal cortex), GO:0005085 (guanyl-nucleotide exchange factor activity), GO:0008270 (zinc ion binding), GO:0017112 (Rab guanyl-nucleotide exchange factor activity)	370.921				62.9002	-0.418548	5.8429	46.231	9.07569e-05	0.00136023		0.1	0.190328	0.00227364	-0.87831	-0.97601	0.0213116	0.000856404		66.7679	67.2213	62.2336	47.1569	49.4241	50.2176			0.2356	0.245221	0.135688		-0.257258	-0.190888	-0.168362
FBgn0036715	Cad74A	protein_coding	GO:0007156 (homophilic cell adhesion via plasma membrane adhesion molecules), GO:0016339 (calcium-dependent cell-cell adhesion via plasma membrane cell adhesion molecules), GO:0044331 (cell-cell adhesion mediated by cadherin), GO:0046843 (dorsal appendage formation), GO:0005887 (integral component of plasma membrane), GO:0005902 (microvillus), GO:0016324 (apical plasma membrane), GO:0005509 (calc…	370.607				32.8445	-2.63786	4.30604	46.171	9.1199e-05	0.00136474		0.1	0.190328	0.0794065	-0.87831	-0.847497	0.0213116	0.0331123		20.5178	30.38	50.2176	4.30761	3.5141	8.38849			0.61226	1.15657	1.86337		-1.40714	-1.64076	-0.584305
FBgn0053548	SmydA-8	protein_coding	GO:0010629 (negative regulation of gene expression), GO:0034968 (histone lysine methylation), GO:0000790 (nuclear chromatin), GO:0008757 (S-adenosylmethionine-dependent methyltransferase activity), GO:0042826 (histone deacetylase binding)	370.463				27.7732	0.815215	3.91062	46.1436	9.14015e-05	0.00136566		0.1	0.190328	0.00444321	0.87831	0.982021	0.0213116	0.000481956		11.1091	9.29536	11.7892	18.5907	19.3842	18.7041			-0.332098	-0.566194	-0.253259		0.361982	0.419264	0.370305
FBgn0032298	CG6724	protein_coding	GO:0000463 (maturation of LSU-rRNA from tricistronic rRNA transcript (SSU-rRNA, 5.8S rRNA, LSU-rRNA)), GO:0005829 (cytosol), GO:0005886 (plasma membrane), GO:0030687 (preribosome, large subunit precursor), GO:0070545 (PeBoW complex), R-DME-6791226 (Drosophila melanogaster: Major pathway of rRNA processing in the nucleolus and cytosol), R-DME-72312 (Drosophila melanogaster: rRNA processing), R-DME…	370.118				62.766	0.522568	5.83957	46.0777	9.18912e-05	0.00137086		0.1	0.190328	0.00265234	0.87831	0.957678	0.0213116	0.00264881		42.9627	46.9302	50.5577	68.2415	63.1404	70.3953			-0.375738	-0.251082	-0.14583		0.27962	0.169216	0.323812
FBgn0028683	spt4	protein_coding	GO:0000122 (negative regulation of transcription from RNA polymerase II promoter), GO:0006325 (chromatin organization), GO:0006368 (transcription elongation from RNA polymerase II promoter), GO:0032785 (negative regulation of DNA-templated transcription, elongation), GO:0032786 (positive regulation of DNA-templated transcription, elongation), GO:0045944 (positive regulation of transcription from …	370.01				63.1894	-0.442513	5.85661	46.0571	9.20451e-05	0.00137105		0.1	0.190328	0.00199967	-0.87831	-0.969017	0.0213116	0.00142504		69.7152	66.3144	63.4805	47.3837	51.5779	47.8371			0.285561	0.214457	0.152404		-0.261939	-0.142002	-0.248482
FBgn0052091	CG32091	protein_coding	GO:0030301 (cholesterol transport), GO:0055085 (transmembrane transport), GO:0005886 (plasma membrane), GO:0005524 (ATP binding), GO:0017127 (cholesterol transporter activity), GO:0034041 (sterol-transporting ATPase activity), GO:0042626 (ATPase activity, coupled to transmembrane movement of substances)	369.262				44.0095	0.897468	5.03055	45.9143	9.31192e-05	0.00138492		0.1	0.190328	0.0243983	0.87831	0.920409	0.0213116	0.00924991		20.0644	25.3922	22.5582	48.9707	35.5944	42.1692			-0.594171	-0.268864	-0.432744		0.652106	0.202648	0.441026
FBgn0003278	RpI135	protein_coding	dme03020 (RNA polymerase), GO:0006351 (transcription, DNA-templated), GO:0045793 (positive regulation of cell size), GO:0005736 (DNA-directed RNA polymerase I complex), GO:0001054 (RNA polymerase I activity), GO:0003677 (DNA binding), GO:0003899 (DNA-directed RNA polymerase activity), GO:0032549 (ribonucleoside binding), R-DME-73762 (Drosophila melanogaster: RNA Polymerase I Transcription Initiat…	369.107				58.8928	0.42858	5.68551	45.8849	9.33429e-05	0.00138532		0.1	0.190328	0.00942212	0.87831	0.973539	0.0213116	0.00104104		44.4363	43.6428	42.9627	58.266	62.0068	56.1122			-0.185331	-0.210749	-0.232898		0.198027	0.28633	0.144621
FBgn0036240	CG6928	protein_coding	GO:0008272 (sulfate transport), GO:0055085 (transmembrane transport), GO:0016021 (integral component of membrane), GO:0008271 (secondary active sulfate transmembrane transporter activity), GO:0015116 (sulfate transmembrane transporter activity), GO:0015301 (anion:anion antiporter activity), R-DME-382551 (Drosophila melanogaster: Transport of small molecules), R-DME-425393 (Drosophila melanogaster…	369.046				36.2735	-0.798576	4.55593	45.8731	9.34323e-05	0.00138532		0.1	0.190328	0.0149899	-0.87831	-0.94236	0.0213116	0.00488778		29.6998	25.959	33.1005	16.777	18.5907	15.6434			0.392576	0.205113	0.544141		-0.395643	-0.255484	-0.490703
FBgn0031883	Caper	protein_coding	GO:0000381 (regulation of alternative mRNA splicing, via spliceosome), GO:0000398 (mRNA splicing, via spliceosome), GO:0005634 (nucleus), GO:0005654 (nucleoplasm), GO:0071011 (precatalytic spliceosome), GO:0071013 (catalytic step 2 spliceosome), GO:0003723 (RNA binding), GO:0003729 (mRNA binding)	368.791				88.7213	0.419341	7.26711	45.8247	9.38016e-05	0.00138867		0.1	0.190328	0.00312476	0.87831	0.956292	0.0213116	0.00282379		122.88	135.69	136.256	181.033	165.616	181.373			-0.305112	-0.163153	-0.157183		0.250142	0.122471	0.252835
FBgn0036266	CG5626	protein_coding	GO:0000379 (tRNA-type intron splice site recognition and cleavage), GO:0000214 (tRNA-intron endonuclease complex), GO:0000213 (tRNA-intron endonuclease activity)	368.657				46.6226	-0.512683	5.15664	45.7991	9.39977e-05	0.00138944		0.1	0.190328	0.0015649	-0.87831	-0.980027	0.0213116	0.000594396		40.9222	41.149	42.9627	27.2059	30.9467	29.4731			0.2246	0.232381	0.293164		-0.347118	-0.167447	-0.23558
FBgn0001149	GstD1	protein_coding	dme00983 (Drug metabolism - other enzymes), dme01100 (Metabolic pathways), dme00980 (Metabolism of xenobiotics by cytochrome P450), dme00480 (Glutathione metabolism), dme00982 (Drug metabolism - cytochrome P450), GO:0006749 (glutathione metabolic process), GO:0005737 (cytoplasm), GO:0004364 (glutathione transferase activity), GO:0018833 (DDT-dehydrochlorinase activity)	368.229				98.554	-0.295543	10.115	45.7177	9.46243e-05	0.00139448		0.1	0.190328	0.00703755	-0.87831	-0.966089	0.0213116	0.00170548		1262.24	1234.92	1168.49	984.401	1019.2	983.041			0.194959	0.163416	0.0837132		-0.163389	-0.113317	-0.165382
FBgn0032949	Lamp1	protein_coding	dme04142 (Lysosome), dme04145 (Phagosome), dme04140 (Autophagy - animal), GO:0005764 (lysosome), GO:0016020 (membrane), R-DME-109582 (Drosophila melanogaster: Hemostasis), R-DME-114608 (Drosophila melanogaster: Platelet degranulation ), R-DME-168249 (Drosophila melanogaster: Innate Immune System), R-DME-168256 (Drosophila melanogaster: Immune System), R-DME-6798695 (Drosophila melanogaster: Neutr…	368.228				97.6554	-0.343962	9.17434	45.7174	9.46261e-05	0.00139448		0.1	0.190328	0.00236651	-0.87831	-0.960019	0.0213116	0.00236579		660.877	659.63	617.688	528.362	517.026	481.658			0.205247	0.202527	0.107895		-0.117063	-0.148292	-0.250314
FBgn0034763	RYBP	protein_coding	GO:0031146 (SCF-dependent proteasomal ubiquitin-dependent protein catabolic process), GO:0043066 (negative regulation of apoptotic process), GO:0050777 (negative regulation of immune response), GO:0016604 (nuclear body), GO:0003677 (DNA binding), R-DME-212436 (Drosophila melanogaster: Generic Transcription Pathway), R-DME-73857 (Drosophila melanogaster: RNA Polymerase II Transcription), R-DME-741…	368.128				49.6592	-0.49914	5.29498	45.6984	9.47734e-05	0.00139452		0.0765225	0.190328	0.00164323	-0.891133	-0.978199	0.017133	0.000707733		47.1569	45.3432	44.6631	33.554	29.9265	33.554			0.288131	0.232745	0.211415		-0.190761	-0.350768	-0.190761
FBgn0010909	msn	protein_coding	dme04013 (MAPK signaling pathway - fly), GO:0000165 (MAPK cascade), GO:0000185 (activation of MAPKKK activity), GO:0001736 (establishment of planar polarity), GO:0001748 (optic lobe placode development), GO:0006468 (protein phosphorylation), GO:0007097 (nuclear migration), GO:0007254 (JNK cascade), GO:0007391 (dorsal closure), GO:0007411 (axon guidance), GO:0008360 (regulation of cell shape), GO:…	367.79				75.377	0.412729	6.41706	45.6339	9.5274e-05	0.00139976		0.1	0.190328	0.0040847	0.87831	0.963043	0.0213116	0.00202344		71.4156	76.63	71.3022	102.022	92.0467	97.9413			-0.236428	-0.136113	-0.238688		0.272156	0.125228	0.213846
FBgn0261599	RpS29	protein_coding	dme03010 (Ribosome), GO:0002181 (cytoplasmic translation), GO:0022627 (cytosolic small ribosomal subunit), GO:0042788 (polysomal ribosome), GO:0003735 (structural constituent of ribosome), GO:0008270 (zinc ion binding), R-DME-156827 (Drosophila melanogaster: L13a-mediated translational silencing of Ceruloplasmin expression), R-DME-1799339 (Drosophila melanogaster: SRP-dependent cotranslational pr…	367.613				99.3596	-0.278456	11.0358	45.6004	9.55357e-05	0.00139992		0.1	0.190328	0.00315344	-0.87831	-0.986709	0.0213116	0.000263787		2285.07	2298.22	2320.44	1958.6	1853.18	1880.16			0.129205	0.13748	0.151354		-0.0931062	-0.172886	-0.152046
FBgn0004828	His3.3B	protein_coding	GO:0006334 (nucleosome assembly), GO:0006336 (DNA replication-independent nucleosome assembly), GO:0007140 (male meiosis), GO:0000786 (nucleosome), GO:0005634 (nucleus), GO:0005700 (polytene chromosome), GO:0030527 (structural constituent of chromatin), GO:0031492 (nucleosomal DNA binding), GO:0046982 (protein heterodimerization activity), GO:0003677 (DNA binding), R-DME-109582 (Drosophila melano…	367.588				98.2855	-0.319037	9.71723	45.5955	9.55739e-05	0.00139992		0.1	0.190328	0.0110509	-0.87831	-0.957834	0.0213116	0.00262943		885.44	942.912	974.199	768.227	736.034	742.268			0.0827898	0.17342	0.220464		-0.121822	-0.183502	-0.171349
FBgn0015035	Cyp4e3	protein_coding	GO:0055114 (oxidation-reduction process), GO:0005783 (endoplasmic reticulum), GO:0005506 (iron ion binding), GO:0016705 (oxidoreductase activity, acting on paired donors, with incorporation or reduction of molecular oxygen), GO:0020037 (heme binding)	367.365				22.3921	0.929022	3.4212	45.5532	9.59063e-05	0.00140267		0.1	0.190328	0.00368097	0.87831	0.969816	0.0213116	0.00135289		6.57477	7.14156	7.93506	13.1495	12.9228	15.19			-0.536311	-0.432208	-0.298035		0.36517	0.341867	0.559517
FBgn0261617	nej	protein_coding	dme04310 (Wnt signaling pathway), dme04350 (TGF-beta signaling pathway), dme04068 (FoxO signaling pathway), dme04330 (Notch signaling pathway), GO:0000076 (DNA replication checkpoint), GO:0001745 (compound eye morphogenesis), GO:0007088 (regulation of mitosis), GO:0007224 (smoothened signaling pathway), GO:0007269 (neurotransmitter secretion), GO:0007416 (synapse assembly), GO:0007464 (R3/R4 cell…	367.079				34.1768	0.693657	4.40585	45.4989	9.6334e-05	0.0014068		0.1	0.190328	0.00103941	0.87831	0.973581	0.0213116	0.00103774		14.7365	15.7568	17.5705	27.546	25.0521	25.1655			-0.441586	-0.350961	-0.202693		0.417584	0.285696	0.29196
FBgn0034877	levy	protein_coding	dme01100 (Metabolic pathways), dme00190 (Oxidative phosphorylation), GO:0006123 (mitochondrial electron transport, cytochrome c to oxygen), GO:0008340 (determination of adult lifespan), GO:0009060 (aerobic respiration), GO:0050790 (regulation of catalytic activity), GO:0005751 (mitochondrial respiratory chain complex IV), GO:0004129 (cytochrome-c oxidase activity), GO:0030234 (enzyme regulator ac…	366.719				94.0715	0.451373	8.06322	45.4304	9.68764e-05	0.00141259		0.1	0.190328	0.00467529	0.87831	0.949798	0.0213116	0.00371708		206.992	244.74	225.582	299.152	301.872	325.111			-0.347384	-0.106777	-0.223874		0.181782	0.1948	0.301452
FBgn0034420	CG10737	protein_coding	GO:0035556 (intracellular signal transduction)	366.53				72.9188	0.487731	6.2908	45.3946	9.71623e-05	0.00141462		0.1	0.190328	0.00480661	0.87831	0.950923	0.0213116	0.00355376		60.3065	68.8083	65.861	97.3745	85.472	90.5731			-0.344968	-0.157608	-0.219842		0.337278	0.151225	0.233916
FBgn0032456	MRP	protein_coding	dme02010 (ABC transporters), GO:0009636 (response to toxic substance), GO:0055085 (transmembrane transport), GO:0097254 (renal tubular secretion), GO:0099133 (NA), GO:0005774 (vacuolar membrane), GO:0005886 (plasma membrane), GO:0005887 (integral component of plasma membrane), GO:0016020 (membrane), GO:0005524 (ATP binding), GO:0042626 (ATPase activity, coupled to transmembrane movement of substa…	365.653				90.9626	0.40403	7.52429	45.2281	9.85025e-05	0.00143198		0.1	0.190328	0.00431641	0.87831	0.961605	0.0213116	0.00218296		146.005	166.296	162.555	216.627	208.012	203.704			-0.315306	-0.128768	-0.161393		0.250686	0.192413	0.162369
FBgn0262731	CG33941	protein_coding		365.523				71.5968	-0.489184	6.23798	45.2035	9.87029e-05	0.00143275		0.1	0.190328	0.0225858	-0.87831	-0.941984	0.0213116	0.00495123		94.3139	89.7796	79.5773	64.8408	61.8935	61.1			0.344034	0.273715	0.101722		-0.18967	-0.255742	-0.274059
FBgn0036030	CG6767	protein_coding	dme00230 (Purine metabolism), dme01230 (Biosynthesis of amino acids), dme01100 (Metabolic pathways), dme00030 (Pentose phosphate pathway), dme01200 (Carbon metabolism), GO:0006015 (5-phosphoribose 1-diphosphate biosynthetic process), GO:0006164 (purine nucleotide biosynthetic process), GO:0009116 (nucleoside metabolic process), GO:0009156 (ribonucleoside monophosphate biosynthetic process), GO:00…	365.418				95.9099	0.289706	8.51613	45.1836	9.88647e-05	0.00143295		0.1	0.190328	0.000614456	0.87831	0.981913	0.0213116	0.000487745		333.839	335.653	318.309	395.96	410.923	400.607			-0.124337	-0.116544	-0.192852		0.121186	0.174568	0.137979
FBgn0010431	mtrm	protein_coding	GO:0007050 (cell cycle arrest), GO:0016321 (female meiosis chromosome segregation), GO:0032837 (distributive segregation), GO:0045143 (homologous chromosome segregation), GO:0051445 (regulation of meiotic cell cycle), GO:0005634 (nucleus), GO:0003674 (molecular_function)	365.147				97.6451	-0.494226	9.16022	45.1322	9.92855e-05	0.00143658		0.1	0.190328	0.0133478	-0.87831	-0.928697	0.0213116	0.00744485		728.892	665.412	612.473	436.768	497.755	490.16			0.373385	0.242115	0.122702		-0.36413	-0.175967	-0.198105
FBgn0050000	GstT1	protein_coding	dme00982 (Drug metabolism - cytochrome P450), dme00983 (Drug metabolism - other enzymes), dme00980 (Metabolism of xenobiotics by cytochrome P450), dme00480 (Glutathione metabolism), dme01100 (Metabolic pathways), GO:0006749 (glutathione metabolic process), GO:0005737 (cytoplasm), GO:0004364 (glutathione transferase activity), R-DME-1430728 (Drosophila melanogaster: Metabolism), R-DME-156580 (Dros…	365.065				82.1524	-0.337813	6.77658	45.1167	9.94125e-05	0.00143658		0.1	0.190328	0.00886445	-0.87831	-0.981315	0.0213116	0.000520427		126.394	117.779	122.313	96.4677	97.1478	96.3543			0.216425	0.115405	0.169454		-0.169879	-0.159847	-0.171558
FBgn0085426	Rgk3	protein_coding	GO:0007165 (signal transduction), GO:0007264 (small GTPase mediated signal transduction), GO:1901386 (negative regulation of voltage-gated calcium channel activity), GO:0009898 (cytoplasmic side of plasma membrane), GO:0003924 (GTPase activity), GO:0005525 (GTP binding)	364.956				26.6371	0.742496	3.80927	45.0961	9.9582e-05	0.00143689		0.0765225	0.190328	0.0074705	0.891133	0.982007	0.017133	0.000482686		10.0889	10.4289	10.4289	18.4774	16.2102	17.1171			-0.373706	-0.330126	-0.330126		0.43898	0.260446	0.334531
FBgn0036028	CG16717	protein_coding	GO:0016787 (hydrolase activity)	364.555				65.9471	-0.369406	5.98351	45.0202	0.000100209	0.00144378		0.1	0.190328	0.00015063	-0.87831	-0.991366	0.0213116	0.000111504		72.3224	70.0553	70.8488	53.7317	54.7519	56.5657			0.206793	0.16148	0.177502		-0.215084	-0.188439	-0.142253
FBgn0033919	CG8547	protein_coding		363.947				60.0186	0.730433	5.72881	44.9051	0.000101169	0.00145497		0.1	0.190328	0.00524122	0.87831	0.940576	0.0213116	0.00519197		33.8941	40.1287	45.1165	71.869	59.9664	65.861			-0.574168	-0.337002	-0.171866		0.488156	0.230865	0.364016
FBgn0037922	CG14711	protein_coding	GO:0006355 (regulation of transcription, DNA-templated), GO:0005634 (nucleus), GO:0000976 (transcription regulatory region sequence-specific DNA binding), GO:0003677 (DNA binding), GO:0003700 (sequence-specific DNA binding transcription factor activity), GO:0008270 (zinc ion binding)	363.873				72.3198	-0.437067	6.27153	44.8911	0.000101286	0.00145497		0.0765225	0.190328	0.0042295	-0.891133	-0.968375	0.017133	0.00148436		90.0063	90.0063	85.812	60.3065	66.9946	69.035			0.239405	0.239405	0.171334		-0.330521	-0.18114	-0.138484
FBgn0038611	CG14309	protein_coding	GO:0016020 (membrane), GO:0016798 (hydrolase activity, acting on glycosyl bonds)	363.661				79.7666	-2.0153	6.65066	44.8509	0.000101625	0.00145712		0.1	0.190328	0.0787126	-0.87831	-0.846418	0.0213116	0.0335698		101.569	150.766	229.89	54.0718	33.4406	31.7402			0.3972	0.962458	1.56781		-0.500007	-1.17721	-1.25026
FBgn0033603	Cpr47Ef	protein_coding	GO:0040003 (chitin-based cuticle development), GO:0031012 (extracellular matrix), GO:0008010 (structural constituent of chitin-based larval cuticle), GO:0042302 (structural constituent of cuticle)	363.591				16.2363	1.1372	2.75781	44.8377	0.000101736	0.00145712		0.1	0.190328	0.0125879	0.87831	0.96204	0.0213116	0.00213413		3.74082	4.08089	4.42096	8.16178	10.3156	8.50185			-0.583672	-0.483726	-0.390258		0.366821	0.671432	0.419402
FBgn0038191	CG9925	protein_coding	GO:0045089 (positive regulation of innate immune response), GO:0050829 (defense response to Gram-negative bacterium), GO:0008270 (zinc ion binding)	363.374				76.8023	0.347623	6.49739	44.7967	0.000102084	0.00145993		0.1	0.190328	0.000702613	0.87831	0.986054	0.0213116	0.00029036		81.9579	79.3506	76.63	102.816	100.435	99.5284			-0.124834	-0.170903	-0.220597		0.198741	0.165275	0.152318
FBgn0000153	b	protein_coding	dme00430 (Taurine and hypotaurine metabolism), dme00650 (Butanoate metabolism), dme01100 (Metabolic pathways), dme00410 (beta-Alanine metabolism), dme00250 (Alanine, aspartate and glutamate metabolism), GO:0006212 (uracil catabolic process), GO:0007632 (visual behavior), GO:0019483 (beta-alanine biosynthetic process), GO:0019752 (carboxylic acid metabolic process), GO:0048066 (developmental pigme…	363.19				36.7796	1.09521	4.5812	44.762	0.000102378	0.00146198		0.1	0.190328	0.0057427	0.87831	0.942086	0.0213116	0.004934		11.3358	16.6636	17.3438	31.4002	28.6796	36.8414			-0.894542	-0.376612	-0.322103		0.498608	0.372077	0.72257
FBgn0013342	nSyb	protein_coding	dme04130 (SNARE interactions in vesicular transport), GO:0006906 (vesicle fusion), GO:0007269 (neurotransmitter secretion), GO:0016081 (synaptic vesicle docking involved in exocytosis), GO:0016192 (vesicle-mediated transport), GO:0005886 (plasma membrane), GO:0008021 (synaptic vesicle), GO:0016021 (integral component of membrane), GO:0031201 (SNARE complex), GO:0043195 (terminal bouton), GO:00487…	362.889				51.9624	0.742242	5.4007	44.7051	0.000102864	0.00146662		0.1	0.190328	0.0173646	0.87831	0.960675	0.0213116	0.00228931		25.6189	35.7078	32.9872	53.6183	51.918	52.2581			-0.640827	-0.177193	-0.288288		0.396107	0.350479	0.359721
FBgn0036211	CG5946	protein_coding	dme00520 (Amino sugar and nucleotide sugar metabolism), GO:0006890 (retrograde vesicle-mediated transport, Golgi to ER), GO:0010883 (regulation of lipid storage), GO:0055114 (oxidation-reduction process), GO:0012505 (endomembrane system), GO:0030126 (COPI vesicle coat), GO:0016491 (oxidoreductase activity), GO:0071949 (FAD binding), R-DME-109582 (Drosophila melanogaster: Hemostasis), R-DME-114608…	362.802				86.7073	0.377346	7.10035	44.6886	0.000103005	0.00146662		0.1	0.190328	0.00550649	0.87831	0.970913	0.0213116	0.00125682		117.099	113.471	126.961	151.333	156.888	156.207			-0.211585	-0.256593	-0.0958759		0.155648	0.207317	0.201089
FBgn0260987	vtd	protein_coding	GO:0000278 (mitotic cell cycle), GO:0006302 (double-strand break repair), GO:0007062 (sister chromatid cohesion), GO:0007064 (mitotic sister chromatid cohesion), GO:0010628 (positive regulation of gene expression), GO:0016322 (neuron remodeling), GO:0070193 (synaptonemal complex organization), GO:0000775 (chromosome, centromeric region), GO:0000795 (synaptonemal complex), GO:0005634 (nucleus), GO…	362.596				91.634	-0.333057	7.62328	44.6498	0.000103339	0.0014692		0.1	0.190328	0.00116373	-0.87831	-0.972624	0.0213116	0.00111388		227.283	213.793	217.647	177.292	178.539	167.09			0.215798	0.127924	0.153582		-0.140783	-0.130728	-0.225793
FBgn0010173	RpA-70	protein_coding	dme03430 (Mismatch repair), dme03420 (Nucleotide excision repair), dme03460 (Fanconi anemia pathway), dme03440 (Homologous recombination), dme03030 (DNA replication), GO:0000723 (telomere maintenance), GO:0000724 (double-strand break repair via homologous recombination), GO:0006260 (DNA replication), GO:0006261 (DNA-dependent DNA replication), GO:0006268 (DNA unwinding involved in DNA replication…	362.225				95.0837	-0.38736	8.29046	44.5798	0.000103945	0.00147462		0.1	0.190328	0.0149542	-0.87831	-0.942071	0.0213116	0.00493644		381.676	344.948	337.24	268.772	282.035	262.537			0.300216	0.154648	0.122138		-0.204169	-0.13493	-0.237903
FBgn0085468	ND-MWFE	protein_coding	dme01100 (Metabolic pathways), dme00190 (Oxidative phosphorylation), GO:0008150 (biological_process), GO:0005747 (mitochondrial respiratory chain complex I), GO:0003674 (molecular_function)	362.176				73.7348	0.479679	6.34109	44.5705	0.000104025	0.00147462		0.1	0.190328	0.00868448	0.87831	0.946418	0.0213116	0.00422965		63.3671	68.2415	70.9621	93.7471	87.5124	101.229			-0.325157	-0.219844	-0.164244		0.2326	0.134398	0.342247
FBgn0051155	Rpb7	protein_coding	dme03020 (RNA polymerase), GO:0000291 (nuclear-transcribed mRNA catabolic process, exonucleolytic), GO:0006366 (transcription from RNA polymerase II promoter), GO:0006367 (transcription initiation from RNA polymerase II promoter), GO:0045948 (positive regulation of translational initiation), GO:0060213 (positive regulation of nuclear-transcribed mRNA poly(A) tail shortening), GO:0000932 (cytoplas…	361.828				57.6017	-0.441606	5.63594	44.5049	0.000104596	0.00148056		0.1	0.190328	0.00122838	-0.87831	-0.976841	0.0213116	0.000798311		58.8328	56.679	55.5454	39.4486	43.9829	42.5093			0.26174	0.208849	0.180213		-0.303108	-0.14982	-0.197875
FBgn0016685	Nlp	protein_coding	GO:0006338 (chromatin remodeling), GO:0035041 (sperm chromatin decondensation), GO:0005634 (nucleus), GO:0005654 (nucleoplasm), GO:0005705 (polytene chromosome interband), GO:0005730 (nucleolus), GO:0005737 (cytoplasm), GO:0003682 (chromatin binding), GO:0042393 (histone binding)	361.533				97.862	0.31121	9.31184	44.4494	0.000105083	0.00148466		0.1	0.190328	0.00569442	0.87831	0.969841	0.0213116	0.00135062		597.397	544.799	558.968	717.33	696.132	697.265			-0.0796757	-0.212409	-0.175433		0.183868	0.140653	0.142997
FBgn0032801	CG10165	protein_coding		361.467				30.975	-0.737986	4.17184	44.4369	0.000105193	0.00148466		0.1	0.190328	0.00164289	-0.87831	-0.970971	0.0213116	0.00125175		21.8781	23.9185	20.9712	13.8297	12.016	14.1698			0.327839	0.451092	0.269488		-0.297641	-0.485847	-0.26493
FBgn0266916	Cenp-C	protein_coding	GO:0007059 (chromosome segregation), GO:0007080 (mitotic metaphase plate congression), GO:0016321 (female meiosis chromosome segregation), GO:0034501 (protein localization to kinetochore), GO:0051382 (kinetochore assembly), GO:0071459 (protein localization to chromosome, centromeric region), GO:0090230 (regulation of centromere complex assembly), GO:2000736 (regulation of stem cell differentiatio…	361.277				68.271	-0.444184	6.08216	44.401	0.000105509	0.00148506		0.1	0.190328	0.00292021	-0.87831	-0.96758	0.0213116	0.00155952		80.1441	75.1564	78.217	53.505	61.3267	56.7924			0.261757	0.170235	0.227081		-0.312342	-0.11888	-0.227851
FBgn0003257	r-l	protein_coding	dme00240 (Pyrimidine metabolism), dme00983 (Drug metabolism - other enzymes), dme01100 (Metabolic pathways), GO:0006207 ('de novo' pyrimidine nucleobase biosynthetic process), GO:0044205 ('de novo' UMP biosynthetic process), GO:0004588 (orotate phosphoribosyltransferase activity), GO:0004590 (orotidine-5'-phosphate decarboxylase activity), R-DME-1430728 (Drosophila melanogaster: Metabolism), R-DM…	361.266				87.6678	0.34863	7.16502	44.3989	0.000105528	0.00148506		0.1	0.190328	0.00336534	0.87831	0.976985	0.0213116	0.000788416		122.767	122.54	132.856	163.576	158.134	159.835			-0.210352	-0.212998	-0.0972985		0.200775	0.15227	0.167604
FBgn0030960	Atg101	protein_coding	dme04136 (Autophagy - other), dme04140 (Autophagy - animal), GO:0000045 (autophagic vacuole assembly), GO:0006914 (autophagy), GO:0016239 (positive regulation of macroautophagy), GO:0035096 (larval midgut cell programmed cell death), GO:0000407 (pre-autophagosomal structure), GO:1990316 (ATG1/UKL1 kinase complex), GO:0019901 (protein kinase binding), GO:0019904 (protein domain specific binding), …	361.047				46.1888	0.480676	5.13431	44.3577	0.000105893	0.00148803		0.1	0.190328	0.000501386	0.87831	0.983068	0.0213116	0.000427598		27.8861	29.2464	30.2666	39.3352	40.4688	42.1692			-0.29393	-0.227543	-0.179683		0.187736	0.227722	0.285697
FBgn0085313	CG34284	protein_coding		360.91				31.2642	0.783489	4.18389	44.3319	0.000106122	0.00148909		0.1	0.190328	0.0075662	0.87831	0.957462	0.0213116	0.0026757		14.3965	12.9228	12.2427	24.372	20.1777	23.5785			-0.248804	-0.393953	-0.46621		0.471832	0.211144	0.425991
FBgn0032407	Pex19	protein_coding	dme04146 (Peroxisome), GO:0007031 (peroxisome organization), GO:0007399 (nervous system development), GO:0005777 (peroxisome), R-DME-1369062 (Drosophila melanogaster: ABC transporters in lipid homeostasis), R-DME-382551 (Drosophila melanogaster: Transport of small molecules), R-DME-382556 (Drosophila melanogaster: ABC-family proteins mediated transport)	360.546				85.8707	0.360463	7.03118	44.2634	0.000106734	0.00149551		0.1	0.190328	0.00371706	0.87831	0.968216	0.0213116	0.00149925		110.864	114.152	118.006	144.531	141.924	153.94			-0.222353	-0.180567	-0.13307		0.15723	0.13115	0.247611
FBgn0031876	Atac1	protein_coding	GO:0006338 (chromatin remodeling), GO:0016573 (histone acetylation), GO:0043966 (histone H3 acetylation), GO:0043967 (histone H4 acetylation), GO:0005671 (Ada2/Gcn5/Ada3 transcription activator complex), GO:0003677 (DNA binding), GO:0004402 (histone acetyltransferase activity)	360.013				31.7496	-0.856436	4.234	44.1632	0.000107636	0.00150598		0.1	0.190328	0.00296357	-0.87831	-0.956408	0.0213116	0.00280899		26.4124	22.785	22.6716	13.0362	11.4492	15.19			0.546774	0.341994	0.335102		-0.418906	-0.592008	-0.212955
FBgn0262109	lncRNA:CR42862	ncRNA		359.903				97.6245	0.731011	9.1563	44.1425	0.000107824	0.00150642		0.1	0.190328	0.00699969	0.87831	0.931117	0.0213116	0.00695394		385.757	509.091	391.765	782.737	701.119	651.695			-0.509296	-0.10997	-0.487057		0.509645	0.350992	0.245685
FBgn0030850	stas	protein_coding	GO:0032224 (positive regulation of synaptic transmission, cholinergic)	359.758				92.5635	-0.295457	7.78612	44.1152	0.000108072	0.00150771		0.1	0.190328	0.00100947	-0.87831	-0.98706	0.0213116	0.000250091		240.432	246.327	242.246	204.385	195.429	194.182			0.132017	0.166817	0.142814		-0.101275	-0.165593	-0.17478
FBgn0031534	Snx1	protein_coding	dme04144 (Endocytosis), GO:0006886 (intracellular protein transport), GO:0006897 (endocytosis), GO:0034498 (early endosome to Golgi transport), GO:0042147 (retrograde transport, endosome to Golgi), GO:0005768 (endosome), GO:0010008 (endosome membrane), GO:0030905 (retromer complex, outer shell), GO:0008565 (protein transporter activity), GO:0032266 (phosphatidylinositol-3-phosphate binding), GO:0…	359.446				74.4371	-0.460987	6.37466	44.0566	0.000108607	0.00151109		0.1	0.190328	0.00376653	-0.87831	-0.952966	0.0213116	0.00326628		90.1196	96.1276	101.342	74.0228	64.9542	69.9419			0.141362	0.233481	0.308927		-0.139071	-0.324937	-0.219762
FBgn0010342	Map60	protein_coding	GO:0007017 (microtubule-based process), GO:0005634 (nucleus), GO:0005813 (centrosome), GO:0005875 (microtubule associated complex), GO:0005515 (protein binding), GO:0008017 (microtubule binding)	359.367				89.6509	-0.39232	7.37038	44.0417	0.000108743	0.00151109		0.1	0.190328	0.00261804	-0.87831	-0.958086	0.0213116	0.00259837		197.13	183.98	181.6	133.989	149.406	145.325			0.267548	0.168473	0.149787		-0.286053	-0.130035	-0.16972
FBgn0261794	kcc	protein_coding	GO:0003333 (amino acid transmembrane transport), GO:0007638 (mechanosensory behavior), GO:0009612 (response to mechanical stimulus), GO:0071477 (cellular hypotonic salinity response), GO:0005886 (plasma membrane), GO:0005887 (integral component of plasma membrane), GO:0030424 (axon), GO:0043025 (neuronal cell body), GO:0015171 (amino acid transmembrane transporter activity), GO:0015379 (potassium…	359.344				70.7705	0.4838	6.19881	44.0375	0.000108782	0.00151109		0.1	0.190328	0.00305864	0.87831	0.954712	0.0213116	0.00303002		59.853	66.3144	57.0191	90.233	81.2777	84.6784			-0.264964	-0.119378	-0.333766		0.319262	0.170208	0.228639
FBgn0035360	CG1246	protein_coding		358.977				29.7356	-1.06578	4.07813	43.9685	0.000109418	0.00151774		0.1	0.190328	0.00879163	-0.87831	-0.93794	0.0213116	0.00565769		21.198	26.1857	20.2911	13.0362	10.2022	9.06864			0.426039	0.71846	0.365862		-0.235238	-0.560603	-0.714519
FBgn0033661	CG13185	protein_coding	dme03008 (Ribosome biogenesis in eukaryotes), GO:0000027 (ribosomal large subunit assembly), GO:0006364 (rRNA processing), GO:0005634 (nucleus), GO:0005524 (ATP binding), GO:0016887 (ATPase activity)	358.637				59.5435	0.662564	5.70602	43.9048	0.000110008	0.00152242		0.1	0.190328	0.0163942	0.87831	0.958104	0.0213116	0.00259614		33.554	44.7764	42.3959	64.274	64.7274	62.1202			-0.574835	-0.169082	-0.246128		0.342822	0.352809	0.294415
FBgn0038190	CG9926	protein_coding	GO:0008150 (biological_process), GO:0005575 (cellular_component), GO:0003674 (molecular_function)	358.594				74.4474	-0.367442	6.37499	43.8967	0.000110083	0.00152242		0.1	0.190328	0.00389653	-0.87831	-0.975173	0.0213116	0.00091695		94.3139	96.3543	89.0994	71.6423	74.2495	70.9621			0.198157	0.228715	0.116988		-0.19372	-0.142848	-0.207292
FBgn0086253	rumi	protein_coding	dme00514 (Other types of O-glycan biosynthesis), GO:0006493 (protein O-linked glycosylation), GO:0007030 (Golgi organization), GO:0007219 (Notch signaling pathway), GO:0018242 (protein O-linked glycosylation via serine), GO:0033577 (protein glycosylation in endoplasmic reticulum), GO:0042052 (rhabdomere development), GO:0045746 (negative regulation of Notch signaling pathway), GO:0045747 (positiv…	358.512				63.6749	-0.374793	5.87577	43.8813	0.000110227	0.00152242		0.1	0.190328	0.00452778	-0.87831	-0.986383	0.0213116	0.000276861		68.4683	65.1809	64.5007	50.8978	50.4443	51.4645			0.235636	0.165697	0.150793		-0.185045	-0.197706	-0.169375
FBgn0024957	Irp-1B	protein_coding	dme01200 (Carbon metabolism), dme01100 (Metabolic pathways), dme01210 (2-Oxocarboxylic acid metabolism), dme00630 (Glyoxylate and dicarboxylate metabolism), dme01230 (Biosynthesis of amino acids), dme00020 (Citrate cycle (TCA cycle)), GO:0006099 (tricarboxylic acid cycle), GO:0006101 (citrate metabolic process), GO:0005739 (mitochondrion), GO:0005829 (cytosol), GO:0003994 (aconitate hydratase act…	358.286				83.8773	0.466894	6.88825	43.8388	0.000110623	0.00152572		0.0765225	0.190328	0.00384603	0.891133	0.948952	0.017133	0.00384236		94.7673	94.7673	108.257	136.937	129.682	144.985			-0.295531	-0.295531	-0.105411		0.230869	0.15292	0.312684
FBgn0030164	CG1889	protein_coding	GO:0007186 (G-protein coupled receptor signaling pathway), GO:0016020 (membrane), GO:0001664 (G-protein coupled receptor binding), GO:0008061 (chitin binding), R-DME-109582 (Drosophila melanogaster: Hemostasis), R-DME-114608 (Drosophila melanogaster: Platelet degranulation ), R-DME-1474228 (Drosophila melanogaster: Degradation of the extracellular matrix), R-DME-1474244 (Drosophila melanogaster: …	358.187				25.9451	0.880355	3.75378	43.8204	0.000110796	0.00152593		0.1	0.190328	0.00595431	0.87831	0.959514	0.0213116	0.00242548		8.72857	10.4289	8.84193	17.2304	15.4167	18.9308			-0.490786	-0.258394	-0.474073		0.415262	0.264078	0.543913
FBgn0082598	akirin	protein_coding	GO:0007526 (larval somatic muscle development), GO:0045088 (regulation of innate immune response), GO:0045089 (positive regulation of innate immune response), GO:0045944 (positive regulation of transcription from RNA polymerase II promoter), GO:0050829 (defense response to Gram-negative bacterium), GO:0005634 (nucleus), GO:0005700 (polytene chromosome), GO:0005719 (nuclear euchromatin), GO:000107…	357.749				96.7052	-0.308646	8.75049	43.7382	0.000111571	0.00153441		0.1	0.190328	0.0187284	-0.87831	-0.960273	0.0213116	0.00233597		471.116	501.383	456.493	381.336	385.191	387.231			0.138683	0.228328	0.093291		-0.165615	-0.151145	-0.143543
FBgn0000504	dsx	protein_coding	GO:0006357 (regulation of transcription from RNA polymerase II promoter), GO:0007485 (imaginal disc-derived male genitalia development), GO:0007486 (imaginal disc-derived female genitalia development), GO:0007530 (sex determination), GO:0007619 (courtship behavior), GO:0008049 (male courtship behavior), GO:0016199 (axon midline choice point recognition), GO:0018993 (somatic sex determination), GO…	357.6				0.0722991	1.99635	0.46382	43.7103	0.000111836	0.00153588		0.0593464	0.190328	0.0029091	0.948683	0.994207	0.00388254	5.02402e-05		0.453432	0.453432	0.453432	1.92709	1.70037	1.92709			-0.485616	-0.485616	-0.485616		0.524386	0.408077	0.524386
FBgn0022935	D19A	protein_coding	GO:0006355 (regulation of transcription, DNA-templated), GO:0005634 (nucleus), GO:0003677 (DNA binding), GO:0003700 (sequence-specific DNA binding transcription factor activity), GO:0008270 (zinc ion binding)	357.334				51.9521	-0.415653	5.39941	43.6606	0.000112309	0.00154019		0.1	0.190328	0.000166638	-0.87831	-0.991873	0.0213116	9.88125e-05		47.6104	47.1569	49.1974	36.728	35.141	36.0479			0.192051	0.17853	0.238399		-0.173578	-0.235578	-0.199824
FBgn0034711				357.014				72.7536	-1.6642	6.28522	43.6006	0.000112882	0.00154555		0.1	0.190328	0.103334	-0.87831	-0.818036	0.0213116	0.0466539		87.2857	92.5002	174.911	39.7887	38.8818	33.2139			0.425112	0.507901	1.41971		-0.688899	-0.721337	-0.942485
FBgn0035103	Vdup1	protein_coding	GO:0010629 (negative regulation of gene expression), GO:0005634 (nucleus), GO:0005737 (cytoplasm)	356.938				27.3704	0.984856	3.87762	43.5864	0.000113019	0.00154555		0.1	0.190328	0.0370267	0.87831	0.926521	0.0213116	0.00790045		9.86215	9.97551	9.29536	21.538	15.4167	20.7445			-0.431318	-0.41634	-0.508634		0.621733	0.164536	0.570024
FBgn0035160	hng3	protein_coding	GO:0006355 (regulation of transcription, DNA-templated), GO:0005634 (nucleus), GO:0001099 (basal RNA polymerase II transcription machinery binding), GO:0003677 (DNA binding), GO:0003700 (sequence-specific DNA binding transcription factor activity), GO:0003713 (transcription coactivator activity)	355.663				59.3163	0.542356	5.69974	43.3481	0.000115339	0.00157506		0.1	0.190328	0.00475254	0.87831	0.948391	0.0213116	0.00392644		45.6833	41.8291	38.8818	56.4523	62.687	64.9542			-0.149103	-0.273417	-0.376279		0.150355	0.298989	0.349454
FBgn0000150	awd	protein_coding	dme01100 (Metabolic pathways), dme00983 (Drug metabolism - other enzymes), dme00240 (Pyrimidine metabolism), dme00230 (Purine metabolism), GO:0000278 (mitotic cell cycle), GO:0006165 (nucleoside diphosphate phosphorylation), GO:0006183 (GTP biosynthetic process), GO:0006228 (UTP biosynthetic process), GO:0006241 (CTP biosynthetic process), GO:0006468 (protein phosphorylation), GO:0007017 (microtu…	355.103				98.7916	0.263271	10.4267	43.2435	0.000116375	0.00158488		0.1	0.190328	0.000660093	0.87831	0.979872	0.0213116	0.000603624		1271.88	1217.81	1263.26	1484.99	1479.55	1539.74			-0.107413	-0.170039	-0.117211		0.115918	0.110626	0.168119
FBgn0039219	CG13630	protein_coding	GO:0006508 (proteolysis), GO:0004177 (aminopeptidase activity), GO:0008235 (metalloexopeptidase activity), R-DME-162582 (Drosophila melanogaster: Signal Transduction), R-DME-2187338 (Drosophila melanogaster: Visual phototransduction), R-DME-2514856 (Drosophila melanogaster: The phototransduction cascade), R-DME-2514859 (Drosophila melanogaster: Inactivation, recovery and regulation of the phototr…	355.098				81.4708	0.431023	6.73266	43.2425	0.000116386	0.00158488		0.1	0.190328	0.00371939	0.87831	0.952498	0.0213116	0.0033311		86.9456	87.399	96.8078	126.961	114.265	124.354			-0.267228	-0.259809	-0.113891		0.273793	0.123042	0.244094
FBgn0033169	CG11123	protein_coding	GO:0003723 (RNA binding)	354.582				63.4373	0.486433	5.86411	43.1464	0.000117349	0.00159574		0.1	0.190328	0.00300776	0.87831	0.95857	0.0213116	0.00253906		52.8248	46.2501	45.91	66.7679	71.1888	65.1809			-0.111274	-0.299229	-0.30965		0.221056	0.31223	0.186868
FBgn0261616	CG42705	protein_coding		354.145				54.0591	-0.738999	5.48892	43.0649	0.000118173	0.00160469		0.1	0.190328	0.0247882	-0.87831	-0.917679	0.0213116	0.0098863		48.744	54.7519	64.1606	37.0681	30.9467	32.4204			0.174101	0.338601	0.56358		-0.211839	-0.464752	-0.399692
FBgn0046692	Stlk	protein_coding	dme04150 (mTOR signaling pathway), GO:0000165 (MAPK cascade), GO:0023014 (signal transduction by phosphorylation), GO:0031098 (stress-activated protein kinase signaling cascade), GO:0032147 (activation of protein kinase activity), GO:0048812 (neuron projection morphogenesis), GO:0005634 (nucleus), GO:0005737 (cytoplasm), GO:0005524 (ATP binding)	354.001				84.5073	-0.33485	6.93511	43.038	0.000118446	0.00160616		0.0721982	0.190328	0.00101362	-0.904534	-0.982136	0.0132356	0.000475843		139.204	134.783	134.783	110.297	103.496	110.297			0.197123	0.150898	0.150898		-0.135982	-0.226955	-0.135982
FBgn0035544	CG15021	protein_coding		353.791				24.6127	0.892962	3.63594	42.999	0.000118844	0.0016093		0.1	0.190328	0.0269418	0.87831	0.946668	0.0213116	0.00419058		8.50185	8.38849	8.72857	18.2506	15.3033	14.0564			-0.413052	-0.430367	-0.379033		0.605574	0.365834	0.251044
FBgn0014464	Cp7Fa	protein_coding	GO:0007304 (chorion-containing eggshell formation), GO:0042600 (chorion), GO:0003674 (molecular_function)	353.681				80.4379	-3.36763	6.68604	42.9784	0.000119056	0.00160991		0.1	0.190328	0.145422	-0.87831	-0.758303	0.0213116	0.0805668		63.9339	182.393	315.702	20.2911	18.1373	15.9835			0.253695	1.75159	2.53978		-1.35503	-1.50889	-1.68114
FBgn0003392	shi	protein_coding	dme04144 (Endocytosis), GO:0001661 (conditioned taste aversion), GO:0001738 (morphogenesis of a polarized epithelium), GO:0001933 (negative regulation of protein phosphorylation), GO:0006897 (endocytosis), GO:0006898 (receptor-mediated endocytosis), GO:0007268 (synaptic transmission), GO:0007291 (sperm individualization), GO:0007298 (border follicle cell migration), GO:0007349 (cellularization), …	353.251				41.5513	0.648036	4.87669	42.8984	0.000119879	0.00161878		0.1	0.190328	0.014859	0.87831	0.969827	0.0213116	0.00135189		19.4976	24.5987	24.0319	35.5944	35.3677	35.8211			-0.519564	-0.198948	-0.23125		0.316606	0.30764	0.325516
FBgn0031597	CG17612	protein_coding	GO:0006355 (regulation of transcription, DNA-templated), GO:0005634 (nucleus), GO:0000976 (transcription regulatory region sequence-specific DNA binding), GO:0003700 (sequence-specific DNA binding transcription factor activity), GO:0008270 (zinc ion binding)	353.037				40.9213	-0.580644	4.83146	42.8587	0.00012029	0.00162071		0.1	0.190328	0.00657008	-0.87831	-0.962456	0.0213116	0.00208785		36.6146	31.8536	33.1005	21.4247	23.8052	22.6716			0.391957	0.196714	0.250457		-0.354251	-0.208696	-0.27618
FBgn0031148	Cbs	protein_coding	dme00260 (Glycine, serine and threonine metabolism), dme01100 (Metabolic pathways), dme00270 (Cysteine and methionine metabolism), dme01230 (Biosynthesis of amino acids), GO:0006535 (cysteine biosynthetic process from serine), GO:0008340 (determination of adult lifespan), GO:0019343 (cysteine biosynthetic process via cystathionine), GO:0019346 (transsulfuration), GO:0034976 (response to endoplasm…	352.996				91.9128	0.328319	7.66524	42.8509	0.000120371	0.00162071		0.1	0.190328	0.00960026	0.87831	0.965259	0.0213116	0.0017894		183.64	176.725	178.992	214.247	229.323	233.631			-0.132342	-0.187409	-0.169122		0.0889338	0.186603	0.213336
FBgn0038683	CG11779	protein_coding	GO:0006626 (protein targeting to mitochondrion), GO:0030150 (protein import into mitochondrial matrix), GO:0071456 (cellular response to hypoxia), GO:0005743 (mitochondrial inner membrane), GO:0005744 (mitochondrial inner membrane presequence translocase complex), GO:0015450 (P-P-bond-hydrolysis-driven protein transmembrane transporter activity), GO:0051087 (chaperone binding)	352.775				76.8333	0.404061	6.50011	42.8099	0.000120798	0.00162071		0.1	0.190328	0.00278074	0.87831	0.960593	0.0213116	0.00229882		80.8243	73.3426	79.0105	105.65	105.763	97.1478			-0.142973	-0.281312	-0.175312		0.239305	0.240838	0.119454
FBgn0261341	verm	protein_coding	GO:0005975 (carbohydrate metabolic process), GO:0006030 (chitin metabolic process), GO:0007424 (open tracheal system development), GO:0007632 (visual behavior), GO:0035001 (dorsal trunk growth, open tracheal system), GO:0035159 (regulation of tube length, open tracheal system), GO:0060439 (trachea morphogenesis), GO:0005576 (extracellular region), GO:0004099 (chitin deacetylase activity), GO:0008…	352.693				21.8343	1.23455	3.37466	42.7946	0.000120958	0.00162071		0.1	0.190328	0.00540937	0.87831	0.946444	0.0213116	0.00422558		5.32783	7.70835	5.10111	13.943	12.4694	16.3236			-0.698433	-0.237744	-0.751071		0.541259	0.391469	0.75452
FBgn0032082	CG18088	protein_coding	GO:0032504 (multicellular organism reproduction), GO:0003824 (catalytic activity)	352.683				14.119	-1.70145	2.5124	42.7929	0.000120976	0.00162071		0.1	0.190328	0.0356238	-0.87831	-0.913822	0.0213116	0.01082		10.4289	6.12133	8.61521	2.72059	3.06067	1.92709			1.00149	0.319014	0.752185		-0.617601	-0.491417	-0.963668
FBgn0031918	CG6055	protein_coding	GO:0030246 (carbohydrate binding)	352.658				15.596	-1.15121	2.68762	42.7881	0.000121026	0.00162071		0.1	0.190328	0.00781349	-0.87831	-0.962878	0.0213116	0.00204145		8.27514	9.74879	7.70835	4.30761	3.85417	3.40074			0.448885	0.661619	0.357915		-0.356423	-0.485258	-0.626737
FBgn0037176	CG14456	protein_coding		351.67				25.0465	1.05439	3.67701	42.6046	0.000122963	0.00164417		0.1	0.190328	0.00542885	0.87831	0.948433	0.0213116	0.00392023		7.36827	7.25491	9.86215	14.6232	17.6839	18.5907			-0.607213	-0.626889	-0.230905		0.293474	0.551577	0.619956
FBgn0265262	Vha68-1	protein_coding	dme01100 (Metabolic pathways), dme00190 (Oxidative phosphorylation), dme04150 (mTOR signaling pathway), dme04145 (Phagosome), GO:0007035 (vacuolar acidification), GO:0008593 (regulation of Notch signaling pathway), GO:0015991 (ATP hydrolysis coupled proton transport), GO:0046034 (ATP metabolic process), GO:0071456 (cellular response to hypoxia), GO:0000221 (vacuolar proton-transporting V-type ATP…	351.593				46.7672	0.931216	5.16274	42.5902	0.000123117	0.00164417		0.0765225	0.190328	0.0210031	0.891133	0.959019	0.017133	0.00248473		18.5907	24.9388	29.9265	46.4768	46.8169	46.8169			-0.819228	-0.414288	-0.160553		0.457825	0.468122	0.468122
FBgn0010381				351.34				94.5569	0.663523	8.13886	42.5434	0.000123619	0.00164856		0.1	0.190328	0.0135174	0.87831	0.943707	0.0213116	0.0046641		187.721	209.372	256.869	358.325	349.483	328.058			-0.538548	-0.381858	-0.0881622		0.390486	0.354541	0.26354
FBgn0267347	squ	protein_coding	GO:0031047 (gene silencing by RNA), GO:0046843 (dorsal appendage formation), GO:0048477 (oogenesis), GO:0043186 (P granule)	351.256				82.8651	-0.399827	6.82546	42.5278	0.000123786	0.00164856		0.1	0.190328	0.00455831	-0.87831	-0.955924	0.0213116	0.00287124		132.175	133.309	120.84	98.8482	101.455	92.5002			0.236709	0.248937	0.108365		-0.178811	-0.141622	-0.273578
FBgn0262730	dtn	protein_coding	R-DME-381426 (Drosophila melanogaster: Regulation of Insulin-like Growth Factor (IGF) transport and uptake by Insulin-like Growth Factor Binding Proteins (IGFBPs)), R-DME-392499 (Drosophila melanogaster: Metabolism of proteins), R-DME-597592 (Drosophila melanogaster: Post-translational protein modification), R-DME-8957275 (Drosophila melanogaster: Post-translational protein phosphorylation)	350.948				25.7075	-0.743902	3.73547	42.4707	0.000124402	0.00165268		0.0765225	0.190328	0.000533775	-0.891133	-0.988701	0.017133	0.000190795		16.6636	16.6636	15.8701	10.5423	9.74879	9.06864			0.367947	0.367947	0.301636		-0.245904	-0.34866	-0.442966
FBgn0085224	CG34195	protein_coding	GO:0030488 (tRNA methylation), GO:0005575 (cellular_component), GO:0016427 (tRNA (cytosine) methyltransferase activity)	350.93				53.0675	-0.421852	5.44892	42.4674	0.000124438	0.00165268		0.1	0.190328	0.00136364	-0.87831	-0.982846	0.0213116	0.000438856		47.7237	51.0111	50.5577	36.6146	36.5013	38.315			0.147467	0.241662	0.22903		-0.225863	-0.230218	-0.162077
FBgn0037185	CG11367	protein_coding	GO:0008150 (biological_process), GO:0005575 (cellular_component), GO:0016021 (integral component of membrane), GO:0003674 (molecular_function)	350.523				60.5144	-0.451834	5.7477	42.3919	0.000125258	0.0016613		0.0765225	0.190328	0.0246166	-0.891133	-0.951392	0.017133	0.00348669		67.108	58.3794	59.9664	45.5699	45.0031	45.0031			0.339713	0.141852	0.179904		-0.208712	-0.226378	-0.226378
FBgn0259985	Mppe	protein_coding	GO:0006470 (protein dephosphorylation), GO:0005794 (Golgi apparatus), GO:0016791 (phosphatase activity)	350.285				61.3406	-0.500814	5.78328	42.3478	0.000125741	0.00166407		0.1	0.190328	0.00307282	-0.87831	-0.954397	0.0213116	0.00307202		64.274	67.9015	60.6465	48.744	45.91	41.6024			0.248106	0.326132	0.165618		-0.143881	-0.228507	-0.367468
FBgn0027550	CG6495	protein_coding	GO:0010906 (regulation of glucose metabolic process)	350.25				27.1948	1.02464	3.86458	42.3414	0.000125811	0.00166407		0.1	0.190328	0.00691696	0.87831	0.943867	0.0213116	0.00463789		8.72857	8.27514	11.3358	16.4369	20.1777	21.0846			-0.570088	-0.638947	-0.227536		0.271757	0.552161	0.612653
FBgn0031816	Rchy1	protein_coding	dme04120 (Ubiquitin mediated proteolysis), GO:0016567 (protein ubiquitination), GO:0000151 (ubiquitin ligase complex), GO:0004842 (ubiquitin-protein transferase activity), GO:0008270 (zinc ion binding), R-DME-110313 (Drosophila melanogaster: Translesion synthesis by Y family DNA polymerases bypasses lesions on DNA template), R-DME-110320 (Drosophila melanogaster: Translesion Synthesis by POLH), R…	349.492				13.6749	-1.13111	2.4539	42.2009	0.000127363	0.00167682		0.0765225	0.190328	0.000632645	-0.891133	-0.982532	0.017133	0.000455021		6.68812	7.25491	7.70835	3.5141	2.83395	3.5141			0.3763	0.478921	0.556067		-0.391894	-0.6275	-0.391894
FBgn0260648	Rrp40	protein_coding	dme03018 (RNA degradation), GO:0000467 (exonucleolytic trimming to generate mature 3'-end of 5.8S rRNA from tricistronic rRNA transcript (SSU-rRNA, 5.8S rRNA, LSU-rRNA)), GO:0010468 (regulation of gene expression), GO:0034427 (nuclear-transcribed mRNA catabolic process, exonucleolytic, 3'-5'), GO:0034475 (U4 snRNA 3'-end processing), GO:0035167 (larval lymph gland hemopoiesis), GO:0043928 (exonuc…	349.464				53.6356	0.47301	5.47244	42.1958	0.00012742	0.00167682		0.1	0.190328	0.0191176	0.87831	0.95796	0.0213116	0.00261387		36.8414	37.6349	36.5013	52.3714	54.4119	47.2703			-0.235737	-0.205797	-0.248761		0.260366	0.314494	0.115435
FBgn0053051	CG33051	protein_coding	dme03020 (RNA polymerase), GO:0006383 (transcription from RNA polymerase III promoter), GO:0000790 (nuclear chromatin), GO:0005666 (DNA-directed RNA polymerase III complex), GO:0003899 (DNA-directed RNA polymerase activity)	349.454				41.2518	0.539137	4.86084	42.1939	0.000127441	0.00167682		0.1	0.190328	0.00634863	0.87831	0.980752	0.0213116	0.00055214		22.1048	25.5056	22.8983	34.2341	34.5742	33.6673			-0.343936	-0.145835	-0.295221		0.264843	0.278701	0.241447
FBgn0027500	spd-2	protein_coding	GO:0007098 (centrosome cycle), GO:0030953 (astral microtubule organization), GO:0035044 (sperm aster formation), GO:0000242 (pericentriolar material), GO:0005813 (centrosome), GO:0005814 (centriole), GO:0043262 (adenosine-diphosphatase activity)	349.427				91.1279	-0.303662	7.54181	42.189	0.000127496	0.00167682		0.1	0.190328	0.000608337	-0.87831	-0.981439	0.0213116	0.000513586		210.052	200.077	206.765	161.989	170.264	167.543			0.181866	0.112012	0.159218		-0.190964	-0.119515	-0.142617
FBgn0010397	LamC	protein_coding	dme04214 (Apoptosis - fly), GO:0006325 (chromatin organization), GO:0006342 (chromatin silencing), GO:0007112 (male meiosis cytokinesis), GO:0030833 (regulation of actin filament polymerization), GO:0031081 (nuclear pore distribution), GO:0035989 (tendon development), GO:0060415 (muscle tissue morphogenesis), GO:0005635 (nuclear envelope), GO:0005638 (lamin filament), GO:0005652 (nuclear lamina),…	349.357				68.9527	0.482352	6.11556	42.176	0.000127641	0.00167682		0.1	0.190328	0.0100855	0.87831	0.943655	0.0213116	0.00467268		55.4321	61.4401	56.1122	86.8323	74.5896	80.2575			-0.291522	-0.145566	-0.274238		0.346713	0.13015	0.234463
FBgn0033358	spab	protein_coding	GO:0005575 (cellular_component), GO:0003674 (molecular_function)	348.793				16.0917	0.985074	2.74567	42.0717	0.000128812	0.00168991		0.1	0.190328	0.000123324	0.87831	0.991953	0.0213116	9.686e-05		4.76104	4.08089	4.19425	8.84193	8.27514	8.72857			-0.314148	-0.495396	-0.463562		0.458464	0.372892	0.441751
FBgn0037623	CG9801	protein_coding	GO:0008150 (biological_process), GO:0005575 (cellular_component), GO:0003824 (catalytic activity)	348.68				34.435	0.635112	4.41993	42.0509	0.000129047	0.00169022		0.0765225	0.190328	0.0175998	0.891133	0.965526	0.017133	0.00176224		16.6636	16.5503	16.5503	23.3518	26.5258	27.4326			-0.295239	-0.304528	-0.304528		0.168005	0.344762	0.391527
FBgn0038627	CG7694	protein_coding	GO:0016567 (protein ubiquitination), GO:0051865 (protein autoubiquitination), GO:0005737 (cytoplasm), GO:0004842 (ubiquitin-protein transferase activity), GO:0008270 (zinc ion binding), GO:0061630 (ubiquitin protein ligase activity)	348.614				61.0411	0.36884	5.77085	42.0388	0.000129185	0.00169022		0.1	0.190328	0.00123555	0.87831	0.989218	0.0213116	0.000173748		46.7035	48.1772	47.497	60.1931	60.5332	63.1404			-0.203563	-0.159669	-0.179762		0.155711	0.163707	0.223576
FBgn0040342	CG3706	protein_coding		348.475				22.5986	-1.17466	3.44392	42.0131	0.000129476	0.00169175		0.1	0.190328	0.026906	-0.87831	-0.92416	0.0213116	0.00840938		15.19	17.3438	11.7892	7.59499	6.12133	5.89462			0.581659	0.761849	0.241488		-0.331874	-0.603222	-0.649899
FBgn0033710	CG17739	protein_coding	GO:0062023 (NA), GO:0004867 (serine-type endopeptidase inhibitor activity), GO:0005515 (protein binding), R-DME-392499 (Drosophila melanogaster: Metabolism of proteins), R-DME-5173105 (Drosophila melanogaster: O-linked glycosylation), R-DME-5173214 (Drosophila melanogaster: O-glycosylation of TSR domain-containing proteins), R-DME-597592 (Drosophila melanogaster: Post-translational protein modifi…	348.345				39.8471	0.682955	4.76585	41.9891	0.000129749	0.00169303		0.1	0.190328	0.00376967	0.87831	0.962258	0.0213116	0.00210978		17.9106	21.198	23.0117	35.0276	31.7402	32.9872			-0.523893	-0.292659	-0.17935		0.406018	0.267979	0.321905
FBgn0250874	ttm50	protein_coding	GO:0006470 (protein dephosphorylation), GO:0007005 (mitochondrion organization), GO:0007006 (mitochondrial membrane organization), GO:0030150 (protein import into mitochondrial matrix), GO:0005739 (mitochondrion), GO:0005743 (mitochondrial inner membrane), GO:0005744 (mitochondrial inner membrane presequence translocase complex), GO:0004721 (phosphoprotein phosphatase activity), GO:0004722 (prote…	347.861				83.6811	0.320007	6.87716	41.8996	0.000130773	0.00170336		0.1	0.190328	0.00113822	0.87831	0.987064	0.0213116	0.000249942		101.229	107.69	104.176	128.435	131.722	130.702			-0.201988	-0.113568	-0.160983		0.138435	0.174619	0.163486
FBgn0001142	Gs1	protein_coding	dme00220 (Arginine biosynthesis), dme00250 (Alanine, aspartate and glutamate metabolism), dme00910 (Nitrogen metabolism), dme00630 (Glyoxylate and dicarboxylate metabolism), dme01230 (Biosynthesis of amino acids), dme01100 (Metabolic pathways), GO:0006541 (glutamine metabolic process), GO:0006542 (glutamine biosynthetic process), GO:0006909 (phagocytosis), GO:0007005 (mitochondrion organization),…	347.805				93.1832	-0.310371	7.91537	41.8893	0.000130892	0.00170336		0.1	0.190328	0.00199412	-0.87831	-0.970337	0.0213116	0.00130681		268.432	257.323	275.347	218.668	207.899	219.461			0.16255	0.101804	0.199109		-0.132048	-0.204568	-0.126846
FBgn0032005	Snx6	protein_coding	dme04144 (Endocytosis), GO:0042147 (retrograde transport, endosome to Golgi), GO:0005768 (endosome), GO:0030905 (retromer complex, outer shell), GO:0008565 (protein transporter activity), GO:0032266 (phosphatidylinositol-3-phosphate binding), R-DME-199991 (Drosophila melanogaster: Membrane Trafficking), R-DME-199992 (Drosophila melanogaster: trans-Golgi Network Vesicle Budding), R-DME-421837 (Dro…	347.485				90.7147	-0.286941	7.4915	41.8302	0.000131574	0.00170994		0.1	0.190328	0.00048797	-0.87831	-0.990931	0.0213116	0.000123008		198.603	193.502	200.53	160.288	164.256	161.195			0.15047	0.113121	0.164332		-0.157024	-0.121964	-0.148935
FBgn0064225	RpL5	protein_coding	dme03010 (Ribosome), GO:0000027 (ribosomal large subunit assembly), GO:0002181 (cytoplasmic translation), GO:0006412 (translation), GO:0022625 (cytosolic large ribosomal subunit), GO:0022626 (cytosolic ribosome), GO:0003723 (RNA binding), GO:0003735 (structural constituent of ribosome), GO:0005515 (protein binding), GO:0008097 (5S rRNA binding), R-DME-156827 (Drosophila melanogaster: L13a-mediate…	347.336				99.9587	-0.298763	12.2273	41.8029	0.000131892	0.00171084		0.1	0.190328	0.000916428	-0.87831	-0.975208	0.0213116	0.000914322		5430.19	5158.92	5279.08	4460.53	4218.17	4221.34			0.187649	0.11373	0.146941		-0.0960824	-0.176662	-0.175577
FBgn0040729	CG15126	protein_coding		347.287				10.4834	-1.70187	2.03555	41.7938	0.000131997	0.00171084		0.1	0.190328	0.0183529	-0.87831	-0.935872	0.0213116	0.00603668		7.14156	6.00798	4.64768	2.38052	1.58701	1.47365			0.897449	0.681142	0.369802		-0.370611	-0.756569	-0.821212
FBgn0264894	CG44085	protein_coding	GO:0005078 (MAP-kinase scaffold activity)	346.588				66.9077	0.772219	6.02805	41.6649	0.000133508	0.00172513		0.1	0.190328	0.00743141	0.87831	0.930841	0.0213116	0.00700896		39.4486	51.0111	53.6183	91.9334	75.2697	78.8972			-0.648868	-0.286138	-0.215572		0.551239	0.266153	0.333187
FBgn0001216	Hsc70-1	protein_coding	dme03040 (Spliceosome), dme04141 (Protein processing in endoplasmic reticulum), dme04144 (Endocytosis), dme04213 (Longevity regulating pathway - multiple species), GO:0006457 (protein folding), GO:0006986 (response to unfolded protein), GO:0016192 (vesicle-mediated transport), GO:0034605 (cellular response to heat), GO:0034620 (cellular response to unfolded protein), GO:0042026 (protein refolding…	346.542				28.8473	1.41671	4.0104	41.6565	0.000133607	0.00172513		0.1	0.190328	0.0045149	0.87831	0.944689	0.0213116	0.00450437		6.12133	7.8217	12.016	23.2384	19.951	26.1857			-1.07258	-0.763669	-0.202518		0.694496	0.484221	0.86005
FBgn0033379	Mys45A	protein_coding	GO:0000055 (ribosomal large subunit export from nucleus), GO:0030036 (actin cytoskeleton organization), GO:0042273 (ribosomal large subunit biogenesis), GO:0005634 (nucleus), GO:0005730 (nucleolus)	346.466				77.1638	0.402785	6.51538	41.6426	0.000133771	0.00172513		0.1	0.190328	0.00905023	0.87831	0.953441	0.0213116	0.0032011		81.9579	76.1766	77.6503	107.577	107.463	96.6944			-0.138296	-0.242511	-0.215224		0.249969	0.248462	0.097601
FBgn0004921	Ggamma1	protein_coding	GO:0003015 (heart process), GO:0003380 (establishment or maintenance of cytoskeleton polarity involved in gastrulation), GO:0007186 (G-protein coupled receptor signaling pathway), GO:0007391 (dorsal closure), GO:0007637 (proboscis extension reflex), GO:0010470 (regulation of gastrulation), GO:0035050 (embryonic heart tube development), GO:0043519 (regulation of myosin II filament organization), G…	346.386				67.2175	0.542362	6.04011	41.6278	0.000133946	0.00172513		0.1	0.190328	0.00563247	0.87831	0.95194	0.0213116	0.0034092		46.8169	57.0191	56.3389	81.5044	74.1362	77.6503			-0.449646	-0.170638	-0.18765		0.337306	0.202342	0.268286
FBgn0035666	Jon65Aii	protein_coding	GO:0006508 (proteolysis), GO:0004252 (serine-type endopeptidase activity)	346.366				65.2964	-0.739847	5.95479	41.6241	0.000133991	0.00172513		0.1	0.190328	0.0602438	-0.87831	-0.888963	0.0213116	0.0178093		67.7881	70.9621	93.1803	45.91	46.2501	46.7035			0.183971	0.24905	0.637237		-0.368293	-0.357872	-0.344093
FBgn0034182	SmydA-7	protein_coding	GO:0008150 (biological_process), GO:0005575 (cellular_component), GO:0003674 (molecular_function)	345.935				18.0128	1.16233	2.96748	41.5448	0.000134935	0.0017306		0.1	0.190328	0.0339232	0.87831	0.933282	0.0213116	0.00652846		4.53432	4.64768	4.8744	11.6759	8.27514	11.5625			-0.53975	-0.510499	-0.453716		0.655857	0.205212	0.642897
FBgn0016036	mei-P22	protein_coding	GO:0007131 (reciprocal meiotic recombination), GO:0000790 (nuclear chromatin)	345.908				3.78021	-2.12711	1.25128	41.5398	0.000134994	0.0017306		0.1	0.190328	0.035665	-0.87831	-0.918559	0.0213116	0.00967895		4.64768	3.06067	2.83395	1.02022	0.56679	0.793506			1.00377	0.527831	0.444946		-0.479372	-0.846074	-0.651103
FBgn0266219	lncRNA:CR44914	ncRNA		345.867				14.842	1.93628	2.60491	41.5323	0.000135084	0.0017306		0.1	0.190328	0.033364	0.87831	0.910774	0.0213116	0.0115866		3.06067	2.72059	1.47365	6.57477	11.6759	9.63543			-0.514936	-0.64112	-1.23001		0.384549	1.12736	0.874154
FBgn0030100	CG12106	protein_coding	GO:0006814 (sodium ion transport), GO:0008150 (biological_process), GO:0005575 (cellular_component), GO:0003674 (molecular_function)	345.846				27.6286	-0.919112	3.8997	41.5284	0.00013513	0.0017306		0.1	0.190328	0.0342679	-0.87831	-0.92593	0.0213116	0.00802629		22.785	18.1373	16.777	10.6557	9.52207	10.3156			0.668515	0.354852	0.248476		-0.360504	-0.508115	-0.403224
FBgn0034292	CG5767	protein_coding		345.531				52.4065	-1.37957	5.42311	41.4706	0.000135825	0.00173578		0.1	0.190328	0.0057048	-0.87831	-0.937973	0.0213116	0.00565168		57.0191	71.3022	56.679	33.8941	18.364	18.8174			0.592904	0.910416	0.584423		-0.140643	-0.990247	-0.956854
FBgn0051053	CG31053	protein_coding	GO:0007129 (synapsis), GO:0016925 (protein sumoylation), GO:0000795 (synaptonemal complex), GO:0008270 (zinc ion binding), GO:0019789 (SUMO ligase activity)	345.501				24.3028	-0.759166	3.60715	41.465	0.000135893	0.00173578		0.1	0.190328	0.0034231	-0.87831	-0.982481	0.0213116	0.000457711		16.0968	14.2831	14.7365	9.29536	8.72857	8.61521			0.442818	0.281027	0.323207		-0.288918	-0.370612	-0.387521
FBgn0262579	Ect4	protein_coding	GO:0034128 (negative regulation of MyD88-independent toll-like receptor signaling pathway), GO:0048678 (response to axon injury), GO:1901214 (regulation of neuron death), GO:0030425 (dendrite), GO:0043005 (neuron projection), GO:0043025 (neuronal cell body), GO:0035591 (signaling adaptor activity)	345.12				88.2875	0.515987	7.22382	41.3949	0.000136741	0.00174431		0.1	0.190328	0.00630678	0.87831	0.941801	0.0213116	0.00498206		111.431	119.933	137.163	186.247	167.09	173.665			-0.392358	-0.287191	-0.0950232		0.343548	0.187835	0.24319
FBgn0030187	Ipod	protein_coding	GO:0005575 (cellular_component), GO:0003674 (molecular_function)	344.981				11.0308	-1.42159	2.09417	41.3695	0.000137051	0.00174596		0.1	0.190328	0.00107625	-0.87831	-0.97398	0.0213116	0.00100676		5.55454	5.6679	6.46141	2.83395	1.81373	1.92709			0.490836	0.515573	0.677788		-0.282828	-0.729176	-0.672194
FBgn0037560	CR18228	pseudogene		344.74				24.8089	-0.78565	3.65337	41.3252	0.000137592	0.00175054		0.1	0.190328	0.000523262	-0.87831	-0.981689	0.0213116	0.000499884		14.8499	16.3236	15.7568	9.74879	9.29536	8.16178			0.29417	0.422432	0.37444		-0.266129	-0.328309	-0.496604
FBgn0036661	CG9705	protein_coding	GO:0006355 (regulation of transcription, DNA-templated), GO:0043488 (regulation of mRNA stability), GO:0048813 (dendrite morphogenesis), GO:0005737 (cytoplasm), GO:0003677 (DNA binding), GO:0003730 (mRNA 3'-UTR binding)	344.478				93.8133	-0.292813	8.01546	41.2771	0.000138183	0.00175575		0.1	0.190328	0.00442797	-0.87831	-0.974337	0.0213116	0.000979452		293.711	285.662	274.667	232.271	236.692	228.19			0.191097	0.15115	0.0947219		-0.146198	-0.119111	-0.17166
FBgn0022029	l(2)k01209	protein_coding	dme01100 (Metabolic pathways), dme00983 (Drug metabolism - other enzymes), dme00240 (Pyrimidine metabolism), GO:0008655 (pyrimidine-containing compound salvage), GO:0009116 (nucleoside metabolic process), GO:0005634 (nucleus), GO:0005737 (cytoplasm), GO:0004849 (uridine kinase activity), GO:0005524 (ATP binding), R-DME-1430728 (Drosophila melanogaster: Metabolism), R-DME-15869 (Drosophila melanog…	344.374				76.6371	0.327083	6.48801	41.2581	0.000138416	0.00175642		0.1	0.190328	0.00173726	0.87831	0.985194	0.0213116	0.000327224		78.217	79.2373	80.8243	102.589	99.1883	97.1478			-0.183357	-0.164896	-0.136639		0.203631	0.155474	0.125788
FBgn0035189	CG9119	protein_coding	GO:0008150 (biological_process), GO:0005575 (cellular_component), GO:0005634 (nucleus), GO:0008270 (zinc ion binding), GO:0016788 (hydrolase activity, acting on ester bonds)	344.289				73.9103	0.598546	6.35048	41.2423	0.000138611	0.00175651		0.1	0.190328	0.0147305	0.87831	0.922985	0.0213116	0.00866861		64.0473	59.0595	71.0755	109.731	94.4272	89.8929			-0.306001	-0.421097	-0.157982		0.461491	0.246911	0.176678
FBgn0031031	CG14218	protein_coding		344.211				7.52944	-1.69933	1.68339	41.2281	0.000138787	0.00175651		0.1	0.190328	0.012637	-0.87831	-0.947717	0.0213116	0.00402885		4.53432	3.74082	5.44119	1.13358	1.81373	1.24694			0.609308	0.386037	0.828228		-0.765822	-0.366615	-0.691137
FBgn0036826	arx	protein_coding	GO:0031047 (gene silencing by RNA), GO:0045892 (negative regulation of transcription, DNA-templated), GO:0048477 (oogenesis), GO:0005634 (nucleus)	344.07				47.3972	-0.549888	5.19509	41.2022	0.000139108	0.00175828		0.1	0.190328	0.0155076	-0.87831	-0.967519	0.0213116	0.00156544		43.1894	43.6428	42.9627	27.546	33.1005	27.9994			0.267448	0.282176	0.260027		-0.362964	-0.106458	-0.340228
FBgn0024320	Npc1a	protein_coding	dme04142 (Lysosome), GO:0007291 (sperm individualization), GO:0007591 (molting cycle, chitin-based cuticle), GO:0016125 (sterol metabolic process), GO:0032374 (regulation of cholesterol transport), GO:0045456 (ecdysteroid biosynthetic process), GO:0016021 (integral component of membrane), GO:0005319 (lipid transporter activity), R-DME-174824 (Drosophila melanogaster: Plasma lipoprotein assembly, …	343.972				60.1942	0.544677	5.73547	41.1842	0.000139331	0.00175881		0.1	0.190328	0.00397313	0.87831	0.950324	0.0213116	0.00364028		38.2017	45.6833	45.5699	66.5412	59.2863	63.0271			-0.435668	-0.183677	-0.187184		0.349184	0.185246	0.272099
FBgn0004106	Cdk1	protein_coding	GO:0000082 (G1/S transition of mitotic cell cycle), GO:0000086 (G2/M transition of mitotic cell cycle), GO:0001700 (embryonic development via the syncytial blastoderm), GO:0006468 (protein phosphorylation), GO:0007095 (mitotic G2 DNA damage checkpoint), GO:0007140 (male meiosis), GO:0007284 (spermatogonial cell division), GO:0030174 (regulation of DNA-dependent DNA replication initiation), GO:003…	343.566				91.8199	-0.351297	7.64931	41.1099	0.000140259	0.00176734		0.1	0.190328	0.00268936	-0.87831	-0.958177	0.0213116	0.00258722		234.651	223.769	216.06	169.244	185.567	173.891			0.237162	0.168951	0.118606		-0.23189	-0.099796	-0.193033
FBgn0000083	AnxB9	protein_coding	GO:0010797 (regulation of multivesicular body size involved in endosome transport), GO:0030011 (maintenance of cell polarity), GO:0032509 (endosome transport via multivesicular body sorting pathway), GO:0048190 (wing disc dorsal/ventral pattern formation), GO:0005938 (cell cortex), GO:0012505 (endomembrane system), GO:0003779 (actin binding), GO:0005509 (calcium ion binding), GO:0005515 (protein …	343.517				93.679	0.334267	7.9968	41.1009	0.000140373	0.00176734		0.1	0.190328	0.00229936	0.87831	0.960625	0.0213116	0.00229506		214.02	233.291	230.003	296.658	276.934	280.334			-0.242424	-0.118594	-0.13898		0.226761	0.127846	0.145391
FBgn0029885	CG3224	protein_coding	GO:0000055 (ribosomal large subunit export from nucleus), GO:0030687 (preribosome, large subunit precursor), GO:0003676 (nucleic acid binding), GO:0008270 (zinc ion binding), GO:0043023 (ribosomal large subunit binding)	343.365				83.5261	0.353294	6.87205	41.073	0.000140722	0.00176821		0.1	0.190328	0.00141946	0.87831	0.969081	0.0213116	0.00141918		101.115	107.69	99.1883	128.321	128.888	136.256			-0.196173	-0.106152	-0.223659		0.144587	0.150896	0.2305
FBgn0034924	CG17658	protein_coding		343.265				25.7591	-1.1993	3.7416	41.0546	0.000140954	0.00176821		0.1	0.190328	0.00737194	-0.87831	-0.93818	0.0213116	0.00561442		21.4247	16.6636	16.8903	6.12133	9.97551	7.8217			0.783639	0.439334	0.457734		-0.871228	-0.24716	-0.562318
FBgn0031077	THADA	protein_coding	GO:0010888 (negative regulation of lipid storage), GO:0030488 (tRNA methylation), GO:0032471 (negative regulation of endoplasmic reticulum calcium ion concentration), GO:1901895 (negative regulation of calcium-transporting ATPase activity), GO:1990845 (NA), GO:0005829 (cytosol), GO:0098554 (cytoplasmic side of endoplasmic reticulum membrane), GO:0044325 (ion channel binding)	343.25				33.4022	0.651601	4.34277	41.0519	0.000140989	0.00176821		0.1	0.190328	0.00559313	0.87831	0.967733	0.0213116	0.0015449		14.7365	15.6434	16.4369	25.2788	22.4449	25.8456			-0.385727	-0.304895	-0.237701		0.354055	0.189427	0.384841
FBgn0036423	CG3919	protein_coding	GO:0005634 (nucleus), GO:0005667 (transcription factor complex), GO:0003677 (DNA binding)	343.073				30.944	-0.681001	4.16881	41.0195	0.000141398	0.00176929		0.1	0.190328	0.00192881	-0.87831	-0.972362	0.0213116	0.00113523		23.4651	20.7445	21.4247	13.603	14.6232	12.6961			0.420696	0.250622	0.295057		-0.323769	-0.226341	-0.416265
FBgn0010315	CycD	protein_coding	dme04068 (FoxO signaling pathway), dme04310 (Wnt signaling pathway), GO:0000079 (regulation of cyclin-dependent protein serine/threonine kinase activity), GO:0000278 (mitotic cell cycle), GO:0007005 (mitochondrion organization), GO:0007088 (regulation of mitosis), GO:0008283 (cell proliferation), GO:0008284 (positive regulation of cell proliferation), GO:0030307 (positive regulation of cell growt…	343.054				85.5402	-0.361232	7.00277	41.0161	0.000141441	0.00176929		0.1	0.190328	0.00242328	-0.87831	-0.967506	0.0213116	0.00156666		147.252	145.325	139.317	107.69	118.799	109.731			0.212417	0.193541	0.133055		-0.235414	-0.0950168	-0.208582
FBgn0037120	CG11247	protein_coding	GO:0005634 (nucleus), GO:0000977 (RNA polymerase II regulatory region sequence-specific DNA binding), GO:0008270 (zinc ion binding)	342.875				58.3351	-0.530871	5.6604	40.9833	0.000141857	0.00177221		0.1	0.190328	0.010694	-0.87831	-0.957532	0.0213116	0.00266703		57.5859	59.9664	60.9866	46.1367	39.902	37.5215			0.216351	0.273812	0.297755		-0.0973507	-0.30203	-0.388538
FBgn0033871	CG13339	protein_coding		342.636				33.2473	-0.70957	4.33604	40.9396	0.000142415	0.00177688		0.1	0.190328	0.00409334	-0.87831	-0.958965	0.0213116	0.00249124		24.4853	22.8983	26.9792	16.5503	15.0766	13.8297			0.323688	0.23093	0.458376		-0.214486	-0.341016	-0.457492
FBgn0003016	osp	protein_coding	GO:0008150 (biological_process), GO:0005575 (cellular_component), GO:0003674 (molecular_function)	342.232				52.8403	-0.463642	5.4389	40.8656	0.000143363	0.00178605		0.1	0.190328	0.00257096	-0.87831	-0.972289	0.0213116	0.00114118		49.5375	51.6913	48.8573	36.9547	33.554	38.315			0.213864	0.274075	0.194316		-0.19921	-0.334637	-0.148409
FBgn0030648	CG6340	protein_coding	GO:0005654 (nucleoplasm)	342.166				87.5026	0.300897	7.15013	40.8536	0.000143519	0.00178605		0.1	0.190328	0.00135177	0.87831	0.990004	0.0213116	0.000149381		124.354	126.054	130.815	157.001	154.96	157.681			-0.180196	-0.160758	-0.107685		0.153731	0.134979	0.159928
FBgn0036821	CG3961	protein_coding	dme01212 (Fatty acid metabolism), dme04146 (Peroxisome), dme00061 (Fatty acid biosynthesis), dme01100 (Metabolic pathways), dme00071 (Fatty acid degradation), GO:0001676 (long-chain fatty acid metabolic process), GO:0006633 (fatty acid biosynthetic process), GO:0004467 (long-chain fatty acid-CoA ligase activity), R-DME-1430728 (Drosophila melanogaster: Metabolism), R-DME-2046104 (Drosophila melan…	342.041				67.1246	0.721266	6.03638	40.8307	0.000143815	0.00178615		0.1	0.190328	0.00602944	0.87831	0.93601	0.0213116	0.00601112		41.0356	51.5779	55.5454	84.6784	73.1159	86.4922			-0.608946	-0.286102	-0.181148		0.418374	0.209225	0.448596
FBgn0034289	CG10910	protein_coding		342.007				38.9899	-2.22618	4.70654	40.8244	0.000143896	0.00178615		0.1	0.190328	0.0548673	-0.87831	-0.874192	0.0213116	0.0227459		41.489	58.7195	27.7727	14.0564	5.32783	7.93506			1.09414	1.58525	0.531751		-0.402574	-1.65317	-1.1554
FBgn0031589	CG3714	protein_coding	dme00760 (Nicotinate and nicotinamide metabolism), dme01100 (Metabolic pathways), GO:0006979 (response to oxidative stress), GO:0009435 (NAD biosynthetic process), GO:0019358 (nicotinate nucleotide salvage), GO:0034355 (NAD salvage), GO:0005829 (cytosol), GO:0004514 (nicotinate-nucleotide diphosphorylase (carboxylating) activity), GO:0004516 (nicotinate phosphoribosyltransferase activity), R-DME-…	341.123				67.1659	0.354137	6.03679	40.663	0.000146003	0.00180819		0.0765225	0.190328	0.00182029	0.891133	0.984837	0.017133	0.000343112		56.2256	58.0393	58.0393	72.8892	71.5289	75.8365			-0.204294	-0.159278	-0.159278		0.16441	0.137602	0.220838
FBgn0027585	CG8740	protein_coding		341.106				38.2152	0.818839	4.66094	40.6598	0.000146044	0.00180819		0.1	0.190328	0.00784429	0.87831	0.938018	0.0213116	0.00564362		15.4167	20.4044	18.5907	35.141	27.9994	32.8738			-0.607016	-0.224269	-0.352009		0.531457	0.213845	0.437992
FBgn0051514	asRNA:CR31514	ncRNA		340.988				8.36604	-1.55415	1.78179	40.6383	0.000146328	0.00180861		0.0765225	0.190328	0.00138517	-0.891133	-0.970207	0.017133	0.00131819		5.32783	4.30761	4.76104	2.1538	1.3603	1.3603			0.706522	0.452873	0.571141		-0.298096	-0.71622	-0.71622
FBgn0263397	Ih	protein_coding	GO:0006813 (potassium ion transport), GO:0007637 (proboscis extension reflex), GO:0008340 (determination of adult lifespan), GO:0014059 (regulation of dopamine secretion), GO:0016057 (regulation of membrane potential in photoreceptor cell), GO:0045475 (locomotor rhythm), GO:0045938 (positive regulation of circadian sleep/wake cycle, sleep), GO:0050802 (circadian sleep/wake cycle, sleep), GO:00550…	340.937				34.0116	0.611909	4.39294	40.629	0.000146452	0.00180861		0.1	0.190328	0.00845073	0.87831	0.972344	0.0213116	0.00113669		15.9835	17.0037	16.3236	26.6391	23.2384	25.5056			-0.328445	-0.244283	-0.299842		0.374135	0.184717	0.313718
FBgn0037336	CG2519	protein_coding	GO:0008150 (biological_process), GO:0005575 (cellular_component), GO:0003674 (molecular_function)	340.78				66.0917	0.4167	5.99039	40.6004	0.00014683	0.00181097		0.1	0.190328	0.00516877	0.87831	0.960317	0.0213116	0.00233086		54.4119	56.4523	51.918	75.2697	67.9015	74.1362			-0.20005	-0.14788	-0.266487		0.260866	0.11429	0.239262
FBgn0259791	bora	protein_coding	GO:0032147 (activation of protein kinase activity), GO:0045167 (asymmetric protein localization involved in cell fate determination), GO:0005634 (nucleus), GO:0005737 (cytoplasm), GO:0005515 (protein binding)	340.48				72.7019	-0.514648	6.28207	40.5457	0.000147558	0.00181684		0.1	0.190328	0.0238862	-0.87831	-0.927507	0.0213116	0.00769244		98.7348	93.8604	81.2777	67.448	61.2133	63.0271			0.368878	0.296587	0.0912815		-0.174211	-0.311996	-0.270538
[truncated: 8,896 more rows]

## Sheet: tr. vs untr.Ez_male_5days
Gene ID	Symbol	Biotype	Annotation	Score		untr. [Ez male 5days]	treated [Ez male 5days]	LogCPM rank (%)	LogFC	LogCPM	F	p (QLF test)	FDR (QLF test)		p (Mann-Wh.)	FDR (Mann-Wh.)	p (t-test)	Spearman r	Pearson r	p (Spearman)	p (Pearson)	CPMs:	7-M1Ez5C	8-M2Ez5C	9-M3Ez5C	10-M1Ez5E	11-M2Ez5E	12-M3Ez5E			(log-R) 7-M1Ez5C	(log-R) 8-M2Ez5C	(log-R) 9-M3Ez5C		(log-R) 10-M1Ez5E	(log-R) 11-M2Ez5E	(log-R) 12-M3Ez5E
[truncated: 13,056 more rows]

[truncated: 14 more sheets: tr. vs untr.wt_female_5days, tr. vs untr.wt_male_5days, tr. vs untr.Ez_female_50days, tr. vs untr.Ez_male_50days, tr. vs untr.wt_female_50days, tr. vs untr.wt_male_50days, Ez vs wt_female_100days, Ez vs wt_male_100days, Ez vs wt_female_150days, Ez vs wt_male_150days, Age wt male treated, Age wt female treated, Age Ez male treated, Age Ez female treated]
